# Supplementary material for: Genome-wide analysis of plant nat-siRNAs reveals insights into their distribution, biogenesis and function
Source: Genome Biol. 2012 Mar 22;13(3):R20. doi: 10.1186/gb-2012-13-3-r20 (PMC3439971; doi:10.1186/gb-2012-13-3-r20)
Supplement: Additional file 1 — Distributions of the sequencing reads from small RNA libraries of abiotic and biotic treated Arabidopsis and abiotic challenged rice. Shown in the table are the total number of raw sequencing reads (total), the number of qualified reads that can map perfectly to the corresponding Arabidopsis or rice genome (mapped), intergenic regions (intergenic), intronic sequences (introns), transposons or repeats (repeats/mobile), tRNA, rRNA, snoRNA and snRNA sequences (ncRNA), trans-acting siRNA (ta-siRNA), microRNA sequences (miRNAs), intron-exon junctions (intron-exon junction) and exon-exon junctions (exon-exon junction). No mismatches were allowed in the mapping. The second number for each condition (column) is the percentage of reads relative to the total mapped reads. [file gb-2012-13-3-r20-S1.XLS]

## Sheet: Sheet1
Additional file 1. Distributions of the sequencing reads from small RNA libraries of abiotic and biotic treated Arabidopsis and abiotic challenged rice.
Shown in the table are the total number of raw sequencing reads (total), the number of qualified reads that can map perfectly to the corresponding Arabidopsis or rice genome (mapped),
microRNA sequences (miRNAs), cis-NAT-siRNA, tRNA, rRNA, snoRNA and snRNA sequences (ncRNA), cDNA sequences (cdna), intronic sequences (introns),
intron-exon junctions (intron-exon junction), exon-exon junctions (exon-exon junction), transposons or repeats (repeats/mobile) and intergenic regions (intergenic).
No mismatches were allowed in the mapping. The number in parenthesis is the percentage of reads relative to the total mapped reads.
See details on category sources in Methods
Read categories	Arab. biotic	(%)	Arab. abiotic	(%)	rice	(%)
total	24649069		23192612		30936994
mapped	13985938		14664923		17446592
miRNAs	2001475	0.143106	1967091	0.134136	911810	0.0522629
cis-NAT-siRNA	6669	0.000476836	27596	0.00188177	162397	0.00930824
ta-siRNA	222967	0.0159422	424305	0.0289333	1103	6.32215e-05
ncRNAs	5398376	0.385986	1666592	0.113645	1425236	0.0816914
cdna	2999572	0.214471	2673617	0.182314	2220558	0.127277
introns	245122	0.0175263	535410	0.0365096	2755040	0.157913
intron-exon junctiosn	13072	0.000934653	42240	0.00288034	107715	0.00617399
exon-exon junctions	4102	0.000293295	6293	0.000429119	3392	0.000194422
intergenic	1834858	0.131193	4355509	0.297002	6501491	0.372651
repeats/mobile	1157875	0.0827885	2920974	0.199181	17770	0.00101854
unmapped	101850	0.00728231	45296	0.00308873	3340080	0.191446

## Sheet: Sheet2
mapped	9079771	13985938		13985938
miRNAs	1299372	2.00148e+06		2001475	6669
cis-NAT-siRNA	144752	222967		6669
ncRNAs	3508994	5.40505e+06		222967
cdna	1947344	2.99957e+06		5398376
introns	159135	245122		2999572
intron-exon junctiosn	8487	13072.9		245122
exon-exon junctions		4102		13072
intergenic	1191203	1.83486e+06		4102
repeats/mobile	751701	1.15788e+06		1834858
unmapped	68783	105949		1157875
				101850
				13985938
