# Supplementary material for: Genome-wide analysis of plant nat-siRNAs reveals insights into their distribution, biogenesis and function
Source: Genome Biol. 2012 Mar 22;13(3):R20. doi: 10.1186/gb-2012-13-3-r20 (PMC3439971; doi:10.1186/gb-2012-13-3-r20)
Supplement: Additional file 3 — Normalized reads of siRNAs mapped to the overlapping regions of Arabidopsis and rice cis-NAT pairs, respectively (a) siRNAs mapped to the overlapping regions of 84 Arabidopsis cis-NAT pairs. (b) siRNAs mapped to the overlapping regions of 119 rice cis-NAT pairs. Each small RNA library was normalized to one million reads with 100% matching to the genome. The sum of normalized reads from each library was listed for each cis-NAT pair. [file gb-2012-13-3-r20-S3.XLS]

## Sheet: Arabidopsis
Additional file 3. Normalized reads of siRNAs mapped to overlapping regions of Arabidopsis and rice cis-NAT pairs.
Each small RNA library was normalized by per million reads and no mismatch was allowed.
A: siRNAs mapped to 84 Arabidopsis cis-NATs						B: siRNAs mapped to 119 rice cis-NATs
	type	siRNA in overlapping regions					type	siRNA in overlapping regions
AT1G13330_AT1G13340	3'-3'	91.003				Chr10_t00396_t00397	3'-3'	11.9601
AT1G35540_AT1G35545	3'-3'	74.9601				Chr10_t01093_t01094	3'-3'	275.901
AT1G50900_AT1G50910	3'-3'	11.5583				Chr10_t03549_t03550	3'-3'	21.1965
AT1G51645_AT1G51640	3'-3'	17.4861				Chr10_t01760_t01759	enclosed	10.9607
AT1G53440_AT1G53450	3'-3'	39.8952				Chr10_t01830_t01829	enclosed	10.9046
AT1G17744_AT1G17745	5'-5'	63.1114				Chr10_t03129_t03130	enclosed	27.6818
AT1G21770_AT1G21780	5'-5'	56.1693				Chr10_t03623_t03599	enclosed	53.0774
AT1G24388_AT1G24390	5'-5'	58.7425				Chr11_t00505_t00504	5'-5'	38.9109
AT1G24822_AT1G24825	5'-5'	27.3836				Chr11_t03482_t03481	enclosed	890.138
AT1G51400_AT1G51402	5'-5'	60.7204				Chr12_t00081_t00082	3'-3'	246.465
AT1G53230_AT1G53233	5'-5'	69.3201				Chr12_t02540_t02541	3'-3'	327.706
AT1G53480_AT1G53490	5'-5'	83.6338				Chr12_t03651_t03652	3'-3'	12.1834
AT1G25097_AT1G25098	enclosed	35.7931				Chr12_t01804_t01805	5'-5'	1534.84
AT1G26208_AT1G26210	enclosed	30.6988				Chr12_t00804_t00805	enclosed	2544.1
AT1G33415_AT1G33420	enclosed	94.7663				Chr12_t00928_t00929	enclosed	7263.1
AT1G69570_AT1G69572	enclosed	62.5601				Chr1_t01229_t01230	3'-3'	13.3095
AT1G76880_AT1G76878	enclosed	108.826				Chr1_t01471_t01472	3'-3'	322.496
AT1G76890_AT1G76892	enclosed	25.3109				Chr1_t03757_t03758	3'-3'	25.2399
AT2G24750_AT2G24755	3'-3'	98.1383				Chr1_t03784_t03785	3'-3'	121.925
AT2G31880_AT2G31890	3'-3'	44.5817				Chr1_t04624_t04625	3'-3'	24.2341
AT2G41590_AT2G41600	3'-3'	378.163				Chr1_t04712_t04713	3'-3'	53.6813
AT2G21185_AT2G21187	5'-5'	18.2664				Chr1_t04999_t05000	3'-3'	45.9658
AT2G23670_AT2G23672	5'-5'	138.258				Chr1_t05619_t05620	3'-3'	10.7747
AT2G24545_AT2G24540	5'-5'	17.7371				Chr1_t05758_t05759	3'-3'	16.2381
AT2G30360_AT2G30362	5'-5'	33.9083				Chr1_t05789_t05790	3'-3'	12.1146
AT2G30760_AT2G30766	5'-5'	57.0156				Chr1_t05977_t05978	3'-3'	463.88
AT2G33793_AT2G33796	enclosed	54.2633				Chr1_t06348_t06349	3'-3'	88.3896
AT2G36790_AT2G36792	5'-5'	22.8963				Chr1_t00058_t00057	5'-5'	12.0288
AT2G45680_AT2G45685	5'-5'	22.2162				Chr1_t00271_t00270	5'-5'	25.0852
AT2G02800_AT2G02795	enclosed	113.197				Chr1_t02713_t02712	enclosed	18.5666
AT2G04378_AT2G04380	enclosed	15.6249				Chr1_t04574_t04573	enclosed	36.9671
AT2G07213_AT2G07215	enclosed	26.1771				Chr1_t04903_t04902	enclosed	61.9398
AT2G13430_AT2G13431	enclosed	52.6639				Chr2_t00149_t00150	3'-3'	41.3348
AT2G16580_AT2G16575	enclosed	1143.31				Chr2_t01074_t01075	3'-3'	231.34
AT2G28671_AT2G28670	enclosed	37.1299				Chr2_t01722_t01723	3'-3'	44.0994
AT2G33810_AT2G33815	enclosed	24.7343				Chr2_t04613_t04614	3'-3'	1889.47
AT2G35940_AT2G35945	enclosed	208.776				Chr2_t04683_t04684	3'-3'	12.7129
AT2G44140_AT2G44130	enclosed	57.9638				Chr2_t05220_t05221	3'-3'	10.9236
AT2G45310_AT2G45315	enclosed	72.77				Chr2_t01455_t01454	5'-5'	19.6669
AT2G47115_AT2G47110	enclosed	28.1769				Chr2_t02003_t02004	5'-5'	11.7892
AT3G60952_AT3G60955	3'-3'	222.092				Chr2_t03161_t03162	enclosed	15.9184
AT3G21755_AT3G21760	5'-5'	267.797				Chr2_t04916_t04917	enclosed	1474.1
AT3G22070_AT3G22072	5'-5'	13.2151				Chr2_t05354_t05353	enclosed	50.8824
AT3G22120_AT3G22121	5'-5'	82.1517				Chr3_t00595_t00596	3'-3'	20.8013
AT3G05905_AT3G05900	enclosed	13.4591				Chr3_t01074_t01075	3'-3'	2011.01
AT3G13060_AT3G13061	enclosed	12.342				Chr3_t01166_t01167	3'-3'	43.7433
AT3G24520_AT3G24518	enclosed	145.96				Chr3_t01191_t01192	3'-3'	20.2872
AT3G27990_AT3G27980	enclosed	262.798				Chr3_t03853_t03854	3'-3'	18.2412
AT3G46658_AT3G46660	enclosed	47.5747				Chr3_t04647_t04648	3'-3'	325.974
AT3G46668_AT3G46670	enclosed	75.57				Chr3_t04694_t04695	3'-3'	14.6101
AT3G56408_AT3G56410	enclosed	76.0003				Chr3_t04734_t04735	3'-3'	20.5572
AT4G01026_AT4G01030	3'-3'	11.2492				Chr3_t05047_t05048	3'-3'	10.3196
AT4G04220_AT4G04221	3'-3'	14.8425				Chr3_t05140_t05141	3'-3'	12.7369
AT4G17098_AT4G17100	3'-3'	15.1076				Chr3_t05406_t05407	3'-3'	22.2091
AT4G21366_AT4G21370	3'-3'	91.6489				Chr3_t05446_t05447	3'-3'	278.457
AT4G35850_AT4G35860	3'-3'	1704.2				Chr3_t03442_t03441	5'-5'	224.834
AT4G13505_AT4G13510	5'-5'	284.116				Chr3_t00175_t00176	enclosed	10.771
AT4G26095_AT4G26090	5'-5'	56.7947				Chr3_t00607_t00606	enclosed	53.4104
AT4G34070_AT4G34071	5'-5'	694.156				Chr3_t01397_t01396	enclosed	14.0156
AT4G03935_AT4G03930	enclosed	213.516				Chr3_t01528_t01527	enclosed	15.9594
AT4G04077_AT4G04078	enclosed	21.2206				Chr3_t02537_t02536	enclosed	63.1384
AT4G16400_AT4G16410	enclosed	14.1783				Chr3_t04012_t04013	enclosed	22.6738
AT4G37270_AT4G37260	enclosed	70.2701				Chr3_t05513_t05514	enclosed	358.939
AT4G37430_AT4G37432	enclosed	18.4087				Chr3_t05515_t05516	enclosed	10.4311
AT4G38545_AT4G38540	enclosed	20.8071				Chr4_t02345_t02346	3'-3'	22.9428
AT5G01595_AT5G01600	3'-3'	20.4261				Chr4_t03987_t03988	3'-3'	96.4658
AT5G06310_AT5G06320	3'-3'	20.6402				Chr4_t05120_t05121	3'-3'	10.685
AT5G10540_AT5G10550	3'-3'	28.8637				Chr4_t05297_t05298	3'-3'	45.7615
AT5G15845_AT5G15850	3'-3'	37.9561				Chr4_t02923_t02924	enclosed	39.5311
AT5G19140_AT5G19150	3'-3'	104.107				Chr4_t04449_t04450	enclosed	16.7639
AT5G28919_AT5G28920	3'-3'	47.2581				Chr4_t05191_t05190	enclosed	392.947
AT5G53048_AT5G53050	3'-3'	14.9538				Chr4_t05470_t05460	enclosed	52.7288
AT5G67300_AT5G67310	3'-3'	17.4664				Chr4_t05483_t05485	enclosed	65.8169
AT5G01215_AT5G01210	5'-5'	63.6557				Chr5_t00006_t00007	3'-3'	13.8333
AT5G66558_AT5G66560	5'-5'	40.7833				Chr5_t00562_t00563	3'-3'	81.1219
AT5G02370_AT5G02380	enclosed	64.9285				Chr5_t01846_t01847	3'-3'	337.726
AT5G06865_AT5G06860	enclosed	30.4653				Chr5_t02309_t02310	3'-3'	37.511
AT5G16230_AT5G16235	enclosed	18.6086				Chr5_t02622_t02623	3'-3'	11.1928
AT5G19220_AT5G19221	enclosed	33.6738				Chr5_t02945_t02946	3'-3'	12.3933
AT5G23235_AT5G23240	enclosed	20.4712				Chr5_t03394_t03395	3'-3'	87.3627
AT5G41610_AT5G41612	enclosed	41.2823				Chr5_t03429_t03430	3'-3'	18.7918
AT5G59730_AT5G59732	enclosed	76.3107				Chr5_t03591_t03592	3'-3'	185.545
AT5G63190_AT5G63195	enclosed	24.4639				Chr5_t03909_t03910	3'-3'	206.813
AT5G64570_AT5G64572	enclosed	67.0794				Chr5_t04152_t04153	3'-3'	19.6314
						Chr5_t04464_t04465	3'-3'	40.3576
						Chr5_t04649_t04650	3'-3'	21.708
						Chr5_t02933_t02934	enclosed	608.856
						Chr5_t04405_t04404	enclosed	98.3451
						Chr6_t03107_t03108	3'-3'	273.289
						Chr6_t04269_t04270	3'-3'	16.2285
						Chr6_t04797_t04798	3'-3'	24.7751
						Chr6_t03518_t03517	5'-5'	13.276
						Chr6_t02239_t02240	enclosed	391.692
						Chr6_t02616_t02617	enclosed	959.924
						Chr6_t04759_t04758	enclosed	10.7223
						Chr7_t00969_t00970	3'-3'	192.691
						Chr7_t04555_t04556	3'-3'	11.1928
						Chr7_t00089_t00090	5'-5'	10.5573
						Chr7_t03064_t03063	5'-5'	85.3598
						Chr7_t04498_t04497	5'-5'	39.9912
						Chr7_t00049_t00048	enclosed	25.2245
						Chr7_t03267_t03266	enclosed	20.2557
						Chr7_t04588_t04590	enclosed	45.3189
						Chr8_t00517_t00518	3'-3'	649.979
						Chr8_t02737_t02738	3'-3'	18.3251
						Chr8_t03585_t03586	3'-3'	12.5364
						Chr8_t03834_t03835	3'-3'	272.888
						Chr8_t03862_t03863	3'-3'	13.7741
						Chr8_t03880_t03881	3'-3'	24.3353
						Chr8_t04056_t04057	3'-3'	13.3132
						Chr8_t04214_t04215	3'-3'	17.7545
						Chr8_t00545_t00546	enclosed	12.1184
						Chr8_t02677_t02678	enclosed	12.2855
						Chr9_t01735_t01736	3'-3'	16.9815
						Chr9_t02760_t02761	3'-3'	10.9665
						Chr9_t02272_t02271	5'-5'	45.7932
						Chr9_t02320_t02319	enclosed	21.293
						Chr9_t02713_t02712	enclosed	29.8852
						Chr9_t03496_t03501	enclosed	50.3051
