# Supplementary material for: Genome-wide analysis of plant nat-siRNAs reveals insights into their distribution, biogenesis and function
Source: Genome Biol. 2012 Mar 22;13(3):R20. doi: 10.1186/gb-2012-13-3-r20 (PMC3439971; doi:10.1186/gb-2012-13-3-r20)
Supplement: Additional file 4 — Arabidopsis cis-NATs with two classes of small RNAs mapped to the overlapping regions. 'gene1' and 'gene2' represent the first and second transcript in each cis-NAT pair. Listed are 84 Arabidopsis cis-NATs with siRNAs mapped to the overlapping region. Raw reads of 20- to 22-nucleotide and 23- to 28-nucleotide classes of siRNAs matching 100% to the genome were analyzed. The percentage of 20- to 22-nucleotide and 23- to 28-nucleotide siRNAs are presented. [file gb-2012-13-3-r20-S4.XLS]

## Sheet: Sheet1
Additional file 4. Arabidopsis cis-NATs with two classes of small RNAs mapped to the overlapping regions.
"gene1" and "gene2" represent the first and second transcript in each cis-NAT pair.
	type	20-22 nt	% *	23-28 nt	%**	total %	gene1	gene2
AT4G04077_AT4G04078	enclosed	1	0.0833333	11	0.916667	1	other_RNA	protein_coding_gene
AT5G28919_AT5G28920	3-3	25	0.806452	6	0.193548	1	protein_coding_gene	protein_coding_gene
AT1G24388_AT1G24390	5-5	6	0.1	54	0.9	1	protein_coding_gene	protein_coding_gene
AT2G02800_AT2G02795	enclosed	67	0.225589	230	0.774411	1	protein_coding_gene	protein_coding_gene
AT2G13430_AT2G13431	enclosed	20	0.145985	117	0.854015	1	protein_coding_gene	other_RNA
AT4G16400_AT4G16410	enclosed	7	0.7	3	0.3	1	protein_coding_gene	protein_coding_gene
AT2G28671_AT2G28670	enclosed	28	0.933333	2	0.0666667	1	protein_coding_gene	protein_coding_gene
AT4G35850_AT4G35860	3-3	553	0.994604	2	0.00359712	0.998201	protein_coding_gene	protein_coding_gene
AT1G35540_AT1G35545	3-3	22	0.125714	152	0.868571	0.994285	protein_coding_gene	other_RNA
AT3G27990_AT3G27980	enclosed	38	0.125413	262	0.864686	0.990099	other_RNA	protein_coding_gene
AT2G41590_AT2G41600	3-3	48	0.10148	420	0.887949	0.989429	protein_coding_gene	protein_coding_gene
AT2G16580_AT2G16575	enclosed	1131	0.368764	1899	0.619172	0.987936	protein_coding_gene	protein_coding_gene
AT5G41610_AT5G41612	enclosed	75	0.925926	5	0.0617284	0.987654	protein_coding_gene	other_RNA
AT4G21366_AT4G21370	3-3	213	0.918103	16	0.0689655	0.987069	protein_coding_gene	protein_coding_gene
AT4G34070_AT4G34071	5-5	93	0.0843155	995	0.902085	0.986401	protein_coding_gene	other_RNA
AT3G60952_AT3G60955	3-3	38	0.111765	297	0.873529	0.985294	other_RNA	pseudogene
AT4G03935_AT4G03930	enclosed	34	0.119718	245	0.862676	0.982394	other_RNA	protein_coding_gene
AT1G69570_AT1G69572	enclosed	50	0.892857	5	0.0892857	0.982143	protein_coding_gene	other_RNA
AT2G07213_AT2G07215	enclosed	11	0.211538	40	0.769231	0.980769	other_RNA	protein_coding_gene
AT1G21770_AT1G21780	5-5	36	0.947368	1	0.0263158	0.973684	protein_coding_gene	protein_coding_gene
AT1G53480_AT1G53490	5-5	73	0.682243	31	0.28972	0.971963	protein_coding_gene	protein_coding_gene
AT1G76880_AT1G76878	enclosed	90	0.865385	11	0.105769	0.971154	protein_coding_gene	other_RNA
AT2G23670_AT2G23672	5-5	90	0.918367	5	0.0510204	0.969387	protein_coding_gene	other_RNA
AT1G76890_AT1G76892	enclosed	28	0.903226	2	0.0645161	0.967742	protein_coding_gene	other_RNA
AT1G53440_AT1G53450	3-3	20	0.689655	8	0.275862	0.965517	protein_coding_gene	protein_coding_gene
AT2G24750_AT2G24755	3-3	12	0.0857143	123	0.878571	0.964285	pseudogene	other_RNA
AT3G21755_AT3G21760	5-5	204	0.914798	10	0.044843	0.959641	other_RNA	protein_coding_gene
AT1G33415_AT1G33420	enclosed	80	0.824742	13	0.134021	0.958763	other_RNA	protein_coding_gene
AT2G04378_AT2G04380	enclosed	14	0.636364	7	0.318182	0.954546	protein_coding_gene	protein_coding_gene
AT4G37430_AT4G37432	enclosed	16	0.727273	5	0.227273	0.954546	protein_coding_gene	other_RNA
AT3G24520_AT3G24518	enclosed	95	0.87156	9	0.0825688	0.954129	protein_coding_gene	other_RNA
AT1G26208_AT1G26210	enclosed	16	0.761905	4	0.190476	0.952381	other_RNA	protein_coding_gene
AT1G53230_AT1G53233	5-5	71	0.835294	9	0.105882	0.941176	protein_coding_gene	other_RNA
AT3G46658_AT3G46660	3-3	24	0.705882	8	0.235294	0.941176	other_RNA	protein_coding_gene
AT2G35940_AT2G35945	enclosed	162	0.885246	9	0.0491803	0.934426	protein_coding_gene	other_RNA
AT2G45680_AT2G45685	5-5	11	0.846154	1	0.0769231	0.923077	protein_coding_gene	other_RNA
AT5G16230_AT5G16235	enclosed	9	0.75	2	0.166667	0.916667	protein_coding_gene	other_RNA
AT1G50900_AT1G50910	3-3	7	0.583333	4	0.333333	0.916666	protein_coding_gene	protein_coding_gene
AT5G66558_AT5G66560	5-5	27	0.870968	1	0.0322581	0.903226	other_RNA	protein_coding_gene
AT4G04220_AT4G04221	3-3	7	0.7	2	0.2	0.9	protein_coding_gene	other_RNA
AT5G59730_AT5G59732	enclosed	46	0.779661	7	0.118644	0.898305	protein_coding_gene	other_RNA
AT1G25097_AT1G25098	enclosed	26	0.666667	9	0.230769	0.897436	protein_coding_gene	other_RNA
AT3G46668_AT3G46670	enclosed	31	0.659574	11	0.234043	0.893617	other_RNA	protein_coding_gene
AT1G51400_AT1G51402	5-5	23	0.560976	13	0.317073	0.878049	protein_coding_gene	protein_coding_gene
AT3G56408_AT3G56410	enclosed	27	0.574468	14	0.297872	0.87234	other_RNA	protein_coding_gene
AT5G64570_AT5G64572	enclosed	33	0.717391	7	0.152174	0.869565	protein_coding_gene	other_RNA
AT2G45310_AT2G45315	enclosed	50	0.549451	29	0.318681	0.868132	protein_coding_gene	other_RNA
AT2G44140_AT2G44130	enclosed	37	0.698113	9	0.169811	0.867924	protein_coding_gene	protein_coding_gene
AT4G26095_AT4G26090	5-5	17	0.566667	9	0.3	0.866667	other_RNA	protein_coding_gene
AT5G19220_AT5G19221	enclosed	14	0.636364	5	0.227273	0.863637	protein_coding_gene	other_RNA
AT2G21185_AT2G21187	5-5	19	0.863636			0.863636	protein_coding_gene	other_RNA
AT3G05905_AT3G05900	enclosed	8	0.571429	4	0.285715	0.857144	other_RNA	protein_coding_gene
AT5G02370_AT5G02380	enclosed	26	0.481481	20	0.37037	0.851851	protein_coding_gene	protein_coding_gene
AT2G30760_AT2G30766	5-5	22	0.6875	5	0.15625	0.84375	protein_coding_gene	protein_coding_gene
AT4G13505_AT4G13510	5-5	84	0.512195	52	0.317073	0.829268	other_RNA	protein_coding_gene
AT5G63190_AT5G63195	enclosed	6	0.26087	13	0.565218	0.826088	protein_coding_gene	other_RNA
AT2G31880_AT2G31890	3-3	12	0.521739	7	0.304348	0.826087	protein_coding_gene	protein_coding_gene
AT5G01595_AT5G01600	3-3	7	0.304348	12	0.521739	0.826087	other_RNA	protein_coding_gene
AT1G24822_AT1G24825	5-5	29	0.644444	8	0.177778	0.822222	protein_coding_gene	other_RNA
AT4G38545_AT4G38540	enclosed	5	0.454545	4	0.363636	0.818181	other_RNA	protein_coding_gene
AT5G01215_AT5G01210	5-5	38	0.703704	6	0.111111	0.814815	other_RNA	protein_coding_gene
AT2G33810_AT2G33815	enclosed	23	0.71875	3	0.09375	0.8125	protein_coding_gene	other_RNA
AT2G36790_AT2G36792	5-5	15	0.714286	2	0.0952381	0.809524	protein_coding_gene	other_RNA
AT4G37270_AT4G37260	enclosed	23	0.547619	11	0.261905	0.809524	protein_coding_gene	protein_coding_gene
AT5G15845_AT5G15850	3-3	14	0.451613	11	0.354838	0.806451	other_RNA	protein_coding_gene
AT3G22070_AT3G22072	5-5	10	0.666667	2	0.133333	0.8	protein_coding_gene	other_RNA
AT5G10540_AT5G10550	3-3	15	0.6	5	0.2	0.8	protein_coding_gene	protein_coding_gene
AT5G53048_AT5G53050	3-3	3	0.3	5	0.5	0.8	other_RNA	protein_coding_gene
AT2G30360_AT2G30362	5-5	21	0.65625	4	0.125	0.78125	protein_coding_gene	other_RNA
AT3G13060_AT3G13061	enclosed	8	0.615385	2	0.153846	0.769231	protein_coding_gene	other_RNA
AT4G17098_AT4G17100	3-3	9	0.692308	1	0.0769231	0.769231	other_RNA	pseudogene
AT4G01026_AT4G01030	3-3	7	0.538462	3	0.230769	0.769231	protein_coding_gene	protein_coding_gene
AT1G17744_AT1G17745	5-5	16	0.421053	13	0.342105	0.763158	protein_coding_gene	protein_coding_gene
AT5G06865_AT5G06860	enclosed	8	0.5	4	0.25	0.75	other_RNA	protein_coding_gene
AT1G51645_AT1G51640	3-3	5	0.333333	6	0.4	0.733333	other_RNA	protein_coding_gene
AT2G33793_AT2G33796	enclosed	32	0.457323	19	0.27123	0.728553	protein_coding_gene	protein_coding_gene
AT5G19140_AT5G19150	3-3	34	0.459459	19	0.256757	0.716216	protein_coding_gene	protein_coding_gene
AT5G06310_AT5G06320	3-3	5	0.357143	5	0.357143	0.714286	protein_coding_gene	protein_coding_gene
AT5G67300_AT5G67310	3-3	7	0.5	3	0.214286	0.714286	protein_coding_gene	protein_coding_gene
AT1G13330_AT1G13340	3-3	20	0.408163	15	0.306122	0.714285	protein_coding_gene	protein_coding_gene
AT5G23235_AT5G23240	enclosed	7	0.333333	8	0.380952	0.714285	pseudogene	protein_coding_gene
AT2G24545_AT2G24540	5-5	7	0.7			0.7	other_RNA	protein_coding_gene
AT3G22120_AT3G22121	5-5	44	0.647059	3	0.0441176	0.691177	protein_coding_gene	other_RNA
AT2G47115_AT2G47110	enclosed	10	0.357143	7	0.25	0.607143	protein_coding_gene	protein_coding_gene
* The percentage of 20-22 nt siRNAs in all siRNAs mapped to the cis-NAT pair
** The percentage of 23-28 nt siRNAs in all siRNAs mapped to the cis-NAT pair
