# Supplementary material for: Genome-wide analysis of plant nat-siRNAs reveals insights into their distribution, biogenesis and function
Source: Genome Biol. 2012 Mar 22;13(3):R20. doi: 10.1186/gb-2012-13-3-r20 (PMC3439971; doi:10.1186/gb-2012-13-3-r20)
Supplement: Additional file 6 — Classification of cis-NAT pairs. We analyzed 84 Arabidopsis and 119 rice cis-NAT pairs that have more than 10 raw siRNAs mapped to the overlap region. The reads analyzed here are the raw sequencing reads mapped to the whole region from the combination of all libraries. (a) Arabidopsis cis-NAT pairs display different distribution patterns. (b) Rice cis-NAT pairs display different distribution patterns. [file gb-2012-13-3-r20-S6.XLS]

## Sheet: Sheet1
Additional file 6. Classification of cis-NAT pairs in Arabidopsis and Rice.
Two metrics, # clusters and the percentage of # reads in clusters over the total reads in whole region, were listed.
A: classification of 84 Arabidopsis pairs								B: classification of 119 rice pairs
name	type	# clusters	# reads in clusters	# total reads	%	class		name	type	# clusters	# reads in clusters	# total reads	%	class
AT1G17744_AT1G17745	5-5	10	1158	1277	0.906813	site specific		Chr1_t03757_t03758	3-3	2	41	75	0.546667	site_specific
AT1G51400_AT1G51402	5-5	4	36	62	0.580645	site specific		Chr1_t04574_t04573	enclosed	5	56	107	0.523364	site_specific
AT1G53480_AT1G53490	5-5	4	100	189	0.529101	site specific		Chr1_t05977_t05978	3-3	7	381	446	0.85426	site_specific
AT1G76880_AT1G76878	enclosed	2	121	172	0.703488	site specific		Chr12_t00081_t00082	3-3	8	202	244	0.827869	site_specific
AT2G04378_AT2G04380	enclosed	3	250	384	0.651042	site specific		Chr2_t00149_t00150	3-3	8	182	240	0.758333	site_specific
AT2G30760_AT2G30766	5-5	5	49	78	0.628205	site specific		Chr2_t01074_t01075	3-3	5	164	182	0.901099	site_specific
AT2G33793_AT2G33796	enclosed	1	64	70	0.914286	site specific		Chr2_t01722_t01723	3-3	6	91	130	0.7	site_specific
AT4G04220_AT4G04221	3-3	2	19	38	0.5	site specific		Chr2_t02003_t02004	5-5	10	202	269	0.750929	site_specific
AT4G35850_AT4G35860	3-3	2	553	570	0.970175	site specific		Chr2_t05354_t05353	enclosed	4	105	168	0.625	site_specific
AT1G13330_AT1G13340	3-3	1	10	60	0.166667	distributed		Chr3_t00607_t00606	enclosed	1	36	54	0.666667	site_specific
AT1G21770_AT1G21780	5-5	1	6	44	0.136364	distributed		Chr3_t03853_t03854	3-3	6	886	989	0.895854	site_specific
AT1G24388_AT1G24390	5-5	6	80	316	0.253165	distributed		Chr3_t04734_t04735	3-3	3	163	224	0.727679	site_specific
AT1G24822_AT1G24825	5-5	44	1692	1899	0.890995	distributed		Chr4_t03987_t03988	3-3	6	70	110	0.636364	site_specific
AT1G25097_AT1G25098	enclosed	41	1722	1807	0.952961	distributed		Chr4_t05191_t05190	enclosed	8	471	580	0.812069	site_specific
AT1G26208_AT1G26210	enclosed	0	0	34	0	distributed		Chr4_t05470_t05460	enclosed	7	46	142	0.323944	site_specific
AT1G33415_AT1G33420	enclosed	0	0	117	0	distributed		Chr5_t03429_t03430	3-3	2	11	20	0.55	site_specific
AT1G35540_AT1G35545	3-3	78	2332	2664	0.875375	distributed		Chr5_t04405_t04404	enclosed	1	15	20	0.75	site_specific
AT1G50900_AT1G50910	3-3	0	0	24	0	distributed		Chr6_t04269_t04270	3-3	1	8	60	0.133333	site_specific
AT1G51645_AT1G51640	3-3	0	0	15	0	distributed		Chr7_t00049_t00048	enclosed	2	15	17	0.882353	site_specific
AT1G53230_AT1G53233	5-5	1	16	91	0.175824	distributed		Chr7_t00089_t00090	5-5	6	373	413	0.903148	site_specific
AT1G53440_AT1G53450	3-3	0	0	62	0	distributed		Chr7_t00969_t00970	3-3	9	218	262	0.832061	site_specific
AT1G69570_AT1G69572	enclosed	0	0	59	0	distributed		Chr7_t03064_t03063	5-5	10	271	427	0.63466	site_specific
AT1G76890_AT1G76892	enclosed	0	0	33	0	distributed		Chr8_t04056_t04057	3-3	10	1580	1763	0.8962	site_specific
AT2G02800_AT2G02795	enclosed	44	2232	2395	0.931942	distributed		Chr1_t00058_t00057	5-5	3	21	176	0.119318	distributed
AT2G07213_AT2G07215	enclosed	2	12	65	0.184615	distributed		Chr1_t00271_t00270	5-5	1	5	31	0.16129	distributed
AT2G13430_AT2G13431	enclosed	42	523	670	0.780597	distributed		Chr1_t01229_t01230	3-3	20	1790	1935	0.925065	distributed
AT2G16580_AT2G16575	enclosed	67	4439	4512	0.983821	distributed		Chr1_t01471_t01472	3-3	32	1308	1498	0.873164	distributed
AT2G21185_AT2G21187	5-5	0	0	24	0	distributed		Chr1_t02713_t02712	enclosed	16	496	559	0.887299	distributed
AT2G23670_AT2G23672	5-5	6	30	100	0.3	distributed		Chr1_t03784_t03785	3-3	20	772	833	0.926771	distributed
AT2G24545_AT2G24540	5-5	0	0	13	0	distributed		Chr1_t04624_t04625	3-3	0	0	33	0	distributed
AT2G24750_AT2G24755	3-3	22	425	606	0.70132	distributed		Chr1_t04712_t04713	3-3	0	0	80	0	distributed
AT2G28671_AT2G28670	enclosed	0	0	30	0	distributed		Chr1_t04903_t04902	enclosed	35	3196	4722	0.676832	distributed
AT2G30360_AT2G30362	5-5	0	0	40	0	distributed		Chr1_t04999_t05000	3-3	3	54	122	0.442623	distributed
AT2G31880_AT2G31890	3-3	4	26	105	0.247619	distributed		Chr1_t05619_t05620	3-3	0	0	18	0	distributed
AT2G33810_AT2G33815	enclosed	1	5	33	0.151515	distributed		Chr1_t05758_t05759	3-3	0	0	31	0	distributed
AT2G35940_AT2G35945	enclosed	9	88	245	0.359184	distributed		Chr1_t05789_t05790	3-3	0	0	28	0	distributed
AT2G36790_AT2G36792	5-5	0	0	21	0	distributed		Chr1_t06348_t06349	3-3	22	1611	1697	0.949322	distributed
AT2G41590_AT2G41600	3-3	33	609	795	0.766038	distributed		Chr10_t00396_t00397	3-3	15	561	611	0.918167	distributed
AT2G44140_AT2G44130	enclosed	0	0	75	0	distributed		Chr10_t01093_t01094	3-3	21	556	686	0.810496	distributed
AT2G45310_AT2G45315	enclosed	3	37	94	0.393617	distributed		Chr10_t01760_t01759	enclosed	0	0	24	0	distributed
AT2G45680_AT2G45685	5-5	0	0	15	0	distributed		Chr10_t01830_t01829	enclosed	13	789	903	0.873754	distributed
AT2G47115_AT2G47110	enclosed	0	0	27	0	distributed		Chr10_t03129_t03130	enclosed	15	1948	2336	0.833904	distributed
AT3G05905_AT3G05900	enclosed	0	0	16	0	distributed		Chr10_t03549_t03550	3-3	120	4915	5369	0.91544	distributed
AT3G13060_AT3G13061	enclosed	0	0	25	0	distributed		Chr10_t03623_t03599	enclosed	12	86	180	0.477778	distributed
AT3G21755_AT3G21760	5-5	6	40	227	0.176211	distributed		Chr11_t00505_t00504	5-5	21	4604	5664	0.812853	distributed
AT3G22070_AT3G22072	5-5	0	0	15	0	distributed		Chr11_t03482_t03481	enclosed	83	5389	5779	0.932514	distributed
AT3G22120_AT3G22121	5-5	5	40	167	0.239521	distributed		Chr12_t00804_t00805	enclosed	181	3596	4019	0.89475	distributed
AT3G24520_AT3G24518	enclosed	5	39	111	0.351351	distributed		Chr12_t00928_t00929	enclosed	20	4285	4481	0.95626	distributed
AT3G27990_AT3G27980	enclosed	25	540	920	0.586957	distributed		Chr12_t01804_t01805	5-5	77	3523	3792	0.929061	distributed
AT3G46658_AT3G46660	3-3	1	5	34	0.147059	distributed		Chr12_t02540_t02541	3-3	19	588	687	0.855895	distributed
AT3G46668_AT3G46670	enclosed	1	10	47	0.212766	distributed		Chr12_t03651_t03652	3-3	0	0	38	0	distributed
AT3G56408_AT3G56410	enclosed	0	0	49	0	distributed		Chr2_t01455_t01454	5-5	39	926	1171	0.790777	distributed
AT3G60952_AT3G60955	3-3	19	278	357	0.778711	distributed		Chr2_t03161_t03162	enclosed	3	34	98	0.346939	distributed
AT4G01026_AT4G01030	3-3	1	5	38	0.131579	distributed		Chr2_t04613_t04614	3-3	12	1263	1349	0.936249	distributed
AT4G03935_AT4G03930	enclosed	58	1978	2099	0.942354	distributed		Chr2_t04683_t04684	3-3	2	20	64	0.3125	distributed
AT4G04077_AT4G04078	enclosed	5	35	105	0.333333	distributed		Chr2_t04916_t04917	enclosed	14	1503	1662	0.904332	distributed
AT4G13505_AT4G13510	5-5	9	50	174	0.287356	distributed		Chr2_t05220_t05221	3-3	21	1421	1478	0.961434	distributed
AT4G16400_AT4G16410	enclosed	0	0	12	0	distributed		Chr3_t00175_t00176	enclosed	0	0	12	0	distributed
AT4G17098_AT4G17100	3-3	0	0	20	0	distributed		Chr3_t00595_t00596	3-3	17	3137	3355	0.935022	distributed
AT4G21366_AT4G21370	3-3	59	1874	1999	0.937469	distributed		Chr3_t01074_t01075	3-3	16	1717	2028	0.846647	distributed
AT4G26095_AT4G26090	5-5	0	0	33	0	distributed		Chr3_t01166_t01167	3-3	0	0	50	0	distributed
AT4G34070_AT4G34071	5-5	74	4794	4897	0.978967	distributed		Chr3_t01191_t01192	3-3	0	0	37	0	distributed
AT4G37270_AT4G37260	enclosed	2	10	57	0.175439	distributed		Chr3_t01397_t01396	enclosed	0	0	14	0	distributed
AT4G37430_AT4G37432	enclosed	0	0	24	0	distributed		Chr3_t01528_t01527	enclosed	2	35	81	0.432099	distributed
AT4G38545_AT4G38540	enclosed	0	0	13	0	distributed		Chr3_t02537_t02536	enclosed	19	732	859	0.852154	distributed
AT5G01215_AT5G01210	5-5	0	0	54	0	distributed		Chr3_t03442_t03441	5-5	252	7213	7665	0.941031	distributed
AT5G01595_AT5G01600	3-3	0	0	25	0	distributed		Chr3_t04012_t04013	enclosed	0	0	29	0	distributed
AT5G02370_AT5G02380	enclosed	2	11	59	0.186441	distributed		Chr3_t04647_t04648	3-3	15	274	329	0.832827	distributed
AT5G06310_AT5G06320	3-3	18	241	284	0.848592	distributed		Chr3_t04694_t04695	3-3	1	9	21	0.428571	distributed
AT5G06865_AT5G06860	enclosed	0	0	19	0	distributed		Chr3_t05047_t05048	3-3	1	27	80	0.3375	distributed
AT5G10540_AT5G10550	3-3	0	0	46	0	distributed		Chr3_t05140_t05141	3-3	0	0	16	0	distributed
AT5G15845_AT5G15850	3-3	0	0	35	0	distributed		Chr3_t05406_t05407	3-3	47	684	1122	0.609626	distributed
AT5G16230_AT5G16235	enclosed	1	5	19	0.263158	distributed		Chr3_t05446_t05447	3-3	35	1787	2094	0.853391	distributed
AT5G19140_AT5G19150	3-3	3	24	85	0.282353	distributed		Chr3_t05513_t05514	enclosed	15	305	357	0.854342	distributed
AT5G19220_AT5G19221	enclosed	0	0	33	0	distributed		Chr3_t05515_t05516	enclosed	0	0	13	0	distributed
AT5G23235_AT5G23240	enclosed	1	5	24	0.208333	distributed		Chr4_t02345_t02346	3-3	339	10504	13767	0.762984	distributed
AT5G28919_AT5G28920	3-3	0	0	105	0	distributed		Chr4_t02923_t02924	enclosed	0	0	49	0	distributed
AT5G41610_AT5G41612	enclosed	18	193	390	0.494872	distributed		Chr4_t04449_t04450	enclosed	19	6738	7755	0.868859	distributed
AT5G53048_AT5G53050	3-3	0	0	21	0	distributed		Chr4_t05120_t05121	3-3	0	0	23	0	distributed
AT5G59730_AT5G59732	enclosed	2	14	72	0.194444	distributed		Chr4_t05297_t05298	3-3	1	7	57	0.122807	distributed
AT5G63190_AT5G63195	enclosed	0	0	33	0	distributed		Chr4_t05483_t05485	enclosed	20	144	266	0.541353	distributed
AT5G64570_AT5G64572	enclosed	0	0	60	0	distributed		Chr5_t00006_t00007	3-3	14	193	219	0.881279	distributed
AT5G66558_AT5G66560	5-5	0	0	31	0	distributed		Chr5_t00562_t00563	3-3	3	16	107	0.149533	distributed
AT5G67300_AT5G67310	3-3	3	15	89	0.168539	distributed		Chr5_t01846_t01847	3-3	299	14052	15640	0.898465	distributed
								Chr5_t02309_t02310	3-3	153	6371	7639	0.83401	distributed
								Chr5_t02622_t02623	3-3	20	694	755	0.919205	distributed
								Chr5_t02933_t02934	enclosed	44	3502	3811	0.918919	distributed
								Chr5_t02945_t02946	3-3	0	0	43	0	distributed
								Chr5_t03394_t03395	3-3	3	38	85	0.447059	distributed
								Chr5_t03591_t03592	3-3	29	3270	4359	0.750172	distributed
								Chr5_t03909_t03910	3-3	39	1887	2028	0.930473	distributed
								Chr5_t04152_t04153	3-3	0	0	36	0	distributed
								Chr5_t04464_t04465	3-3	12	87	227	0.38326	distributed
								Chr5_t04649_t04650	3-3	1	6	74	0.0810811	distributed
								Chr6_t02239_t02240	enclosed	138	5872	6168	0.95201	distributed
								Chr6_t02616_t02617	enclosed	200	8297	8967	0.925282	distributed
								Chr6_t03107_t03108	3-3	38	368	985	0.373604	distributed
								Chr6_t03518_t03517	5-5	2	14	212	0.0660377	distributed
								Chr6_t04759_t04758	enclosed	1	10	78	0.128205	distributed
								Chr6_t04797_t04798	3-3	0	0	40	0	distributed
								Chr7_t03267_t03266	enclosed	0	0	24	0	distributed
								Chr7_t04498_t04497	5-5	13	135	167	0.808383	distributed
								Chr7_t04555_t04556	3-3	0	0	38	0	distributed
								Chr7_t04588_t04590	enclosed	3	19	145	0.131034	distributed
								Chr8_t00517_t00518	3-3	18	620	745	0.832215	distributed
								Chr8_t00545_t00546	enclosed	12	752	792	0.949495	distributed
								Chr8_t02677_t02678	enclosed	0	0	16	0	distributed
								Chr8_t02737_t02738	3-3	33	1346	1464	0.919399	distributed
								Chr8_t03585_t03586	3-3	13	1705	1847	0.923119	distributed
								Chr8_t03834_t03835	3-3	14	600	635	0.944882	distributed
								Chr8_t03862_t03863	3-3	48	2908	3036	0.957839	distributed
								Chr8_t03880_t03881	3-3	1	7	70	0.1	distributed
								Chr8_t04214_t04215	3-3	0	0	34	0	distributed
								Chr9_t01735_t01736	3-3	39	1190	1475	0.80678	distributed
								Chr9_t02272_t02271	5-5	3	34	154	0.220779	distributed
								Chr9_t02320_t02319	enclosed	1	7	22	0.318182	distributed
								Chr9_t02713_t02712	enclosed	0	0	37	0	distributed
								Chr9_t02760_t02761	3-3	27	779	908	0.85793	distributed
								Chr9_t03496_t03501	enclosed	0	0	140	0	distributed
