# Supplementary material for: Genome-wide analysis of plant nat-siRNAs reveals insights into their distribution, biogenesis and function
Source: Genome Biol. 2012 Mar 22;13(3):R20. doi: 10.1186/gb-2012-13-3-r20 (PMC3439971; doi:10.1186/gb-2012-13-3-r20)
Supplement: Additional file 7 — Oligos used in this study. A plus sign ('+') before the nucleotide depicts LNA residues. [file gb-2012-13-3-r20-S7.XLS]

## Sheet: Sheet1
Additional file 7. Oligonucleotides used in this study
Designation	Sequence (5’-3’)
nat-siRNA1g51400	T+CTTG+GCAG+CTTC+TGTT+CCTC+TC
nat-siRNA2g41590	G+TTGA+CCTG+CAGT+CTTC+AATC+CAAA
nat-lsiRNA4g34070	T+ACCC+ACAG+AATC+GCCC+TCAC+TC
nat-siRNA1g13340	A+GTAT+CCA+CGAAC+CTGT+CTTG
nat-siRNA1g28100	TG+ATGT+GTGA+TTCT+GTTC+TGT
nat-siRNA1g17745	TTA+GTTC+CGCT+TCTC+ACGA+TCA
At2g41590-QRTF	GATCTGTGGGTGCAGATTCGTGGAATCC
At2g41590-QRTR	CCTTAGCCTGTCCGTAATACCAAAGCGC
At2g41600-QRTF	TTCGACATCGAGAGCGCCTACTTTATC
At2g41600-QRTR	GATCCTGCTCCTTCTTGTTCAGGTGACAC
At4g34070-QRTF	GGTGCCCACTCGTTCCAACTATCAGAAAG
At4g34070-QRTR	GAAGAGCTCCTCCAATATGCCAAGCGTAT
At4g34071-QRTF	GGATAGCCATAGCAAGCCACAGTTA
At4g34071-QRTR	AGAACTCATAGTCCCTAAAGTCAGCAAAGC
At1g51400-QRTF	TCTTGTCTTCACAGCTGCAGCTGCA
At1g51400-QRTR	AGTTACGGCATATCTTGGCGGTAGG
At1g51402-QRTF	AGAAGAGAAGAAGAAGATGAGCTTCGCAG
At1g51402-QRTR	GAACAATGTCACAGATCCAGATCTATCATCTC
At1g13330-QRTF	TGGCGCAAGCGTAAGAGGATGTTCAGAGAC
At1g13330-QRTR	AGGTCAGCATATGCCTGGAAACTTAGACCGAC
At1g13340-QRTF	TGTCCTCTCTTCTCTGCAACTCGGCCAT
At1g13340-QRTR	TTGAGAGAGTCTGGCTTGACGCTGGTTCTT
At1g17744-QRTF	ACGCTTGTTGCGTAACGGCGGTGAAGG
At1g17744-QRTR	TCATGGCATTTTCATCTTCGTGTTC
At1g17745-QRTF	GCCGACGCTTCTATTAAAGCCGGAAA
At1g17745-QRTF	GATAACGGTCATGCCTAGAC CTTTG
