# Supplementary material for: Genome-wide analysis of plant nat-siRNAs reveals insights into their distribution, biogenesis and function
Source: Genome Biol. 2012 Mar 22;13(3):R20. doi: 10.1186/gb-2012-13-3-r20 (PMC3439971; doi:10.1186/gb-2012-13-3-r20)
Supplement: Additional file 8 — Small RNAs mapped to the introns or intron-exon junction regions of Arabidopsis cis-NATs. Copy number indicates the number of raw reads in the combination of all libraries. (a) siRNAs mapping to introns in the overlapping region of cis-NATs in Arabidopsis. (b) siRNAs mapping to introns in the whole region of cis-NATs in Arabidopsis. [file gb-2012-13-3-r20-S8.XLS]

## Sheet: Sheet1
Additional file 8. Small RNAs mapped to the introns or intron-exon junctions of Arabidopsis cis-NATs.
A. List of siRNAs mapping to introns in the overlapping region of cis-NATs in Arabidopsis				B. List of siRNAs mapping to introns in the whole region of cis-NATs in Arabidopsis
copy number	gene-introns order	sequence		copy number	gene-introns order	sequence
1	AT1G13330-6	AAGACAGGTTCGTGGATACTAAGTACAA		1	AT1G13330-6	AAGACAGGTTCGTGGATACTAAGTACAA
1	AT1G13330-6	AAGTAAAGATGGCAGAGGAGAAGG		1	AT1G13330-6	AAGTAAAGATGGCAGAGGAGAAGG
1	AT1G13330-6	AATAGAGCGGATACAAGACAT		1	AT1G13330-6	AATAGAGCGGATACAAGACAT
1	AT1G13330-6	ACATGTGGACCACATGGTTCG		1	AT1G13330-6	ACATGTGGACCACATGGTTCG
1	AT1G13330-6	AGAACAAGAACAAGAAGGTA		1	AT1G13330-6	AGAACAAGAACAAGAAGGTA
1	AT1G13330-6	AGAAGGTTATGGTTTATCTGA		1	AT1G13330-6	AGAAGGTTATGGTTTATCTGA
1	AT1G13330-6	AGACAGGTTCGTGGATACTA		1	AT1G13330-6	AGACAGGTTCGTGGATACTA
1	AT1G13330-6	AGAGCGGATACAAGACAT		1	AT1G13330-6	AGAGCGGATACAAGACAT
1	AT1G13330-6	AGCGGATACAAGACATG		1	AT1G13330-6	AGCGGATACAAGACATG
1	AT1G13330-6	AGTCAGGACAAGACAGGTTC		1	AT1G13330-6	AGTCAGGACAAGACAGGTTC
1	AT1G13330-6	ATACAAGACATGTGGAC		1	AT1G13330-6	ATACAAGACATGTGGAC
1	AT1G13330-6	ATCTAAAAGGTCGATGTCAGATTCAG		1	AT1G13330-6	ATCTAAAAGGTCGATGTCAGATTCAG
1	AT1G13330-6	ATGAGCAAAATCGTATGGTTGGT		1	AT1G13330-6	ATGAGCAAAATCGTATGGTTGGT
1	AT1G13330-6	ATGTCAGATTCAGAAGATATTAT		1	AT1G13330-6	ATGTCAGATTCAGAAGATATTAT
1	AT1G13330-6	CAAGACAGGTTCGTGGATACTA		2	AT1G13330-6	CAAGACAGGTTCGTGGATACT
1	AT1G13330-6	CAGAACAAGAACAAGAAGGTA		1	AT1G13330-6	CAAGACAGGTTCGTGGATACTA
1	AT1G13330-6	CAGAGGAGAAGGTTATGG		1	AT1G13330-6	CAGAACAAGAACAAGAAGGTA
1	AT1G13330-6	CAGGACAAGACAGGTTCG		1	AT1G13330-6	CAGAGGAGAAGGTTATGG
1	AT1G13330-6	CAGGACAAGACAGGTTCGTGGATA		1	AT1G13330-6	CAGGACAAGACAGGTTCG
1	AT1G13330-6	CAGTTTCAGTCAGGACAAGA		1	AT1G13330-6	CAGGACAAGACAGGTTCGTGGATA
1	AT1G13330-6	CCTAGTGTTGAGACTAT		1	AT1G13330-6	CAGTTTCAGTCAGGACAAGA
1	AT1G13330-6	GACAAGACAGGTTCGTGGATAC		1	AT1G13330-6	CCTAGTGTTGAGACTAT
1	AT1G13330-6	GACAGGTTCGTGGATACT		1	AT1G13330-6	GACAAGACAGGTTCGTGGATAC
1	AT1G13330-6	GACAGGTTCGTGGATACTAA		1	AT1G13330-6	GACAGGTTCGTGGATACT
1	AT1G13330-6	GACCACATGGTTCGTTCA		1	AT1G13330-6	GACAGGTTCGTGGATACTAA
1	AT1G13330-6	GAGAAGACCCTGTGAAGCT		1	AT1G13330-6	GACCACATGGTTCGTTCA
1	AT1G13330-6	GAGCGGATACAAGACATGTGG		1	AT1G13330-6	GAGAAGACCCTGTGAAGCT
1	AT1G13330-6	GATGGCAGAGGAGAAGGT		1	AT1G13330-6	GAGCGGATACAAGACATGTGG
1	AT1G13330-6	GATTCGGTCAAGAGAGGAAAGA		1	AT1G13330-6	GATGGCAGAGGAGAAGGT
1	AT1G13330-6	GCAGAGGAGAAGGTTATGGT		1	AT1G13330-6	GATTCGGTCAAGAGAGGAAAGA
1	AT1G13330-6	GGGTCCAGTTTCAGTCAGGAC		1	AT1G13330-6	GCAGAGGAGAAGGTTATGGT
1	AT1G13330-6	GTAAAGATGGCAGAGGAGAAG		1	AT1G13330-6	GGGTCCAGTTTCAGTCAGGAC
1	AT1G13330-6	GTCAGAACAAGAACAAGA		1	AT1G13330-6	GTAAAGATGGCAGAGGAGAAG
1	AT1G13330-6	TAGTAAGTCTAAAGATGAGCAAAA		1	AT1G13330-6	GTCAGAACAAGAACAAGA
1	AT1G13330-6	TCAGAACAAGAACAAGAAGGTAATGA		1	AT1G13330-6	TAGTAAGTCTAAAGATGAGCAAAA
1	AT1G13330-6	TCAGGACAAGACAGGTTCG		1	AT1G13330-6	TCAGAACAAGAACAAGAAGGTAATGA
1	AT1G13330-6	TCCAGTTTCAGTCAGGAC		1	AT1G13330-6	TCAGGACAAGACAGGTTCG
1	AT1G13330-6	TTCAGTCAGGACAAGACAGGTT		1	AT1G13330-6	TCCAGTTTCAGTCAGGAC
1	AT1G13330-6	TTCGTGGATACTAAGTAC		1	AT1G13330-6	TTCAGTCAGGACAAGACAGGTT
2	AT1G13330-6	CAAGACAGGTTCGTGGATACT		1	AT1G13330-6	TTCGTGGATACTAAGTAC
1	AT1G17745-1	CAATAAAACAAAAAAAA		1	AT1G17745-1	AAAAATCAAATAAACCGATTGTCT
1	AT1G17745-1	TTCATCAGATCTCGTAATCTT		2	AT1G17745-1	AAAATCCAAAATTAAAATCAAAAT
1	AT1G21770-1	CTTATGAAAATATGTCGTGTTT		1	AT1G17745-1	AAAATTGTAACTAATTAGACAAAA
1	AT1G21770-1	TCTTATGAAAATATGTCGTG		1	AT1G17745-1	AAAATTTCAATTTGTACTTTCCAA
1	AT1G24388-1	ACAAGAAAGAGGGTTAGGATGTGT		1	AT1G17745-1	AAACCGATTGTCTGCGGTAAACAGC
1	AT1G24388-1	AGAGGGTTAGGATGTGTGACGATG		2	AT1G17745-1	AAACTTTATATGATTCGAT
1	AT1G24388-1	ATCCTAACCCTCTTTCTTGTCGCT		1	AT1G17745-1	AAACTTTATATGATTCGATTC
1	AT1G24388-1	TAGGATGTGTGACGATGAAAGACA		1	AT1G17745-1	AAACTTTATATGATTCGATTCAA
1	AT1G24388-1	TGAAAGACATATGTGAATCGCTTT		16	AT1G17745-1	AAACTTTATATGATTCGATTCAAT
1	AT1G24388-2	ATGCTCTTCTTGTTTCCTTGTC		1	AT1G17745-1	AAAGGTAATATGGTCTTAACA
1	AT1G24388-2	TGATTAAACTCGCTCTATAAATG		1	AT1G17745-1	AAAGGTAATATGGTCTTAACAA
1	AT1G24390-1	AAACCTGGAGCAAATTGTACGGAT		3	AT1G17745-1	AAAGGTAATATGGTCTTAACAATC
1	AT1G24390-1	AACAAGAAGAGCATGCATTTATAG		3	AT1G17745-1	AAAGTTTAGGAGATTGTTAA
1	AT1G24390-1	AAGAAGAGCATGCATTTATAGA		7	AT1G17745-1	AAAGTTTAGGAGATTGTTAAG
1	AT1G24390-1	AAGTTTTTCTCCTAATATTGATCA		4	AT1G17745-1	AAAGTTTAGGAGATTGTTAAGA
1	AT1G24390-1	AATTCTTTCTTGATCAATATTAGG		11	AT1G17745-1	AAAGTTTAGGAGATTGTTAAGAC
1	AT1G24390-1	AGAAGAGCATGCATTTATAGAGCG		48	AT1G17745-1	AAAGTTTAGGAGATTGTTAAGACC
1	AT1G24390-1	CTCCTAATATTGATCAAGAAAGA		2	AT1G17745-1	AAAGTTTAGGAGATTGTTAAGACCA
1	AT1G24390-1	GGTAAAAATACATAGACAAGG		1	AT1G17745-1	AAATATTTGAATAAATTTGATATT
1	AT1G24390-1	GTTTAATCAAACCTGGAGCAAATT		1	AT1G17745-1	AAATCATTAAAGGTAATATGGTCT
1	AT1G24390-1	TGTAGGGTAAAAATACATAGACAA		1	AT1G17745-1	AAATCCAAAATTAAAATCAAAATT
1	AT1G24390-1	TTAATCAAACCTGGAGCAAATTGT		1	AT1G17745-1	AACAATCTCCTAAACTTTATA
1	AT1G24390-1	TTCTCCTAATATTGATCAAGAAAG		10	AT1G17745-1	AACAATCTCCTAAACTTTATATG
1	AT1G24390-1	TTTCTTTACGCTACTGAGCTCTA		94	AT1G17745-1	AACAATCTCCTAAACTTTATATGA
1	AT1G24390-1	TTTTCTCCTAATATTGATCAAGAA		1	AT1G17745-1	AACAATCTCCTAAACTTTATATGAT
2	AT1G24390-1	ACGCTACTGAGCTCTAAGTTTTTC		1	AT1G17745-1	AACCGATTGTCTGCGGTAAACAGC
3	AT1G24390-1	AGAGCGAGTTTAATCAAACCTGGA		1	AT1G17745-1	AACTACAATACTAATTTTGATTGT
3	AT1G24390-1	ATAGACAAGGAAACAAGAAGAGCA		2	AT1G17745-1	AACTTTATATGATTCGATTCAATC
1	AT1G24390-2	AAGATATAGGATAGTGAATAGATC		2	AT1G17745-1	AAGACCATATTACCTTTAATGATT
1	AT1G24390-2	AGTGAATAGATCCGCGGTAATATT		1	AT1G17745-1	AAGGTAATATGGTCTTAACAATCT
1	AT1G24390-2	ATCCTATATCTTTTCCGAGGATTG		6	AT1G17745-1	AAGTTTAGGAGATTGTTAAGA
1	AT1G24390-2	ATGATGAAGAATATTACCGCGGA		3	AT1G17745-1	AAGTTTAGGAGATTGTTAAGACC
1	AT1G24390-2	GATGAAGAATATTACCGCGGATC		13	AT1G17745-1	AAGTTTAGGAGATTGTTAAGACCA
1	AT1G24390-2	GGCAGAGGAGAGGGAGAAGAGCAA		1	AT1G17745-1	AATACTAATTTTGATTGTAGG
1	AT1G24390-2	TCCTATATCTTTTCCGAGGATTGC		1	AT1G17745-1	AATACTAATTTTGATTGTAGGT
1	AT1G24390-2	TTACAACGACTAACAATGATGAAG		1	AT1G17745-1	AATACTAATTTTGATTGTAGGTTT
1	AT1G24822-1	TTGGTAACAGTGTAGAAATCT		1	AT1G17745-1	AATATGGTCTTAACAATCTCC
1	AT1G24822-2	AAATGCTACAGGTAAAGTCATA		3	AT1G17745-1	AATATGGTCTTAACAATCTCCTA
1	AT1G24822-2	AACAGAGTATGTGAACTTGCC		22	AT1G17745-1	AATATGGTCTTAACAATCTCCTAA
1	AT1G24822-2	AATGCGGATCTGAAGCATATG		3	AT1G17745-1	AATCAAAATTAGTATTGTAGTTA
1	AT1G24822-2	ACTTTTGCACACTACATGTGGGTT		1	AT1G17745-1	AATCAAAATTAGTATTGTAGTTAT
1	AT1G24822-2	AGATTTTTTATATATTTTCTCCAGA		1	AT1G17745-1	AATCAAATAAACCGATTGTCTGC
1	AT1G24822-2	ATCGTGAAACAAGAACAAACTGA		1	AT1G17745-1	AATCAACTAAGATTTAATCCGCTG
1	AT1G24822-2	CAAATAGATCCTAGATTATAT		1	AT1G17745-1	AATCATATAAAGTTTAGGAGATT
1	AT1G24822-2	CAGAGAAGTTTTAAGGGTAGG		5	AT1G17745-1	AATCATATAAAGTTTAGGAGATTG
1	AT1G24822-2	CTACAGGTAAATGCTACAGGTA		15	AT1G17745-1	AATCGAATCATATAAAGTTTAGGA
1	AT1G24822-2	CTTCAGATCCGCATTAAAAAAG		1	AT1G17745-1	AATCGGTTTATTTGATTTTTATA
1	AT1G24822-2	GAAGGACATAACAAAAAACTTA		1	AT1G17745-1	AATCTCCTAAACTTTATATGA
1	AT1G24822-2	GAAGGACATAACAAAAAACTTAG		2	AT1G17745-1	AATCTCCTAAACTTTATATGAT
1	AT1G24822-2	GAGAGAGAGAGAGAGAGAG		2	AT1G17745-1	AATCTCCTAAACTTTATATGATT
1	AT1G24822-2	GAGAGAGAGAGAGAGAGAGA		1	AT1G17745-1	AATTACCTTAATTATTGATTCGGC
1	AT1G24822-2	GAGAGAGAGAGAGAGAGAGATT		6	AT1G17745-1	AATTAGACAAAATTTCAATTTGTA
1	AT1G24822-2	GATAGGGTTTGAGAAATCGAA		1	AT1G17745-1	AATTAGTATTGTAGTTATAAATT
1	AT1G24822-2	GGCTTTACTTTTAGAGATT		1	AT1G17745-1	AATTAGTTACAATTTTGATTTTA
1	AT1G24822-2	TGAACAGATGACTGCGGATAG		2	AT1G17745-1	AATTTTGATTGTAGGTTTAGA
1	AT1G24822-2	TGAACAGATGACTGCGGATAGC		4	AT1G17745-1	AATTTTGATTGTAGGTTTAGATTG
1	AT1G24822-2	TGCGTAGTCGTATAAGAAGACA		1	AT1G17745-1	ACAATACTAATTTTGATTGTAGG
1	AT1G24822-2	TGCTTCAGATCCGCATTAAAAAAG		3	AT1G17745-1	ACAATACTAATTTTGATTGTAGGT
1	AT1G24822-2	TTAATGCGGATCTGAAGCATA		1	AT1G17745-1	ACAATCAAAATTAGTATTGTAGTT
1	AT1G24822-2	TTTTCCTATGAACAGATGACT		5	AT1G17745-1	ACAATCTCCTAAACTTTATATGA
2	AT1G24822-2	AAACTGATCAAATAAGAAAGA		7	AT1G17745-1	ACAATCTCCTAAACTTTATATGAT
1	AT1G24825-3	ATCTGTAACACTGTACTACGATTTCT		1	AT1G17745-1	ACCGCAGACAATCGGTTTATTTGA
1	AT1G24825-3	CAAACATCAACACAGCGCTGGC		1	AT1G17745-1	ACCGGCTAAAAAAACAGATTTTAT
1	AT1G24825-3	CACTCAGCAGCGTTGAGCCAG		1	AT1G17745-1	ACCTTTAATGATTTTGAACAACA
1	AT1G24825-3	GATGTTTGAAGCACAGCTGCTA		1	AT1G17745-1	ACTAATTAGACAAAATTTCAATT
1	AT1G24825-3	TTTCTACACTGTTCTAAGATTC		1	AT1G17745-1	ACTAATTTTGATTGTAGGTTTAG
1	AT1G24825-2	CAAGTTCGTTTAGATTTTTCCA		5	AT1G17745-1	ACTAATTTTGATTGTAGGTTTAGA
1	AT1G24825-2	TCAAGCATAGTTTTTACTCACA		1	AT1G17745-1	ACTACAATACTAATTTTGATTGTA
1	AT1G24825-1	TTATGTCCTTCTTTCTTATTTGATC		1	AT1G17745-1	ACTTTATATGATTCGATTCAAT
1	AT1G24825-1	TTATTTGATCAGTTTGTTCTT		3	AT1G17745-1	ACTTTATATGATTCGATTCAATCT
1	AT1G24825-1	TTCTTATTTGATCAGTTT		6	AT1G17745-1	AGATTGAATCGAATCATATAAAGT
1	AT1G24825-1	TTGTTCTTGTTTCACGATTTT		3	AT1G17745-1	AGATTGTTAAGACCATATTACCTT
1	AT1G24825-3	ACACTAAAACCCACATGTAG		1	AT1G17745-1	AGGAGATTGTTAAGACCATA
1	AT1G24825-3	TAATGTAGCTATGACTTT		17	AT1G17745-1	AGGAGATTGTTAAGACCATATTA
1	AT1G24825-3	TTTGAACTTTGTTTATCTTTCC		22	AT1G17745-1	AGGAGATTGTTAAGACCATATTAC
1	AT1G25097-2	AAACAAAAAATCATGCTTAAAA		1	AT1G17745-1	AGGTAATATGGTCTTAACAATCT
1	AT1G25097-2	AAAGAACAGATTAAATTGATGAAA		2	AT1G17745-1	AGGTTTAGATTGAATCGAATCATA
1	AT1G25097-2	AATCTCTCTCTCTCTCTCTCCAT		1	AT1G17745-1	AGTATTGTAGTTATAAATTGATA
1	AT1G25097-2	AGATTGAGTTTTTTATTTTGGTGA		1	AT1G17745-1	AGTATTGTAGTTATAAATTGATAT
1	AT1G25097-2	ATAGCAGTTTAGTGTTTCTCGA		6	AT1G17745-1	AGTTTAGGAGATTGTTAAGAC
1	AT1G25097-2	ATGCTTCAGATCCGCATTAAAAAAG		1	AT1G17745-1	AGTTTAGGAGATTGTTAAGACC
1	AT1G25097-2	ATGGAGAGAGAGAGAGAGAGATT		14	AT1G17745-1	AGTTTAGGAGATTGTTAAGACCA
1	AT1G25097-2	CCGCAGTCATCTGTTCATAGGA		7	AT1G17745-1	AGTTTAGGAGATTGTTAAGACCAT
1	AT1G25097-2	CCTCTCTGTCTCTCACCAAAATA		1	AT1G17745-1	AGTTTAGGAGATTGTTAAGACCATA
1	AT1G25097-2	CGTGAAACAAGAACAAACTGATCA		3	AT1G17745-1	ATAAAAATCAAATAAACCGATTGT
1	AT1G25097-2	CTCTCTCTCTCTCTCTCCA		6	AT1G17745-1	ATAAAGTTTAGGAGATTGTTA
1	AT1G25097-2	CTGATCAAATAAGAAAGAAGGACA		2	AT1G17745-1	ATAAAGTTTAGGAGATTGTTAA
1	AT1G25097-2	GTGAAACAAGAACAAACTGATCA		2	AT1G17745-1	ATAAAGTTTAGGAGATTGTTAAG
1	AT1G25097-2	TATGAACAGATGACTGCGGAT		149	AT1G17745-1	ATAAAGTTTAGGAGATTGTTAAGA
1	AT1G25097-2	TCAGATCCGCATTAAAAAAG		3	AT1G17745-1	ATAAAGTTTAGGAGATTGTTAAGAC
1	AT1G25097-2	TTAGAGTGGTCATATAAATGG		2	AT1G17745-1	ATAAATTGATATCTAAACCGGC
1	AT1G25097-2	TTTTACAGATCTGGCTTTACT		1	AT1G17745-1	ATACATAACTAATTAATACACA
2	AT1G25097-2	ATGAACAGATGACTGCGGATA		1	AT1G17745-1	ATACTAATTTTGATTGTAGG
2	AT1G25097-2	CTATGAACAGATGACTGCGGA		4	AT1G17745-1	ATACTAATTTTGATTGTAGGTTTA
1	AT1G25098-1	ATTGTTCTTCTTGTGTTGTCC		1	AT1G17745-1	ATATAAAGTTTAGGAGATTGT
1	AT1G26208-2	ATGGAAGAAGAGCAAAGCAAA		2	AT1G17745-1	ATATAAAGTTTAGGAGATTGTT
1	AT1G26208-2	TGATGGAAGAAGAGCAAAGCA		44	AT1G17745-1	ATATAAAGTTTAGGAGATTGTTA
1	AT1G26208-2	CTCTGGACACGACTAGCTGCA		62	AT1G17745-1	ATATAAAGTTTAGGAGATTGTTAA
1	AT1G33415-6	AAAAATGATTGACGCAGCCAC		1	AT1G17745-1	ATATAAAGTTTAGGAGATTGTTAAG
1	AT1G33415-6	AAAATACTGGACTGTAAGCATTTC		1	AT1G17745-1	ATATGATTCGATTCAATCTA
1	AT1G33415-6	AAACAAAGGAACTTGGAAGGTA		1	AT1G17745-1	ATATGATTCGATTCAATCTAAA
1	AT1G33415-6	AAAGACTCACCAACGACACAG		1	AT1G17745-1	ATATGATTCGATTCAATCTAAAC
1	AT1G33415-6	AAAGCTAGTGTGATGGATGTGTCA		6	AT1G17745-1	ATATGATTCGATTCAATCTAAACC
1	AT1G33415-6	AAAGGATGATGATGGCGAGAG		7	AT1G17745-1	ATATGGTCTTAACAATCTCCTAAA
1	AT1G33415-6	AACCGTAACCTAGGAGCTCCTC		5	AT1G17745-1	ATATTACCTTTAATGATTTTGAAC
1	AT1G33415-6	AACTCGGCCATGGTTTGTGGG		1	AT1G17745-1	ATCAATCAACTAAGATTTAATCCG
1	AT1G33415-6	AAGAGAAAAAATGATTGACGCA		1	AT1G17745-1	ATCATATAAAGTTTAGGAGA
1	AT1G33415-6	AATCTAAAAAAGAGCGTGGAT		2	AT1G17745-1	ATCATATAAAGTTTAGGAGAT
1	AT1G33415-6	AATGGAAGAGAAGGTGGCTCTGGT		2	AT1G17745-1	ATCATATAAAGTTTAGGAGATT
1	AT1G33415-6	ACACACTGGATGACTACTCCAA		1	AT1G17745-1	ATCATATAAAGTTTAGGAGATTG
1	AT1G33415-6	ACCCCGTTTGTGCCAACTAGAA		15	AT1G17745-1	ATCATATAAAGTTTAGGAGATTGT
1	AT1G33415-6	ACGAGGTGTGGTAATACTCAGA		3	AT1G17745-1	ATCATTAAAGGTAATATGGTCTT
1	AT1G33415-6	ACTTAGAGTAGGCTGACTGTAT		7	AT1G17745-1	ATCGAATCATATAAAGTTTAGGAG
1	AT1G33415-6	AGAAGCTAATAATGGAGTGGA		1	AT1G17745-1	ATCTCCTAAACTTTATATGA
1	AT1G33415-6	AGACACAGTAGATGAGCGTAG		1	AT1G17745-1	ATCTCCTAAACTTTATATGATT
1	AT1G33415-6	AGGATGATGATGGCGAGAGGA		1	AT1G17745-1	ATCTCCTAAACTTTATATGATTCG
1	AT1G33415-6	AGGATGTTGGCCTGTGATGGA		2	AT1G17745-1	ATGATTCGATTCAATCTAAACCTA
1	AT1G33415-6	AGGGAGATGCTCAAAACACGGGC		1	AT1G17745-1	ATGGTCTTAACAATCTCCTAAA
1	AT1G33415-6	AGGTTTCTACCCGTGATTGTA		3	AT1G17745-1	ATGGTCTTAACAATCTCCTAAAC
1	AT1G33415-6	AGTGGATCTAATTTATCCGTA		31	AT1G17745-1	ATGGTCTTAACAATCTCCTAAACT
1	AT1G33415-6	AGTTTTGTGCCTAGATAAGAA		2	AT1G17745-1	ATGGTCTTAACAATCTCCTAAACTT
1	AT1G33415-6	ATACGGATTAAAGGGAGATGCT		1	AT1G17745-1	ATTAAAGGTAATATGGTCTTAA
1	AT1G33415-6	ATCACAGGCCAACATCCTCTCG		1	AT1G17745-1	ATTAAAGGTAATATGGTCTTAAC
1	AT1G33415-6	ATCATCTGTAGGAGAAAGGAGAAG		12	AT1G17745-1	ATTAAAGGTAATATGGTCTTAACA
1	AT1G33415-6	ATCTACTGTGTCTTAATGGAA		1	AT1G17745-1	ATTAAAGGTAATATGGTCTTAACAA
1	AT1G33415-6	ATCTTAACCATGGTTTGCTGTA		1	AT1G17745-1	ATTACCTTTAATGATTTTGAACA
1	AT1G33415-6	ATGATGGCGAGAGGATGTTGG		1	AT1G17745-1	ATTACCTTTAATGATTTTGAACAA
1	AT1G33415-6	ATGATTGACGCAGCCACAAAAA		1	AT1G17745-1	ATTAGACAAAATTTCAATTTGT
1	AT1G33415-6	ATGGAAGAGAAGGTGGCTCTG		2	AT1G17745-1	ATTAGACAAAATTTCAATTTGTA
1	AT1G33415-6	ATGGAAGAGAAGGTGGCTCTGG		3	AT1G17745-1	ATTAGACAAAATTTCAATTTGTAC
1	AT1G33415-6	ATGGGATGGACTACCGGTTGC		2	AT1G17745-1	ATTCAATCTAAACCTACAATCAAA
1	AT1G33415-6	ATTAAGACACAGTAGATGAGC		2	AT1G17745-1	ATTGAATCGAATCATATAAAGTTT
1	AT1G33415-6	ATTATTTACATCTTGATTAGA		1	AT1G17745-1	ATTGTAGGTTTAGATTGAATCGAA
1	AT1G33415-6	ATTGAAAACTGGGTTTACTCT		1	AT1G17745-1	ATTGTCTGCGGTAAACAGCGGATT
1	AT1G33415-6	ATTGAACGCTACTGTTTCCGA		1	AT1G17745-1	ATTTTGATTGTAGGTTTAGATTGA
1	AT1G33415-6	ATTGCAAGTGTGGCACAAAGG		1	AT1G17745-1	ATTTTGTCTAATTAGTTACAATTT
1	AT1G33415-6	ATTGGTAGAAGCTAATAATGG		1	AT1G17745-1	CAAAATCATTAAAGGTAATATGG
1	AT1G33415-6	CAAACCATGGTTAAGATACTGAAA		1	AT1G17745-1	CAAAATCATTAAAGGTAATATGGT
1	AT1G33415-6	CACCACACTAGATGTATTGGGA		1	AT1G17745-1	CAATCAAAATTAGTATTGTAGTT
1	AT1G33415-6	CACTTGACTAGATCCACGCTC		1	AT1G17745-1	CAATCAACTAAGATTTAATCCGCT
1	AT1G33415-6	CAGCACCAGAGGTTGATTGCAA		1	AT1G17745-1	CAATCTAAACCTACAATCAAAA
1	AT1G33415-6	CAGTAATCAATCAGTTGTGGA		1	AT1G17745-1	CAATCTCCTAAACTTTATATGAT
1	AT1G33415-6	CATAAGGTCAGGAGGAGACAC		1	AT1G17745-1	CATATAAAGTTTAGGAGATTGT
1	AT1G33415-6	CATCTACTGTGTCTTAATGGAAGA		3	AT1G17745-1	CATATAAAGTTTAGGAGATTGTT
1	AT1G33415-6	CGGAGATCAACGGCGAGTCGA		2	AT1G17745-1	CATATAAAGTTTAGGAGATTGTTA
1	AT1G33415-6	CGGTGATGAACGGTGGTC		1	AT1G17745-1	CATATTACCTTTAATGATTTTGAA
1	AT1G33415-6	CGTCTCTCTCGACGTTGTGGA		1	AT1G17745-1	CATTAAAGGTAATATGGTCTTAAC
1	AT1G33415-6	CTGAACACGAGAGTGATTGGTA		1	AT1G17745-1	CCATATTACCTTTAATGATTTTGA
1	AT1G33415-6	CTGATTTGCAAATAGACCTCTT		7	AT1G17745-1	CCTAAACTTTATATGATTCGATT
1	AT1G33415-6	GAAATTTCAGGGTAATAGAGTC		1	AT1G17745-1	CGAATCATATAAAGTTTAGGAGA
1	AT1G33415-6	GAAGTTGAGGAGCTCCTAGGT		1	AT1G17745-1	CGAATCATATAAAGTTTAGGAGAT
1	AT1G33415-6	GACACTAAGGCTTGCACGAGGT		1	AT1G17745-1	CTAAACTTTATATGATTC
1	AT1G33415-6	GACGCCCACAAGCCAACTGGG		1	AT1G17745-1	CTAAACTTTATATGATTCGATTCA
1	AT1G33415-6	GATGAACGGTGGTCGTGCGAC		1	AT1G17745-1	CTCCTAAACTTTATATGATTCGA
1	AT1G33415-6	GATGCTCAAAACACGGGCTCCT		1	AT1G17745-1	CTCCTAAACTTTATATGATTCGAT
1	AT1G33415-6	GCATTTTGGAGGGGTTTTGGTGGA		3	AT1G17745-1	CTTAACAATCTCCTAAACTTTATA
1	AT1G33415-6	GCCTACTCTAAGTGTTACGGA		1	AT1G17745-1	CTTTATATGATTCGATTCAATCTA
1	AT1G33415-6	GGAGATCAACGGCGAGTCGAC		1	AT1G17745-1	GAATCATATAAAGTTTAGGAGAT
1	AT1G33415-6	GGCGGAGATCAACGGCGAGTC		1	AT1G17745-1	GAATCATATAAAGTTTAGGAGATT
1	AT1G33415-6	GGTTTGGAACTGTTCTCACGAA		1	AT1G17745-1	GAATCGAATCATATAAAGTTTAGG
1	AT1G33415-6	GTGAGTCAGCTGCTATGGGCA		1	AT1G17745-1	GAGATTGTTAAGACCATATTA
1	AT1G33415-6	GTGGGTCGCGAGGAAGG		4	AT1G17745-1	GATTGTAGGTTTAGATTGAATCGA
1	AT1G33415-6	TAAAAGTGATGTGGAACGTGTA		1	AT1G17745-1	GATTGTTAAGACCATATTACCTT
1	AT1G33415-6	TAATCAAGATGTAAATAATGCA		1	AT1G17745-1	GCGGTAAACAGCGGATTAA
1	AT1G33415-6	TACAAGAGAAAAAATGATTGA		3	AT1G17745-1	GGAGATTGTTAAGACCATATTACC
1	AT1G33415-6	TACTGTGTCTTAATGGAAGAGA		4	AT1G17745-1	GGTCTTAACAATCTCCTAAACTTT
1	AT1G33415-6	TAGCAGCTTCGATTTTAAGGTCGG		1	AT1G17745-1	GGTTTAGATTGAATCGAATCA
1	AT1G33415-6	TAGTCATCCAGTGTGTAGAAA		7	AT1G17745-1	GGTTTAGATTGAATCGAATCATA
1	AT1G33415-6	TATGAAATGCTTACAGTCCAGT		1	AT1G17745-1	GTAGGTTTAGATTGAATC
1	AT1G33415-6	TATGCAATGTTCAAGAGGTTT		1	AT1G17745-1	GTAGGTTTAGATTGAATCGAATC
1	AT1G33415-6	TCCATGCGGTATCTAAGGAGC		3	AT1G17745-1	GTAGGTTTAGATTGAATCGAATCA
1	AT1G33415-6	TCCCATGAAGCAACCGGTAGTC		2	AT1G17745-1	GTCTTAACAATCTCCTAAACTT
1	AT1G33415-6	TCCTTCACGGCGTTATCCACT		2	AT1G17745-1	GTCTTAACAATCTCCTAAACTTT
1	AT1G33415-6	TGACGAGATCCTCTAGATCTG		2	AT1G17745-1	GTTAAGACCATATTACCTTTAATG
1	AT1G33415-6	TGATGGATGTGTCAAGGAAGT		2	AT1G17745-1	GTTCAAAATCATTAAAGGT
1	AT1G33415-6	TGGCTCTGGTTTTTTGACTGGTCG		2	AT1G17745-1	GTTCAAAATCATTAAAGGTAATA
1	AT1G33415-6	TGGGATCAATAACGCTGATGC		1	AT1G17745-1	GTTCAAAATCATTAAAGGTAATAT
1	AT1G33415-6	TGGGATCAATAACGCTGATGCC		1	AT1G17745-1	GTTGTTCAAAATCATTAAAGGTA
1	AT1G33415-6	TGGTCGTGCCATTATGGACTTC		2	AT1G17745-1	GTTGTTCAAAATCATTAAAGGTAA
1	AT1G33415-6	TGTCAACAATGTGCACCGCTTA		1	AT1G17745-1	GTTTACCGCAGACAATCGGTTTA
1	AT1G33415-6	TGTGTTGAGCTTTCGGATGAAC		3	AT1G17745-1	GTTTAGGAGATTGTTAAGAC
1	AT1G33415-6	TTAAGCTTAGGATTGAAATCTT		2	AT1G17745-1	GTTTAGGAGATTGTTAAGACC
1	AT1G33415-6	TTACATAACACTTTTAAGCTTAGG		3	AT1G17745-1	GTTTAGGAGATTGTTAAGACCA
1	AT1G33415-6	TTAGTTACAATCACGGGTAGAA		1	AT1G17745-1	GTTTAGGAGATTGTTAAGACCAT
1	AT1G33415-6	TTCAGGACGCCCACAAGCCAAC		3	AT1G17745-1	GTTTAGGAGATTGTTAAGACCATA
1	AT1G33415-6	TTCTTTGAGTTCATCCGAAAGC		1	AT1G17745-1	GTTTTTTTAGCCGGTTTAGATATC
1	AT1G33415-6	TTGAACCAGGATTGCAACGTGAG		1	AT1G17745-1	TAAACTTTATATGATTCGATTCAA
1	AT1G33415-6	TTGGCCTGTGATGGATGTGGTGTG		1	AT1G17745-1	TAAAGTTTAGGAGATTGTTA
1	AT1G33415-6	TTGGTTTCTTGCTGTACAACT		2	AT1G17745-1	TAAAGTTTAGGAGATTGTTAA
1	AT1G33415-6	TTGTGACTGTCAAAGACCTCTT		3	AT1G17745-1	TAAAGTTTAGGAGATTGTTAAGA
1	AT1G33415-6	TTTGTTTGTAGAGGTGAGTCA		10	AT1G17745-1	TAAAGTTTAGGAGATTGTTAAGAC
2	AT1G33415-6	AAGACACAGTAGATGAGCGTA		1	AT1G17745-1	TAACAATCTCCTAAACTTTATAT
2	AT1G33415-6	GAACTTGGAAGGTAGGG		1	AT1G17745-1	TAACAATCTCCTAAACTTTATATG
1	AT1G35540-10	AAATTTCATTCACACTTTATAACA		1	AT1G17745-1	TAACTAATTAATACACATTTTA
1	AT1G35540-10	AATAATGTTATAAAGTGTGAAT		1	AT1G17745-1	TAAGATTTAATCCGCTGTTTACC
1	AT1G35540-10	AATAGCATATCACTAATTAACTCT		1	AT1G17745-1	TAATTTTGGATTTTGTTTTTTGTT
1	AT1G35540-10	ATATCACTAATTAACTCTAATGTT		1	AT1G17745-1	TACAATACTAATTTTGATTGTAGG
1	AT1G35540-10	ATCACTAATTAACTCTAATGTTGC		2	AT1G17745-1	TAGACAAAATTTCAATTTGTACTT
1	AT1G35540-10	ATTTATTGCACTCAAAAACGTATT		1	AT1G17745-1	TAGATTGAATCGAATCATATAAAG
1	AT1G35540-10	ATTTCATTCACACTTTATAACATT		1	AT1G17745-1	TAGCCGGTTTAGATATCAATT
1	AT1G35540-10	TTATAAAGTGTGAATGAAATTTT		2	AT1G17745-1	TAGGAGATTGTTAAGACCAT
1	AT1G35540-10	TTCATTCACACTTTATAACAT		1	AT1G17745-1	TAGGAGATTGTTAAGACCATA
1	AT1G35540-10	TTTATAACATTATTTTAGAAATA		2	AT1G17745-1	TATAAAGTTTAGGAGATTGTTAAG
1	AT1G35540-11	TCATTAAATAGAAGATTATAAGTG		1	AT1G17745-1	TATATGATTCGATTCAATCTAAAC
1	AT1G35540-12	AACTCACGCAATCTTAATATGGAA		2	AT1G17745-1	TATGGTCTTAACAATCTCCTAAA
1	AT1G35540-12	ATTATACTCAACTCACGCAATC		2	AT1G17745-1	TATGGTCTTAACAATCTCCTAAAC
11	AT1G35540-13	ATCGATTGAAAGATTAGTTAAAAT		1	AT1G17745-1	TATTTGAATAAATTTGATATTTA
1	AT1G35540-13	AAAATCTTGAGAGACATTGATATT		2	AT1G17745-1	TCAAAATCATTAAAGGTAATATGG
1	AT1G35540-13	ATCTTGAGAGACATTGATATT		2	AT1G17745-1	TCAAAATTAGTATTGTAGTTATA
1	AT1G35540-13	CTATTTCTATCGATTGAAAGATTA		1	AT1G17745-1	TCAATCTAAACCTACAATCAAAA
1	AT1G35540-13	CTTGAGAGACATTGATATTTCA		1	AT1G17745-1	TCATATAAAGTTTAGGAGATT
1	AT1G35540-13	GATTGAAAGATTAGTTAAAATCTT		3	AT1G17745-1	TCATATAAAGTTTAGGAGATTGTT
1	AT1G35540-13	TAAAATCTTGAGAGACATTGA		1	AT1G17745-1	TCATTAAAGGTAATATGGTCTTA
1	AT1G35540-13	TTAGTTAAAATCTTGAGAGACA		1	AT1G17745-1	TCCAAAATTAAAATCAAAATT
1	AT1G35540-13	TTTCTATTTCTATCGATTGAAAG		1	AT1G17745-1	TCCTAAACTTTATATGA
2	AT1G35540-13	TTTCTATTTCTATCGATTGAAAGA		1	AT1G17745-1	TCCTAAACTTTATATGATTCGAT
1	AT1G35540-2	CTCTCTCTCTCTCTCTCC		4	AT1G17745-1	TCCTAAACTTTATATGATTCGATT
1	AT1G35540-2	CTCTCTCTCTCTCTCTCT		9	AT1G17745-1	TCGAATCATATAAAGTTTAGGAGA
2	AT1G35540-2	TCTCTCTCTCTCTCTCT		1	AT1G17745-1	TCGATTCAATCTAAACCTACAATC
3	AT1G35540-2	TCTCTCTCTCTCTCTCTCT		1	AT1G17745-1	TCTTAACAATCTCCTAAACTTT
1	AT1G35545-1	AACAACCTAAAACTAGCGACTGCA		8	AT1G17745-1	TCTTAACAATCTCCTAAACTTTA
1	AT1G35545-1	AACAATAGGAAGAGCTGTGGATTT		9	AT1G17745-1	TCTTAACAATCTCCTAAACTTTAT
1	AT1G35545-1	AACCAATGGGAAATAGCTTTCACA		1	AT1G17745-1	TGAATCGAATCATATAAAGTTTA
1	AT1G35545-1	AACTTGAGAGACTCTTCCTGGAC		1	AT1G17745-1	TGATTCGATTCAATCTAAACCTAC
1	AT1G35545-1	AAGCAGTTCAGTTCTACCAGAACT		1	AT1G17745-1	TGCAAACTTCTTGTTTTGTTTTGT
1	AT1G35545-1	AAGTGTTCTTAATGGATATGATCA		1	AT1G17745-1	TGCGGTAAACAGCGGATTAAATCT
1	AT1G35545-1	AAGTTTTTGACCTCCTCTTTTGA		2	AT1G17745-1	TGGTCTTAACAATCTCCTAAACT
1	AT1G35545-1	AATACTAGAATTGGAGAAGCTCTT		4	AT1G17745-1	TGGTCTTAACAATCTCCTAAACTT
1	AT1G35545-1	AATATCAATGTCTCTCAAGATTTT		1	AT1G17745-1	TGTAGGTTTAGATTGAATCGAATC
1	AT1G35545-1	AATATGGAATAGGTTCAAATGC		1	AT1G17745-1	TGTTAAGACCATATTACCTTT
1	AT1G35545-1	AATCTTTCAATCGATAGAAATAGA		1	AT1G17745-1	TGTTAAGACCATATTACCTTTA
1	AT1G35545-1	AATGCAAGGTGTAACAATAGGAAG		1	AT1G17745-1	TGTTTTTTTAGCCGGTTTAGATAT
1	AT1G35545-1	ACAACCAATGCAGTCGCTAGTTTT		1	AT1G17745-1	TTAAAGGTAATATGGTCTTAACA
1	AT1G35545-1	ACCATGTTGCAGAATTCACTACAT		2	AT1G17745-1	TTAAAGGTAATATGGTCTTAACAA
1	AT1G35545-1	ACCTAAAACTAGCGACTGCATTGG		1	AT1G17745-1	TTAACAATCTCCTAAACTTT
1	AT1G35545-1	AGAGCTTCTCCAATTCTAGTATTA		1	AT1G17745-1	TTAACAATCTCCTAAACTTTA
1	AT1G35545-1	AGAGGAGGTCAAAAACTTGAAGTC		4	AT1G17745-1	TTAACAATCTCCTAAACTTTATA
1	AT1G35545-1	AGATCACCAACAGAGATCCAAAGC		26	AT1G17745-1	TTAACAATCTCCTAAACTTTATAT
1	AT1G35545-1	AGCCAATTTGTTCAACGGGATCTT		1	AT1G17745-1	TTAACAATCTCCTAAACTTTATATG
1	AT1G35545-1	AGTCCAGGAAGAGTCTCTCAAGTT		1	AT1G17745-1	TTAAGACCATATTACCTTTAATG
1	AT1G35545-1	AGTGAATTCTGCAACATGGTGAAG		1	AT1G17745-1	TTAAGACCATATTACCTTTAATGA
1	AT1G35545-1	AGTTTTAGGTTGTTTGGAGTCTCT		1	AT1G17745-1	TTAATTTTGGATTTTGTTTTTTGT
1	AT1G35545-1	ATACTAGAATTGGAGAAGCTC		2	AT1G17745-1	TTAGACAAAATTTCAATTTGTACT
1	AT1G35545-1	ATATATTCAAAAGAGGAGGTCAAA		1	AT1G17745-1	TTAGATTGAATCGAATCATATAAA
1	AT1G35545-1	ATATCTTCTTCACCATGTTGCAGA		1	AT1G17745-1	TTAGCCGGTTTAGATATCAATTTA
1	AT1G35545-1	ATATGGAATAGGTTCAAATGCAAGG		1	AT1G17745-1	TTAGGAGATTGTTAAGACCA
1	AT1G35545-1	ATCCAAAGCAAGCAGTTCAGTT		1	AT1G17745-1	TTAGGAGATTGTTAAGACCATA
1	AT1G35545-1	ATGTCTCTCAAGATTTTAACTAAT		3	AT1G17745-1	TTAGGAGATTGTTAAGACCATATT
1	AT1G35545-1	ATTAAGAACACTTAAATCCACAGC		1	AT1G17745-1	TTATATGATTCGATTCAATCT
1	AT1G35545-1	ATTGGCTTGGAGATTTCTAGACTT		1	AT1G17745-1	TTATATGATTCGATTCAATCTAA
1	AT1G35545-1	ATTGTTACACCTTGCATTTGAACC		1	AT1G17745-1	TTATATGATTCGATTCAATCTAAA
1	AT1G35545-1	ATTTTAACTAATCTTTCAATCGAT		1	AT1G17745-1	TTCATCAGATCTCGTAATCTT
1	AT1G35545-1	CAAATTTTGAGATCACCAACAGAG		2	AT1G17745-1	TTCGATTCAATCTAAACCTACAAT
1	AT1G35545-1	CAACTTGAGAGACTCTTCCTGGAC		1	AT1G17745-1	TTGTAGGTTTAGATTGAATCG
1	AT1G35545-1	CAAGTTTTTGACCTCCTCTTTTG		2	AT1G17745-1	TTGTAGGTTTAGATTGAATCGAAT
1	AT1G35545-1	CCAAAGCAAGCAGTTCAGTTCTA		4	AT1G17745-1	TTGTTAAGACCATATTACCTTTA
1	AT1G35545-1	CCAAATTTTGAGATCACCAACAGA		1	AT1G17745-1	TTGTTAAGACCATATTACCTTTAAT
1	AT1G35545-1	CGAAGGAGTGGCCAGAGAGACTC		1	AT1G17745-1	TTGTTGTTCAAAATCATTAAAGGT
1	AT1G35545-1	CGCTAGTTTTAGGTTGTTTGGAGT		1	AT1G17745-1	TTTAATGATTTTGAACAACAA
1	AT1G35545-1	CTTGAAGTCCAGGAAGAGTCTCT		1	AT1G17745-1	TTTAGATTGAATCGAAT
1	AT1G35545-1	CTTGCTTTGGATCTCTGTTGGTG		1	AT1G17745-1	TTTAGATTGAATCGAATCATAT
1	AT1G35545-1	GAAATATCAATGTCTCTCAAGATT		13	AT1G17745-1	TTTAGATTGAATCGAATCATATA
1	AT1G35545-1	GAACAAATTGGCTTGGAGATTTC		1	AT1G17745-1	TTTAGGAGATTGTTAAGAC
1	AT1G35545-1	GAAGAGGATAAGATGCTTGTTGGA		3	AT1G17745-1	TTTAGGAGATTGTTAAGACC
1	AT1G35545-1	GAGGAGGTCAAAAACTTGAAGTCC		2	AT1G17745-1	TTTAGGAGATTGTTAAGACCA
1	AT1G35545-1	GATATGATCAGTTAATACTAGAAT		15	AT1G17745-1	TTTAGGAGATTGTTAAGACCATA
1	AT1G35545-1	GGTACAAGTTCTGGTAGAACTGAA		1	AT1G17745-1	TTTAGGAGATTGTTAAGACCATAT
1	AT1G35545-1	GTAGTGAATTCTGCAACATGGTGA		1	AT1G17745-1	TTTATATGATTCGATTCAATCTAA
1	AT1G35545-1	GTCAAAAACTTGAAGTCCAGGAAG		1	AT1G17745-1	TTTCAATTTGTACTTTCCAAAAAA
1	AT1G35545-1	GTCAAAGCCAAATTTTGAGATCAC		1	AT1G17745-1	TTTGTTTTTTGTTGTTCAAAATCA
1	AT1G35545-1	TACACCTTGCATTTGAAC		1	AT1G21770-1	CTTATGAAAATATGTCGTGTTT
1	AT1G35545-1	TAGTGAATTCTGCAACATGGTGAA		1	AT1G21770-1	TCTTATGAAAATATGTCGTG
1	AT1G35545-1	TATAACAACCAATGCAGTCGCTA		1	AT1G24388-1	ACAAGAAAGAGGGTTAGGATGTGT
1	AT1G35545-1	TCAATGTCTCTCAAGATTTTAACT		1	AT1G24388-1	AGAGGGTTAGGATGTGTGACGATG
1	AT1G35545-1	TCACCAACAGAGATCCAAAGCAAG		1	AT1G24388-1	ATCCTAACCCTCTTTCTTGTCGCT
1	AT1G35545-1	TCACCATGTTGCAGAATTCACTAC		1	AT1G24388-1	TAGGATGTGTGACGATGAAAGACA
1	AT1G35545-1	TCCTATTGTTACACCTTGCATTT		1	AT1G24388-1	TGAAAGACATATGTGAATCGCTTT
1	AT1G35545-1	TCGCTAGTTTTAGGTTGTTTGGAG		1	AT1G24388-2	ATGCTCTTCTTGTTTCCTTGTC
1	AT1G35545-1	TGAAGTCCAGGAAGAGTCTCT		1	AT1G24388-2	TGATTAAACTCGCTCTATAAATG
1	AT1G35545-1	TGAAGTCCAGGAAGAGTCTCTCAA		1	AT1G24390-1	AAACCTGGAGCAAATTGTACGGAT
1	AT1G35545-1	TGCTTGTTGGAGAAGATCCATGGC		1	AT1G24390-1	AACAAGAAGAGCATGCATTTATAG
1	AT1G35545-1	TGTAGTGAATTCTGCAACATGGTG		1	AT1G24390-1	AAGAAGAGCATGCATTTATAGA
1	AT1G35545-1	TTCTGCAACATGGTGAAGAAGAT		1	AT1G24390-1	AAGTTTTTCTCCTAATATTGATCA
1	AT1G35545-1	TTGAGAGACTCTTCCTGGACTT		1	AT1G24390-1	AATTCTTTCTTGATCAATATTAGG
1	AT1G35545-1	TTTAACTAATCTTTCAATCGA		2	AT1G24390-1	ACGCTACTGAGCTCTAAGTTTTTC
1	AT1G35545-1	TTTCAATCGATAGAAATAGAAA		1	AT1G24390-1	AGAAGAGCATGCATTTATAGAGCG
1	AT1G35545-1	TTTTTTTTCATGTAGTGAATTCTG		3	AT1G24390-1	AGAGCGAGTTTAATCAAACCTGGA
2	AT1G35545-1	AAATGAAATATCAATGTCTCTCAA		3	AT1G24390-1	ATAGACAAGGAAACAAGAAGAGCA
2	AT1G35545-1	ACCAACAGAGATCCAAAGCAAGCA		1	AT1G24390-1	CTCCTAATATTGATCAAGAAAGA
2	AT1G35545-1	ATAACAACCAATGCAGTCGCTAGT		1	AT1G24390-1	GGTAAAAATACATAGACAAGG
2	AT1G35545-1	ATATTCAAAAGAGGAGGTCAAAAA		1	AT1G24390-1	GTTTAATCAAACCTGGAGCAAATT
2	AT1G35545-1	ATCAATGTCTCTCAAGATTTTAAC		1	AT1G24390-1	TGTAGGGTAAAAATACATAGACAA
2	AT1G35545-1	ATGTAGTGAATTCTGCAACATGGT		1	AT1G24390-1	TTAATCAAACCTGGAGCAAATTGT
2	AT1G35545-1	TATACTTACTTTGGTACAAGTTCT		1	AT1G24390-1	TTCTCCTAATATTGATCAAGAAAG
2	AT1G35545-1	TTTAACTAATCTTTCAATCGATA		1	AT1G24390-1	TTTCTTTACGCTACTGAGCTCTA
2	AT1G35545-1	TTTAACTAATCTTTCAATCGATAG		1	AT1G24390-1	TTTTCTCCTAATATTGATCAAGAA
3	AT1G35545-1	AACAGAGATCCAAAGCAAGCAGTT		1	AT1G24390-2	AAAAAAAAAAAAAAAAACCTCA
3	AT1G35545-1	AACTTGAGAGACTCTTCCTGGACT		1	AT1G24390-2	AAGATATAGGATAGTGAATAGATC
1	AT1G51645-1	AAGGGTTTAGAGATGAAGCTGAAGA		1	AT1G24390-2	AATATAATCAGAAACCTAAAATCG
1	AT1G51645-1	AGTGTCTAGTTTCGTGATCTT		1	AT1G24390-2	AATCAGAAACCTAAAATCGACCCA
1	AT1G53230-1	TTACATTGTTTTTAACGTTTCAG		3	AT1G24390-2	AGAAACCTAAAATCGACCCAAAAA
1	AT1G53233-1	AATGGCGAGAATCGGATGAAGC		1	AT1G24390-2	AGCCGCTCTCGAGACGATGGTGGC
1	AT1G53233-1	ATGGCGAGAATCGGATGAAGC		1	AT1G24390-2	AGTGAATAGATCCGCGGTAATATT
1	AT1G53233-1	GAACTTGTTTAATGGCGAGAA		1	AT1G24390-2	ATAATCAGAAACCTAAAATCGACC
1	AT1G53233-1	GCTTCATCCGATTCTCGCCAT		1	AT1G24390-2	ATATAATCAGAAACCTAAAATCGA
1	AT1G53233-1	TCGCCATTAAACAAGTTCCAA		2	AT1G24390-2	ATCAGAAACCTAAAATCGACCCAA
1	AT1G53233-1	TTTAATGGCGAGAATCGGATG		1	AT1G24390-2	ATCCTATATCTTTTCCGAGGATTG
1	AT1G53450-7	AATCTCCACATCAGTAAGATC		1	AT1G24390-2	ATGATGAAGAATATTACCGCGGA
1	AT1G53480-1	AAAACGGCGTTTGAAGATTTG		1	AT1G24390-2	CTCGAGACGATGGTGGCCGGGGC
1	AT1G53480-1	AAACAAAAAACCCTAGTTCTCT		1	AT1G24390-2	GATGAAGAATATTACCGCGGATC
1	AT1G53480-1	AAACGGCGTTTGAAGATTTGA		1	AT1G24390-2	GGCAGAGGAGAGGGAGAAGAGCAA
1	AT1G53480-1	AAAGAGGCAAAACGGCGTTTG		1	AT1G24390-2	GGTCGATTTTAGGTTTCTGATTA
1	AT1G53480-1	AACGGCGTTTGAAGATTTGAT		1	AT1G24390-2	TAATCAGAAACCTAAAATCGACCC
1	AT1G53480-1	AAGAGAAGAGAGGCCCTCTCA		1	AT1G24390-2	TCAGAAACCTAAAATCGACCCAA
1	AT1G53480-1	AAGTGATTGAAGAACAACAAA		1	AT1G24390-2	TCCTATATCTTTTCCGAGGATTGC
1	AT1G53480-1	ACAAAAAACCCTAGTTCTCTC		1	AT1G24390-2	TTACAACGACTAACAATGATGAAG
1	AT1G53480-1	ACCACCAAAGAGGCAAAACGGC		1	AT1G24390-2	TTTTGGGTCGATTTTAGGT
1	AT1G53480-1	AGAAGAGAGGCCCTCTCACGG		7	AT1G24822-2	AAAAAGTTCTCGGATTCTCTTTTT
1	AT1G53480-1	AGATTTGATCTGGTTTGCGGC		1	AT1G24822-2	AAAAGCCAAGTCTTCGAAACCTTA
1	AT1G53480-1	CAACAACAAAAACACAAACTA		1	AT1G24822-2	AAAAGGTATTTCGCATATAAACTT
1	AT1G53480-1	CAGATCAAATCTTCAAACGCC		1	AT1G24822-2	AAAAGTCCGGACACTGTCTTT
1	AT1G53480-1	CTCTCTAGTTAGCCGCCGCAA		2	AT1G24822-2	AAAAGTCCGGACACTGTCTTTGT
1	AT1G53480-1	CTTTGGTGGTCGGTTTCGGCC		7	AT1G24822-2	AAAAGTCCGGACACTGTCTTTGTG
1	AT1G53480-1	GAGAGAACTAGGGTTTTTTGTTTAGT		2	AT1G24822-2	AAAAGTTCTCGGATTCTCTTTTTT
1	AT1G53480-1	GATCAAATCTTCAAACGCCGT		2	AT1G24822-2	AAAATAAATCCTATCAAAAGTCCG
1	AT1G53480-1	GGCGTTTGAAGATTTGATCTGG		1	AT1G24822-2	AAACCTTATGAGATGTGATAG
1	AT1G53480-1	GTTATACTTCAGATCGGTAAGCTT		6	AT1G24822-2	AAACCTTATGAGATGTGATAGAGT
1	AT1G53480-1	TCTCTAGTTAGCCGCCGCAAA		2	AT1G24822-2	AAACTGATCAAATAAGAAAGA
1	AT1G53480-1	TTCCTTTGTGTCGATTTTTTT		5	AT1G24822-2	AAAGCCAAGTCTTCGAAACCTTA
1	AT1G53480-1	TTGATCTGGTTTGCGGCGGCT		1	AT1G24822-2	AAAGCCCAAGTAATCTCCACA
1	AT1G53480-1	TTTGCCTCTTTGGTGGTCGGT		2	AT1G24822-2	AAATAAATCCTATCAAAAGTCCGG
1	AT1G53480-1	TTTGCGGCGGCTAACTAGAGA		2	AT1G24822-2	AAATCAACACAAAGACAGTGTCCG
2	AT1G53480-1	CGGTTTCGGCCGGCACCGTGA		1	AT1G24822-2	AAATCCTATCAAAAGTCCGGA
2	AT1G53480-1	CGTTTGAAGATTTGATCTGGT		8	AT1G24822-2	AAATCCTATCAAAAGTCCGGACA
2	AT1G53480-1	CGTTTTGCCTCTTTGGTGGTC		4	AT1G24822-2	AAATCCTATCAAAAGTCCGGACACT
2	AT1G53480-1	TGCGGCGGCTAACTAGAGAGA		1	AT1G24822-2	AAATGCTACAGGTAAAGTCATA
1	AT1G69572-1	TATATCTATATTAGTGTCTGA		5	AT1G24822-2	AACAAAGCCCAAGTAATCTCCACA
1	AT1G69572-1	TATGAACTTCAGGGAGAGCATG		1	AT1G24822-2	AACAAGGCTTCTCTCCTCCAGA
1	AT2G02795-1	AAAGAACTTGCTTTTAGGGTT		1	AT1G24822-2	AACAAGGCTTCTCTCCTCCAGAAA
1	AT2G02795-1	AACTTGCTTTTAGGGTTCTTGC		1	AT1G24822-2	AACAGAGTATGTGAACTTGCC
1	AT2G02795-1	ACCATTCTCAAAGAACTTGCTTTT		2	AT1G24822-2	AACATAGATCTCTACATATATA
1	AT2G02795-1	AGGGTTCTTGCCATTCTCCTGCTG		3	AT1G24822-2	AACCTTATGAGATGTGATAGAGTT
1	AT2G02795-1	ATTCTCCTGCTGTATTTCAATCTT		4	AT1G24822-2	AACTCTATCACATCTCATAAGGTT
1	AT2G02795-1	CACCATTCTCAAAGAACTTGCT		9	AT1G24822-2	AAGCACTTCAAGACCTAATGAGAA
1	AT2G02795-1	CATTCTCAAAGAACTTGCTTTTAG		1	AT1G24822-2	AAGCCAAGTCTTCGAAACCTTATG
1	AT2G02795-1	CATTGTCTCCACCATTCTCAAAGA		3	AT1G24822-2	AAGGTTTCGAAGACTTGGCTTT
1	AT2G02795-1	CTCAAAGAACTTGCTTTTAGGG		1	AT1G24822-2	AAGGTTTCGAAGACTTGGCTTTT
1	AT2G02795-1	CTCAAAGAACTTGCTTTTAGGGTT		17	AT1G24822-2	AAGGTTTCGAAGACTTGGCTTTTG
1	AT2G02795-1	CTCCTGCTGTATTTCAATCTTGGT		1	AT1G24822-2	AAGTAAATCAACACAAAGACAGTG
1	AT2G02795-1	CTGCTGTATTTCAATCTTGGT		1	AT1G24822-2	AAGTAATCTCCACAATAAGG
1	AT2G02795-1	CTGTATTTCAATCTTGGTGTA		1	AT1G24822-2	AATAAATACAAAGATGTGCTTCAT
1	AT2G02795-1	CTTGCTTTTAGGGTTCTTGCCATT		1	AT1G24822-2	AATAAGCCTTATTGTGGAGATTA
1	AT2G02795-1	CTTTTAGGGTTCTTGCCATTC		1	AT1G24822-2	AATAAGTTAATCGAGAAAGCTCCA
1	AT2G02795-1	GCCATTCTCCTGCTGTATTTCAAT		2	AT1G24822-2	AATCATAATAATCTTGCATCTATA
1	AT2G02795-1	GGGTTCTTGCCATTCTCCTGCTGT		1	AT1G24822-2	AATCATTGAAGTCACTCAGA
1	AT2G02795-1	TCAAAGAACTTGCTTTTAGGGTT		2	AT1G24822-2	AATCATTGAAGTCACTCAGATT
1	AT2G02795-1	TCCACCATTCTCAAAGAACTTGCT		2	AT1G24822-2	AATCCGAGAACTTTTTAAGACA
1	AT2G02795-1	TGCTGTATTTCAATCTTGGTGT		3	AT1G24822-2	AATCCTATCAAAAGTCCGGACACT
1	AT2G02795-1	TGCTGTATTTCAATCTTGGTGTA		19	AT1G24822-2	AATCTGAGTGACTTCAATGATTCT
1	AT2G02795-1	TTGCCATTCTCCTGCTGTATT		1	AT1G24822-2	AATGAGAACAAAGTAAATCAACA
2	AT2G02795-1	ATTCTCAAAGAACTTGCTTTTAGG		4	AT1G24822-2	AATGAGAACAAAGTAAATCAACAC
2	AT2G02795-1	CTCCACCATTCTCAAAGAACTTGC		1	AT1G24822-2	AATGCGGATCTGAAGCATATG
2	AT2G02795-1	CTGCTGTATTTCAATCTTGGTGTA		4	AT1G24822-2	AATTAGGATTATTATATTATTATT
2	AT2G02795-1	TTCTTGCCATTCTCCTGCTGTA		1	AT1G24822-2	AATTATTTTTCTGGAGGAGAGAAG
3	AT2G02795-1	CCTGCTGTATTTCAATCTTGGTGT		1	AT1G24822-2	AATTATTTTTCTGGAGGAGAGAAGC
1	AT2G02800-6	AAAGCAAGTTCTTTGAGAATGGTG		1	AT1G24822-2	AATTCACTTTCGAATAGAAA
1	AT2G02800-6	AAATAACCTGAGCTTCTTGTGTT		1	AT1G24822-2	ACAAAAGCCAAGTCTTCGAAACC
1	AT2G02800-6	AAATCTCTATAGTCTCCATCTA		13	AT1G24822-2	ACAAAAGCCAAGTCTTCGAAACCT
1	AT2G02800-6	AACCAGCAGCACGTCGAGCAGGCT		2	AT1G24822-2	ACAAAGTAAATCAACACAAAGACA
1	AT2G02800-6	AACCCTAAAAGCAAGTTCTTTGAG		1	AT1G24822-2	ACACCACTCGTCCGCCTCTCTGTC
1	AT2G02800-6	AACCTGAGCTTCTTGTGTTTGG		1	AT1G24822-2	ACAGGAACTCAGAATAAAAATA
1	AT2G02800-6	AACCTGAGCTTCTTGTGTTTGGC		1	AT1G24822-2	ACATAGATCTCTACATATATAGAC
1	AT2G02800-6	AACTGCTACACTGATGGTGAGTAC		1	AT1G24822-2	ACCCTTGTAACTCTATCACAT
1	AT2G02800-6	AAGAACGTTATGCTACCGCTCCTT		2	AT1G24822-2	ACCCTTGTAACTCTATCACATCTC
1	AT2G02800-6	AAGAAGAGATTGTGTACTTTCTTG		1	AT1G24822-2	ACCTTATGAGATGTGATAGAGTTA
1	AT2G02800-6	AAGAAGTGAATATCATACCTGCC		2	AT1G24822-2	ACTCAGATTAGAGGACTTATAAA
1	AT2G02800-6	AAGATTACATCACTGCTCACCACC		1	AT1G24822-2	ACTCTATCACATCTCATAAGGTTT
1	AT2G02800-6	AAGATTGAAATACAGCAGGAGAAT		1	AT1G24822-2	ACTGATCCAAGCACTTCAAGACCT
1	AT2G02800-6	AAGCATAGCCCATAGAGCCACATA		1	AT1G24822-2	ACTGTCTTTGTGTTGATTTACTTT
1	AT2G02800-6	AAGGATGTCATAGCTTCGTTGG		1	AT1G24822-2	ACTTCTTAACATAGATCTCTACAT
1	AT2G02800-6	AAGGGCAGAGAAAGAAGTGAATAT		1	AT1G24822-2	ACTTTGTTCTCATTAGGTCTTGA
1	AT2G02800-6	AATAATCCCATAAAAGCAGAGACC		1	AT1G24822-2	ACTTTTGCACACTACATGTGGGTT
1	AT2G02800-6	AATCCAAGCATCCTCACGTTGGTT		3	AT1G24822-2	AGAATCATTGAAGTCACTCAGATT
1	AT2G02800-6	AATTAACCATATGGCTTAACTGCT		1	AT1G24822-2	AGACAAAAGCCAAGTCTTCGA
1	AT2G02800-6	AATTATATCCACCGGCTCTCTGTT		21	AT1G24822-2	AGACAGTGTCCGGACTTTTGATA
1	AT2G02800-6	ACATAGATGGAGACTATAGAGATT		5	AT1G24822-2	AGACAGTGTCCGGACTTTTGATAG
1	AT2G02800-6	ACCACCACGAGCCTGCTCGACGTG		3	AT1G24822-2	AGACCTAATGAGAACAAAGTAAAT
1	AT2G02800-6	ACCACGAGCCTGCTCGACGTGC		4	AT1G24822-2	AGAGAAGCCTTGTTTTGGGCTGGA
1	AT2G02800-6	ACCAGCAGCACGTCGAGCAGGCTC		1	AT1G24822-2	AGAGATCTATGTTAAGAAGTTTAT
1	AT2G02800-6	ACCTGAGCTTCTTGTGTTTGGC		2	AT1G24822-2	AGAGTTACAAGGGTAAAACAGGAA
1	AT2G02800-6	ACGAAGCTATGACATCCTTGCTCA		3	AT1G24822-2	AGATTACTTGGGCTTTGTTGAGAA
1	AT2G02800-6	ACTTCTTTCTCTGCCCTTGATGC		1	AT1G24822-2	AGATTTTTTATATATTTTCTCCAGA
1	AT2G02800-6	AGAATGGCAAGAACCCTAAAAGCA		2	AT1G24822-2	AGCCTTGTTTTGGGCTGGAAGAA
1	AT2G02800-6	AGACCCCAACAGAGAGCCGGTGGA		1	AT1G24822-2	AGGATTATTATATTATTATTTGTT
1	AT2G02800-6	AGAGAAAGAAGTGAATATCATA		3	AT1G24822-2	AGGATTTATTTTTTAAAAGGTATT
1	AT2G02800-6	AGAGATTTCATCAAATAACCTGAG		1	AT1G24822-2	AGGTCTTGAAGTGCTTGGATCA
1	AT2G02800-6	AGATTACATCACTGCTCACCACCA		14	AT1G24822-2	AGGTTTCGAAGACTTGGCTTTTGT
1	AT2G02800-6	AGATTTCATCAAATAACCTGAGCT		1	AT1G24822-2	AGTAAATCAACACAAAGACAGTGT
1	AT2G02800-6	AGCACGTCGAGCAGGCTCGTGGT		1	AT1G24822-2	AGTAATCTCCACAATAAGGCTTA
1	AT2G02800-6	AGCACGTCGAGCAGGCTCGTGGTG		1	AT1G24822-2	AGTCACTCAGATTAGAGG
1	AT2G02800-6	AGCAGCACGTCGAGCAGGCTCG		1	AT1G24822-2	AGTCACTCAGATTAGAGGACT
1	AT2G02800-6	AGCAGCACGTCGAGCAGGCTCGTG		1	AT1G24822-2	AGTCTTCGAAACCTTATGAGATG
1	AT2G02800-6	AGCAGGCTCGTGGTGGTGAGCAGT		54	AT1G24822-2	AGTGACTTCAATGATTCTTCCAGC
1	AT2G02800-6	AGCAGTTAAGCCATATGGTTAATT		1	AT1G24822-2	AGTGCTTGGATCAGTTTGTA
1	AT2G02800-6	AGCTCAGGTTATTTGATGAAATCT		1	AT1G24822-2	AGTGCTTGGATCAGTTTGTAATG
1	AT2G02800-6	AGGATGTCATAGCTTCGTTGGGCT		2	AT1G24822-2	AGTGTCCGGACTTTTGATAGGA
1	AT2G02800-6	AGGCTCGTGGTGGTGAGCAGTGAT		42	AT1G24822-2	AGTGTCCGGACTTTTGATAGGATT
1	AT2G02800-6	AGTGAATATCATACCTGCCCAACC		1	AT1G24822-2	AGTTACAAGGGTAAAACAGGAACT
1	AT2G02800-6	AGTGTAGCAGTTAAGCCATATGGT		1	AT1G24822-2	AGTTCCTGTTTTACCCTTGTAAC
1	AT2G02800-6	AGTTCTTTGAGAATGGTGGA		2	AT1G24822-2	ATAACCATCAATTCACTTTCGA
1	AT2G02800-6	ATAAGATTACATCACTGCTCACC		1	AT1G24822-2	ATAAGGCTTATTTATAAGTCCTCT
1	AT2G02800-6	ATACACCAAGATTGAAATACAGCA		3	AT1G24822-2	ATAAGGTTTCGAAGACTTGGC
1	AT2G02800-6	ATATAATTGAATAATCCCATAAAA		1	AT1G24822-2	ATAAGGTTTCGAAGACTTGGCT
1	AT2G02800-6	ATATGGCTTAACTGCTACACTGAT		3	AT1G24822-2	ATAAGGTTTCGAAGACTTGGCTT
1	AT2G02800-6	ATATGGTTAATTTAAACTTCAT		1	AT1G24822-2	ATAAGTCCTCTAATCTGAGTGAC
1	AT2G02800-6	ATATTCACTTCTTTCTCTGCC		1	AT1G24822-2	ATAATCCTAATTATTTTTCTGGA
1	AT2G02800-6	ATCAAGGGCAGAGAAAGAAGTG		1	AT1G24822-2	ATAATTAGGATTATTATATTA
1	AT2G02800-6	ATCATACCTGCCCAACCAGCAGCA		1	AT1G24822-2	ATAGAGTTACAAGGGTAAAACAGG
1	AT2G02800-6	ATCCACCGGCTCTCTGTTGGGGTC		1	AT1G24822-2	ATATATAGACAAAATGAAATAAAT
1	AT2G02800-6	ATCTATGTGGCTCTATGGGCTATG		2	AT1G24822-2	ATATGCATCCGAAGAATCGTCATT
1	AT2G02800-6	ATGAACAAGATGCTTATCTGCTGA		1	AT1G24822-2	ATATGCGAAATACCTTTTAA
1	AT2G02800-6	ATGACATCCTTGCTCAATGCAATG		21	AT1G24822-2	ATCAAAAGTCCGGACACTGTCTTT
1	AT2G02800-6	ATGGAGACTATAGAGATTTCATCA		15	AT1G24822-2	ATCACATCTCATAAGGTTTCGAAG
1	AT2G02800-6	ATGGCAAGAACCCTAAAAGCAA		2	AT1G24822-2	ATCACATCTCATAAGGTTTCGAAGA
1	AT2G02800-6	ATGGCTTAACTGCTACACTGATG		7	AT1G24822-2	ATCATTGAAGTCACTCAGATTAGA
1	AT2G02800-6	ATGGGCTATGCTTTTCTCAATGTT		1	AT1G24822-2	ATCCAAGCACTTCAAGACCTAAT
1	AT2G02800-6	ATGGTGTACTCACCATCAGTGTA		2	AT1G24822-2	ATCCGAAGAATCGTCATTCAAT
1	AT2G02800-6	ATTACATCACTGCTCACCACCACG		1	AT1G24822-2	ATCCGAGAACTTTTTAAGACAAA
1	AT2G02800-6	ATTCACTTCTTTCTCTGCCCTTGA		1	AT1G24822-2	ATCGTGAAACAAGAACAAACTGA
1	AT2G02800-6	ATTCTTCATTGCATTGAGCAAGGA		48	AT1G24822-2	ATCTGAGTGACTTCAATGATTCTT
1	AT2G02800-6	ATTGAATAATCCCATAAAAGCAGA		1	AT1G24822-2	ATGAGATGTGATAGAGTTACA
1	AT2G02800-6	ATTGAGAAAAGCATAGCCCATAGA		3	AT1G24822-2	ATGAGATGTGATAGAGTTACAAGG
1	AT2G02800-6	ATTGTGTACTTTCTTGCTCATTCT		3	AT1G24822-2	ATGATTGAATGACGATTCTTCGGA
1	AT2G02800-6	ATTTCAATCTTGGTGTATAAGATT		4	AT1G24822-2	ATGCATCCGAAGAATCGTCATTCA
1	AT2G02800-6	CAACCAGCAGCACGTCGAGCAGGC		2	AT1G24822-2	ATGTAGAGATCTATGTTAAGAAGT
1	AT2G02800-6	CAAGGATGTCATAGCTTCGTTGGG		2	AT1G24822-2	ATTACTTGGGCTTTGTTGAGA
1	AT2G02800-6	CAAGTTCTTTGAGAATGGTGGAGA		1	AT1G24822-2	ATTAGAGGACTTATAAATAAGCC
1	AT2G02800-6	CACGTCGAGCAGGCTCGTGGTGGT		1	AT1G24822-2	ATTAGAGGACTTATAAATAAGCCTT
1	AT2G02800-6	CACTTCTTTCTCTGCCCTTGAT		1	AT1G24822-2	ATTAGGTCTTGAAGTGCTTGGATCA
1	AT2G02800-6	CACTTCTTTCTCTGCCCTTGATGC		1	AT1G24822-2	ATTCGAGGAAACAAAAC
1	AT2G02800-6	CAGCAGCACGTCGAGCAGGCTCGT		1	AT1G24822-2	ATTCTGAGTTCCTGTTTTACCC
1	AT2G02800-6	CAGGAGAATGGCAAGAACCCTA		1	AT1G24822-2	ATTCTTCCAGCCCAAAACAAGGCT
1	AT2G02800-6	CATAGATGGAGACTATAGAGATTT		3	AT1G24822-2	ATTCTTCGGATGCATATGTAGGAA
1	AT2G02800-6	CATATGGCTTAACTGCTACACTGA		1	AT1G24822-2	ATTGAAGTCACTCAGATTAGAGGACTT
1	AT2G02800-6	CATTGAGCAAGGATGTCATAGCT		1	AT1G24822-2	ATTGTGGAGATTACTTGGGCTTT
1	AT2G02800-6	CCAACGTGAGGATGCTTGGATT		2	AT1G24822-2	ATTTTCATTACAAACTGATCCAAG
1	AT2G02800-6	CCACCACGAGCCTGCTCGACGTGC		1	AT1G24822-2	ATTTTTTAAAAGGTATTTCGCAT
1	AT2G02800-6	CCACGAGCCTGCTCGACGTGCTGC		1	AT1G24822-2	ATTTTTTAAAAGGTATTTCGCATA
1	AT2G02800-6	CCATATGGCTTAACTGCTACACT		1	AT1G24822-2	CAAATAGATCCTAGATTATAT
1	AT2G02800-6	CCCTAAAAGCAAGTTCTTTGAGAA		1	AT1G24822-2	CAAGTCTTCGAAACCTTATGAGAT
1	AT2G02800-6	CGACGTGCTGCTGGTTGGGCAGGT		1	AT1G24822-2	CAATCATAATAATCTTGCATCT
1	AT2G02800-6	CGAGCCTGCTCGACGTGCTGC		1	AT1G24822-2	CAATGATTCTTCCAGCCCAAAACA
1	AT2G02800-6	CGAGCCTGCTCGACGTGCTGCT		1	AT1G24822-2	CACTCAGATTAGAGGACTTATA
1	AT2G02800-6	CGTCGAGCAGGCTCGTGGTGGT		2	AT1G24822-2	CACTCAGATTAGAGGACTTATAA
1	AT2G02800-6	CTATAGTCTCCATCTATGTGG		1	AT1G24822-2	CACTCAGATTAGAGGACTTATAAAT
1	AT2G02800-6	CTATAGTCTCCATCTATGTGGC		1	AT1G24822-2	CACTCAGATTAGAGGACTTATAAATA
1	AT2G02800-6	CTCACCATCAGTGTAGCAGTTAAG		1	AT1G24822-2	CACTGCGTCATACGAGTTCTCA
1	AT2G02800-6	CTCTATGGGCTATGCTTTTCTCAA		1	AT1G24822-2	CAGAGAAGTTTTAAGGGTAGG
1	AT2G02800-6	CTGCCCTTGATGCTGCTTTGAGGG		1	AT1G24822-2	CATAAGGTTTCGAAGACTTGG
1	AT2G02800-6	CTGCTTTGAGGGCCAAACACAAGA		1	AT1G24822-2	CATCTCATAAGGTTTCGAAGACT
1	AT2G02800-6	CTTGTTCATGTGCATTTGCGGGGT		1	AT1G24822-2	CATTAGGTCTTGAAGTGCTTGGA
1	AT2G02800-6	CTTTGAGGGCCAAACACAAGAAGC		1	AT1G24822-2	CCAAAACAAGGCTTCTCTCCTCCA
1	AT2G02800-6	GAAAGAAGTGAATATCATACCTGC		3	AT1G24822-2	CCCAAGTAATCTCCACAATAAGGC
1	AT2G02800-6	GAAGCTCAGGTTATTTGATG		1	AT1G24822-2	CCGGACACTGTCTTTGTGTTGATT
1	AT2G02800-6	GAAGTTTAAATTAACCATATGGCT		1	AT1G24822-2	CCGGACTTTTGATAGGATTTATT
1	AT2G02800-6	GAATGGCAAGAACCCTAAAAGCAA		1	AT1G24822-2	CCTTATGAGATGTGATAGAGT
1	AT2G02800-6	GACCCCAACAGAGAGCCGGTGGAT		2	AT1G24822-2	CCTTATGAGATGTGATAGAGTTA
1	AT2G02800-6	GAGAATGGTGGAGACAATGGTGT		1	AT1G24822-2	CCTTATTGTGGAGATTACTTG
1	AT2G02800-6	GATTACATCACTGCTCACCACCA		2	AT1G24822-2	CCTTATTGTGGAGATTACTTGGGC
1	AT2G02800-6	GCAGGAGAATGGCAAGAACCCT		1	AT1G24822-2	CGAAACCTTATGAGATGTGATAGA
1	AT2G02800-6	GCCCTCAAAGCAGCATCAAGGG		1	AT1G24822-2	CGAAGACTTGGCTTTTGTCTTA
1	AT2G02800-6	GCTGCTGGTTGGGCAGGTATGATA		20	AT1G24822-2	CGAGAACTTTTTAAGACAAAAGCC
1	AT2G02800-6	GGAGAATGGCAAGAACCCTAAAAG		2	AT1G24822-2	CGGACACTGTCTTTGTGTTGATTT
1	AT2G02800-6	GGCTTAACTGCTACACTGAT		1	AT1G24822-2	CGGATGCATATGTAGGAATAAACA
1	AT2G02800-6	GGTATGATATTCACTTCTTTCTCT		1	AT1G24822-2	CTAATGAGAACAAAGTAAATCAAC
1	AT2G02800-6	GGTTATTTGATGAAATCTCTA		1	AT1G24822-2	CTACAGGTAAATGCTACAGGTA
1	AT2G02800-6	GTTGGGCAGGTATGATATTCAC		2	AT1G24822-2	CTATCAAAAGTCCGGACACT
1	AT2G02800-6	GTTGGGCTTGGGCGGCTCATTCAA		5	AT1G24822-2	CTCAGATTAGAGGACTTATAAAT
1	AT2G02800-6	TAAAAGCAAGTTCTTTGAGAATGG		1	AT1G24822-2	CTCTATCACATCTCATAAGGTTT
1	AT2G02800-6	TAACCTGAGCTTCTTGTGTTTG		1	AT1G24822-2	CTGCGTCATACGAGTTCTCATAAC
1	AT2G02800-6	TAACTGCTACACTGATGGTGAGT		12	AT1G24822-2	CTGGAAGAATCATTGAAGTCACT
1	AT2G02800-6	TAAGATTACATCACTGCTCACC		1	AT1G24822-2	CTTAAAAAGTTCTCGGATTCTC
1	AT2G02800-6	TAAGCCATATGGTTAATTTAAACT		2	AT1G24822-2	CTTCAATGATTCTTCCAGCCCA
1	AT2G02800-6	TACACCAAGATTGAAATACAGC		1	AT1G24822-2	CTTCAGATCCGCATTAAAAAAG
1	AT2G02800-6	TACATCACTGCTCACCACCACGAG		1	AT1G24822-2	CTTCGGATGCATATGTAGGAATA
1	AT2G02800-6	TAGAGATTTCATCAAATAACCTGA		1	AT1G24822-2	CTTGGGCTTTGTTGAGAACTTA
1	AT2G02800-6	TAGATGGAGACTATAGAGATTTCA		1	AT1G24822-2	CTTGTTTTGGGCTGGAAGAATCA
1	AT2G02800-6	TAGCAGTTAAGCCATATGGTT		1	AT1G24822-2	CTTTTGTCTTAAAAAGTTCTCGGA
1	AT2G02800-6	TATAAGATTACATCACTGCTCACC		1	AT1G24822-2	GAAACCTTATGAGATGTGATAGAG
1	AT2G02800-6	TCAAAGCAGCATCAAGGGCAGAGA		1	AT1G24822-2	GAAGACTTGGCTTTTGTCTTAAAAA
1	AT2G02800-6	TCAAGGGCAGAGAAAGAAGTGA		2	AT1G24822-2	GAAGCCTTGTTTTGGGCTGGAAGA
1	AT2G02800-6	TCAGCAGATAAGCATCTTGTTCA		1	AT1G24822-2	GAAGGACATAACAAAAAACTTA
1	AT2G02800-6	TCATCAAATAACCTGAGCTTCT		1	AT1G24822-2	GAAGGACATAACAAAAAACTTAG
1	AT2G02800-6	TCATTCTTCATTGCATTGAGCA		2	AT1G24822-2	GAAGTCACTCAGATTAGAGGAC
1	AT2G02800-6	TCCACCGGCTCTCTGTTGGGGT		2	AT1G24822-2	GAAGTGCTTGGATCAGTTTGTAA
1	AT2G02800-6	TCTGCCCTTGATGCTGCTTTGAGG		1	AT1G24822-2	GACAAAAGCCAAGTCTTCGAAACC
1	AT2G02800-6	TCTGCTGAAACATTGAGAAAAG		2	AT1G24822-2	GACTTCAATGATTCTTCCA
1	AT2G02800-6	TCTGCTGAAACATTGAGAAAAGCA		1	AT1G24822-2	GAGAACAAAGTAAATCAACA
1	AT2G02800-6	TGAAATACAGCAGGAGAATGGCA		1	AT1G24822-2	GAGAACTTATGAAGCACATCTTT
1	AT2G02800-6	TGAAGTTTAAATTAACCATATGGC		1	AT1G24822-2	GAGAACTTTTTAAGACA
1	AT2G02800-6	TGACATCCTTGCTCAATGCAATGA		1	AT1G24822-2	GAGAACTTTTTAAGACAAAAGCC
1	AT2G02800-6	TGAGCTTCTTGTGTTTGGCCCTCA		1	AT1G24822-2	GAGAAGCCTTGTTTTGGG
1	AT2G02800-6	TGAGGATGCTTGGATTCTCAGG		1	AT1G24822-2	GAGAGAGAGAGAGAGAGAGATT
1	AT2G02800-6	TGATATTCACTTCTTTCTCTGCC		1	AT1G24822-2	GAGATGTGATAGAGTTACA
1	AT2G02800-6	TGCTCGACGTGCTGCTGGTTGGGC		4	AT1G24822-2	GAGATGTGATAGAGTTACAAGGGT
1	AT2G02800-6	TGGCCCTCAAAGCAGCATCAAGGG		2	AT1G24822-2	GAGATTACTTGGGCTTTGTTGAG
1	AT2G02800-6	TGGCTCTATGGGCTATGCTTTTCT		1	AT1G24822-2	GAGATTACTTGGGCTTTGTTGAGA
1	AT2G02800-6	TGGGCTTGGGCGGCTCATTCA		2	AT1G24822-2	GAGGAGAGAAGCCTTGTTTTGGGC
1	AT2G02800-6	TGGTGTACTCACCATCAGTGTAG		2	AT1G24822-2	GAGTTCCTGTTTTACCCTTGTAA
1	AT2G02800-6	TGGTTGGGCAGGTATGATATTCAC		10	AT1G24822-2	GAGTTCCTGTTTTACCCTTGTAAC
1	AT2G02800-6	TGTAGCAGTTAAGCCATATGG		4	AT1G24822-2	GATAGGATTTATTTTTTAAAAGGT
1	AT2G02800-6	TGTTGGGGTCTTGAATGAGCC		1	AT1G24822-2	GATAGGGTTTGAGAAATCGAA
1	AT2G02800-6	TTAAATTAACCATATGGCTTAACT		1	AT1G24822-2	GATGTGATAGAGTTACAAGGG
1	AT2G02800-6	TTAACTGCTACACTGATGGTGAGT		4	AT1G24822-2	GATGTGATAGAGTTACAAGGGTA
1	AT2G02800-6	TTACATCACTGCTCACCACCACG		1	AT1G24822-2	GATGTGCTTCATAAGTTCTCAAC
1	AT2G02800-6	TTATACACCAAGATTGAAATAC		1	AT1G24822-2	GATTCTCTTTTTTATTCGAGGAA
1	AT2G02800-6	TTATACACCAAGATTGAAATACA		1	AT1G24822-2	GATTCTTCGGATGCATATGTA
1	AT2G02800-6	TTATCTGCTGAAACATTGAGAA		1	AT1G24822-2	GCTTTGTTGAGAACTTATGAAGC
1	AT2G02800-6	TTCAATTATATCCACCGGCTCT		4	AT1G24822-2	GGAGAGAAGCCTTGTTTTGGG
1	AT2G02800-6	TTCACTTCTTTCTCTGCCCTT		1	AT1G24822-2	GGAGAGAAGCCTTGTTTTGGGC
1	AT2G02800-6	TTCGTTGGGCTTGGGCGGCTCATT		1	AT1G24822-2	GGAGATTACTTGGGCTTTGT
1	AT2G02800-6	TTCTTGTGTTTGGCCCTCAAAGCA		2	AT1G24822-2	GGAGGAGAGAAGCCTTGTTTTGG
1	AT2G02800-6	TTGAAATACAGCAGGAGAATGGCA		1	AT1G24822-2	GGCTTTACTTTTAGAGATT
1	AT2G02800-6	TTGAGAATGGTGGAGACAATGGTGT		13	AT1G24822-2	GGGCTGGAAGAATCATTGAAGTCA
1	AT2G02800-6	TTGAGCAAGGATGTCATAGCT		1	AT1G24822-2	GGTAAAACAGGAACTCAGAATA
1	AT2G02800-6	TTGATGCTGCTTTGAGGGCCAA		1	AT1G24822-2	GGTTTCGAAGACTTGGCTTTTGT
1	AT2G02800-6	TTGTGTACTTTCTTGCTCATTCTT		2	AT1G24822-2	GGTTTCGAAGACTTGGCTTTTGTC
1	AT2G02800-6	TTTCATCAAATAACCTGAGCTTCT		1	AT1G24822-2	GTAAAACAGGAACTCAGAATA
1	AT2G02800-6	TTTGAGAATGGTGGAGACAATGGT		3	AT1G24822-2	GTAACTCTATCACATCTCATAAGG
1	AT2G02800-6	TTTGAGGGCCAAACACAAGAAGCT		1	AT1G24822-2	GTAGGAATAAACACTGCGTCATA
1	AT2G02800-6	TTTGGCCCTCAAAGCAGCATCA		2	AT1G24822-2	GTCACTCAGATTAGAGGACTTA
2	AT2G02800-6	AAAAGCAAGTTCTTTGAGAATGGT		10	AT1G24822-2	GTCCGGACACTGTCTTTGTGTTGA
2	AT2G02800-6	AAGATTACATCACTGCTCACCA		1	AT1G24822-2	GTCCGGACTTTTGATAGGA
2	AT2G02800-6	AAGCAAGTTCTTTGAGAATGGTGG		1	AT1G24822-2	GTCCGGACTTTTGATAGGATT
2	AT2G02800-6	AATACAGCAGGAGAATGGCAAGAA		1	AT1G24822-2	GTCTATATATGTAGAGATCTATGT
2	AT2G02800-6	AATGGTGGAGACAATGGTGTA		3	AT1G24822-2	GTGGAGATTACTTGGGCTTTGTTG
2	AT2G02800-6	ACAGCAGGAGAATGGCAAGAACCC		2	AT1G24822-2	GTGTTGATTTACTTTGTTCTCA
2	AT2G02800-6	ACGTGCTGCTGGTTGGGCAGGTA		1	AT1G24822-2	GTTCCTGTTTTACCCTTGTAACT
2	AT2G02800-6	AGCAGGAGAATGGCAAGAACCCTA		1	AT1G24822-2	GTTCTCATAACCATCAATTCACT
2	AT2G02800-6	ATACAGCAGGAGAATGGCAAGA		1	AT1G24822-2	GTTCTCGGATTCTCTTTTTTATT
2	AT2G02800-6	ATAGAGCCACATAGATGGAGACTA		1	AT1G24822-2	GTTTATTCCTACATATGCATCCGA
2	AT2G02800-6	ATGGCTTAACTGCTACACTGATGG		9	AT1G24822-2	GTTTCGAAGACTTGGCTTTTGTCT
2	AT2G02800-6	ATTGAAATACAGCAGGAGAATGGC		1	AT1G24822-2	GTTTTACCCTTGTAACTCTATCA
2	AT2G02800-6	CCACGAGCCTGCTCGACGTGCT		1	AT1G24822-2	GTTTTACCCTTGTAACTCTATCAC
2	AT2G02800-6	GAGAATGGTGGAGACAATGGTGTA		6	AT1G24822-2	GTTTTGGGCTGGAAGAATCATTG
2	AT2G02800-6	GCAAGTTCTTTGAGAATGGTGGAG		1	AT1G24822-2	TAAAAAAGAGAATCCGAGAACTT
2	AT2G02800-6	GCCAAACACAAGAAGCTCAGGTT		1	AT1G24822-2	TAAAAAGTTCTCGGATTCT
2	AT2G02800-6	GTGATGTAATCTTATACACCAAGA		2	AT1G24822-2	TAAAAAGTTCTCGGATTCTCTTT
2	AT2G02800-6	TAACCATATGGCTTAACTGCTACA		2	AT1G24822-2	TAAAAAGTTCTCGGATTCTCTTTT
2	AT2G02800-6	TATAGTCTCCATCTATGTGGCTCT		2	AT1G24822-2	TAAATCCTATCAAAAGTCCGGAC
2	AT2G02800-6	TATGATATTCACTTCTTTCTCTGC		1	AT1G24822-2	TAACTCTATCACATCTCATAAGG
2	AT2G02800-6	TATGGCTTAACTGCTACACTGATG		1	AT1G24822-2	TAACTCTATCACATCTCATAAGGT
2	AT2G02800-6	TATTTCAATCTTGGTGTATAAGAT		1	AT1G24822-2	TAAGCCTTATTGTGGAGATTACTT
2	AT2G02800-6	TGGAGACTATAGAGATTTCATCA		2	AT1G24822-2	TAAGGTTTCGAAGACTTGGCTTTT
2	AT2G02800-6	TGGCAAGAACCCTAAAAGCAAGTT		2	AT1G24822-2	TAAGTCCTCTAATCTGAGTGACT
2	AT2G02800-6	TGGCTTAACTGCTACACTGATGGT		1	AT1G24822-2	TAATTAGGATTATTATATTATTA
2	AT2G02800-6	TGTGCATTTGCGGGGTCTCTGCTT		1	AT1G24822-2	TACAAACTGATCCAAGCA
2	AT2G02800-6	TTCTTTCTCTGCCCTTGATGCTGC		1	AT1G24822-2	TACCCTTGTAACTCTATCACATCT
2	AT2G02800-6	TTTGATGAAATCTCTATAGTCT		1	AT1G24822-2	TACTTTGTTCTCATTAGGTCTTGA
3	AT2G02800-6	ACCATATGGCTTAACTGCTACACT		1	AT1G24822-2	TAGGTCTTGAAGTGCTTGGATCAG
3	AT2G02800-6	ACCCTAAAAGCAAGTTCTTTGAGA		1	AT1G24822-2	TATAAGTCCTCTAATCTGAGTG
3	AT2G02800-6	AGCAAGTTCTTTGAGAATGGTGGA		2	AT1G24822-2	TATAAGTCCTCTAATCTGAGTGA
3	AT2G02800-6	ATCAAATAACCTGAGCTTCTTGTG		1	AT1G24822-2	TATCAAAAGTCCGGACACT
3	AT2G02800-6	ATGAAGTTTAAATTAACCATATGG		1	AT1G24822-2	TATGAGATGTGATAGAGTTA
3	AT2G02800-6	ATGCTTATCTGCTGAAACATTGAG		1	AT1G24822-2	TATGAGATGTGATAGAGTTACAAG
3	AT2G02800-6	CCCATAGAGCCACATAGATGGAGA		1	AT1G24822-2	TATTTTTTAAAAGGTATTTCGC
3	AT2G02800-6	CCGCAAATGCACATGAACAAGATG		1	AT1G24822-2	TCAATGATTCTTCCAGCCCA
4	AT2G02800-6	AAGGATGTCATAGCTTCGTTGGGC		1	AT1G24822-2	TCAATGATTCTTCCAGCCCAA
4	AT2G02800-6	ACACCAAGATTGAAATACAGCAGG		5	AT1G24822-2	TCACTCAGATTAGAGGACTTA
4	AT2G02800-6	ATAAGATTACATCACTGCTCACCA		1	AT1G24822-2	TCAGATTAGAGGACTTATAAA
6	AT2G02800-6	TGAGAATGGTGGAGACAATGGTGT		2	AT1G24822-2	TCAGATTAGAGGACTTATAAATAA
1	AT2G04380-1	ACTTGAGAACCCTGCCACTAGA		1	AT1G24822-2	TCATAAGGTTTCGAAGACTTG
1	AT2G04380-1	ACTTGAGAACCCTGCCACTAGAAA		4	AT1G24822-2	TCATTGAAGTCACTCAGATTAGA
1	AT2G04380-1	AGAGAGTATGCTCTAATTGACGT		1	AT1G24822-2	TCATTGAAGTCACTCAGATTAGAGG
1	AT2G04380-1	GAGAACCCTGCCACTAGAAACACC		2	AT1G24822-2	TCATTTTGTCTATATATGTAGAGA
1	AT2G04380-1	GAGAGAGTATGCTCTAATTGACGT		1	AT1G24822-2	TCCGGACTTTTGATAGGATTTAT
1	AT2G04380-1	TACTTGAGAACCCTGCCA		1	AT1G24822-2	TCGAAGACTTGGCTTTTGTCTT
1	AT2G07213-1	AACGACGCCTACATTGGGACAGA		4	AT1G24822-2	TCGAAGACTTGGCTTTTGTCTTA
1	AT2G07213-1	AGAGACTGTTTGCAGGAGCATAGC		2	AT1G24822-2	TCTAATCTGAGTGACTTCAATGAT
1	AT2G07213-1	GGGACAGACTCTGCAAATTGCAGA		1	AT1G24822-2	TCTATCACATCTCATAAGGTTTC
1	AT2G07213-1	TGGGACAGACTCTGCAAATTGCAG		2	AT1G24822-2	TCTCATAAGGTTTCGAAGACTTGG
1	AT2G07215-1	ACAAGGTTTTGGTAGAGAGAGAAT		2	AT1G24822-2	TCTCATTAGGTCTTGAAGTGCTTG
1	AT2G07215-1	AGAGAGAATGATCGTCGAGGCGTA		1	AT1G24822-2	TCTCCACAATAAGGCTTATTTA
1	AT2G07215-1	ATCAATCTATCTACGCCTCGACGA		1	AT1G24822-2	TCTCGGATTCTCTTTTTTATTCGA
1	AT2G07215-2	AGCGTCACATCTCCGACAGATTGG		1	AT1G24822-2	TCTGGAGGAGAGAAGCCTTGTTTT
1	AT2G07215-2	CAGCGTCACATCTCCGACAGATTG		3	AT1G24822-2	TCTTCCAGCCCAAAACAAGGCTTC
1	AT2G07215-2	CTCCGACAGATTGGACGCATCAAA		1	AT1G24822-2	TGAACAGATGACTGCGGATAG
1	AT2G07215-2	GTCACATCTCCGACAGATTGGA		1	AT1G24822-2	TGAACAGATGACTGCGGATAGC
1	AT2G07215-2	TCGATATAGATGTCGGCATGAAGT		1	AT1G24822-2	TGAAGCACATCTTTGTATTTATT
1	AT2G07215-2	TCTCCGACAGATTGGACGCATCA		7	AT1G24822-2	TGAAGTGCTTGGATCAGTTTGTA
1	AT2G07215-3	AAACTTTCAGCCGTGGTTTCA		2	AT1G24822-2	TGAATGACGATTCTTCGGATGCA
1	AT2G07215-3	AACAGATCGATGGAGAAAACCTTG		3	AT1G24822-2	TGACTTCAATGATTCTTCCAGCCC
1	AT2G07215-3	AGAAAACCTTGGGAGCAAAGAGGG		1	AT1G24822-2	TGAGAACAAAGTAAATCAACACA
1	AT2G13430-2	AAAAGAAGCTATAATCACCAAACA		2	AT1G24822-2	TGAGTTCCTGTTTTACCCTTGTAA
1	AT2G13430-2	AACATCAGCATAGCAAAAGAAGCT		1	AT1G24822-2	TGATGGTTATGAGAACTCGTATG
1	AT2G13430-2	AATCACCAAACAAAGGCATAA		1	AT1G24822-2	TGATTGAATGACGATTCTTCGGAT
1	AT2G13430-2	AATCACCAAACAAAGGCATAATCG		1	AT1G24822-2	TGCAAGATTATTATGATTGAA
1	AT2G13430-2	AATCAGTTATGGACTCTTCAATT		1	AT1G24822-2	TGCGTAGTCGTATAAGAAGACA
1	AT2G13430-2	AATCAGTTATGGACTCTTCAATTT		1	AT1G24822-2	TGCTTCAGATCCGCATTAAAAAAG
1	AT2G13430-2	AATTCGGGTAAAGAGAAATTGATT		1	AT1G24822-2	TGGAGGAGAGAAGCCTTGTTTTGG
1	AT2G13430-2	AATTGAAGAGTCCATAACTGATT		18	AT1G24822-2	TGGGCTGGAAGAATCATTGAAGTC
1	AT2G13430-2	AATTTCTCTTTACCCGAATTTGCT		1	AT1G24822-2	TGGTTATGAGAACTCGTATGACGC
1	AT2G13430-2	ACCAAACAAAGGCATAATCGAAAC		1	AT1G24822-2	TGTCTTAAAAAGTTCTCGGAT
1	AT2G13430-2	AGAAATTGATTAAATTGAAGAGTC		6	AT1G24822-2	TGTCTTAAAAAGTTCTCGGATTCT
1	AT2G13430-2	ATCAGCATAGCAAAAGAAGCTATA		1	AT1G24822-2	TGTTGAGAACTTATGAAGCACATC
1	AT2G13430-2	ATCAGTTATGGACTCTTCAAT		1	AT1G24822-2	TGTTTTACCCTTGTAACTCTATC
1	AT2G13430-2	ATTGAAGCTCTGGATACCATGGAA		1	AT1G24822-2	TGTTTTGGGCTGGAAGAATCATTG
1	AT2G13430-2	CAACATCAGCATAGCAAAAGAAGC		1	AT1G24822-2	TTAAAAAATAAATCCTATCAAAAG
1	AT2G13430-2	CAATCAGTTATGGACTCTTCAA		2	AT1G24822-2	TTAAAAAGTTCTCGGATTCTCTTT
1	AT2G13430-2	CCAGAGCTTCAATATGCTAGACA		1	AT1G24822-2	TTAAGACAAAAGCCAAGTCTTCGA
1	AT2G13430-2	CGAAAAGGCAATCAACATCAGCAT		1	AT1G24822-2	TTAATGCGGATCTGAAGCATA
1	AT2G13430-2	CTAGACAATCAGTTATGGACTCT		1	AT1G24822-2	TTACAAACTGATCCAAGCACTTCA
1	AT2G13430-2	CTAGCATATTGAAGCTCTGGATAC		2	AT1G24822-2	TTACTTTGTTCTCATTAGGTCTT
1	AT2G13430-2	CTCTTCAATTTAATCAATTTCTCT		1	AT1G24822-2	TTAGGTCTTGAAGTGCTTGGATC
1	AT2G13430-2	CTGATTGTCTAGCATATTGAAG		1	AT1G24822-2	TTATGAGATGTGATAGAGTTA
1	AT2G13430-2	CTTCCAGCAAATTCGGGTAAAGAG		4	AT1G24822-2	TTATGAGATGTGATAGAGTTACA
1	AT2G13430-2	GAAGAGTCCATAACTGATTGTCTA		1	AT1G24822-2	TTATTGTGGAGATTACTTGGGCTT
1	AT2G13430-2	GACAATCAGTTATGGACTCTTCAA		1	AT1G24822-2	TTATTTATAAGTCCTCTAATCTG
1	AT2G13430-2	GCTCTGGATACCATGGAACAACGA		1	AT1G24822-2	TTATTTTTTAAAAGGTATTTCGCA
1	AT2G13430-2	GTCCATAACTGATTGTCTAGCAT		2	AT1G24822-2	TTCAATCATAATAATCTTGCATCT
1	AT2G13430-2	GTCCATAACTGATTGTCTAGCATA		1	AT1G24822-2	TTCAATGATTCTTCCAGCCCAAAA
1	AT2G13430-2	GTCTAGCATATTGAAGCTCTGGA		1	AT1G24822-2	TTCATAAGTTCTCAACAAAGCCCA
1	AT2G13430-2	TAGACAATCAGTTATGGACTCTTC		1	AT1G24822-2	TTCATTTTGTCTATATATGTAGA
1	AT2G13430-2	TATGCTAGACAATCAGTTATGGAC		1	AT1G24822-2	TTCGAAGACTTGGCTTT
1	AT2G13430-2	TCCATAACTGATTGTCTAGCAT		9	AT1G24822-2	TTCGAAGACTTGGCTTTTGTCTT
1	AT2G13430-2	TGAAGCTCTGGATACCATGGAA		1	AT1G24822-2	TTCTTAACATAGATCTCTACATAT
1	AT2G13430-2	TGGAACAACGACGAAAAGGC		1	AT1G24822-2	TTCTTCGGATGCATATGTAGGAA
1	AT2G13430-2	TTAAATTGAAGAGTCCATAACTGA		2	AT1G24822-2	TTCTTCGGATGCATATGTAGGAAT
1	AT2G13430-2	TTATGGACTCTTCAATTTAATC		1	AT1G24822-2	TTGAAGTCACTCAGATTAGAGG
1	AT2G13430-2	TTATGGACTCTTCAATTTAATCAA		37	AT1G24822-2	TTGAAGTCACTCAGATTAGAGGA
2	AT2G13430-2	AGAGTCCATAACTGATTGTCTAGC		1	AT1G24822-2	TTGTAACTCTATCACATCTCATA
2	AT2G13430-2	AGTCCATAACTGATTGTCTAGCAT		1	AT1G24822-2	TTGTAACTCTATCACATCTCATAA
2	AT2G13430-2	GATTGTCTAGCATATTGAAGCTCT		1	AT1G24822-2	TTGTCTATATATGTAGAGATCTA
2	AT2G13430-2	TGTCTAGCATATTGAAGCTCTGGA		9	AT1G24822-2	TTGTCTTAAAAAGTTCTCGGATT
3	AT2G13430-2	ATATGCTAGACAATCAGTTATGGA		1	AT1G24822-2	TTGTCTTAAAAAGTTCTCGGATTC
4	AT2G13430-2	AACTGATTGTCTAGCATATTGAAG		1	AT1G24822-2	TTGTTGAGAACTTATGAAGCACA
4	AT2G13430-2	ACCATGGAACAACGACGAAAAGGC		4	AT1G24822-2	TTGTTTTGGGCTGGAAGAATCATT
4	AT2G13430-2	ATATTGAAGCTCTGGATACCATGG		1	AT1G24822-2	TTTACCCTTGTAACTCTATCACAT
5	AT2G13430-2	ATGCTAGACAATCAGTTATGGACT		3	AT1G24822-2	TTTCGAAGACTTGGCTTTTGT
1	AT2G13431-1	CTTTTCGTCGTTGTTCCATGGT		1	AT1G24822-2	TTTGGGCTGGAAGAATCATTGA
1	AT2G13431-1	CTTTTGCTATGCTGATGTTGATT		1	AT1G24822-2	TTTGGGCTGGAAGAATCATTGAA
1	AT2G13431-1	GTTGATTGCCTTTTCGTCGTTGTT		9	AT1G24822-2	TTTGGGCTGGAAGAATCATTGAAG
1	AT2G13431-1	GTTTCGATTATGCCTTTGTTTGGT		4	AT1G24822-2	TTTGTCTTAAAAAGTTCTCGGATT
1	AT2G13431-1	TCGATTATGCCTTTGTTTGGTGAT		1	AT1G24822-2	TTTTAAGACAAAAGCCAAGTCTT
1	AT2G13431-1	TGCCTTTTCGTCGTTGTTCCATGG		1	AT1G24822-2	TTTTATTCGAGGAAACAAAACAAA
1	AT2G13431-1	TGTTTGGTGATTATAGCTTCTT		1	AT1G24822-2	TTTTATTCTGAGTTCCTGTTTTAC
1	AT2G13431-1	TTTCGATTATGCCTTTGTTTGGTG		1	AT1G24822-2	TTTTCCTATGAACAGATGACT
2	AT2G13431-1	TTCGATTATGCCTTTGTTTGGTGA		1	AT1G24822-2	TTTTCTGGAGGAGAGAAGCCT
10	AT2G16575-1	TTTAGAACTCCAATAACATAGACT		1	AT1G24822-2	TTTTCTGGAGGAGAGAAGCCTTG
11	AT2G16575-1	TGGAGTTCTAAAGCTTTCCAGGGT		1	AT1G24822-2	TTTTGATAGGATTTATTTTTTAAA
15	AT2G16575-1	AAAGCTTTCCAGGGTCAGGTGAGT		2	AT1G24822-2	TTTTGGGCTGGAAGAATCATT
1	AT2G16575-1	AAAGCTTTAGAACTCCAATAAC		1	AT1G24822-2	TTTTGGGCTGGAAGAATCATTGA
1	AT2G16575-1	AAAGCTTTAGAACTCCAATAACA		1	AT1G24822-2	TTTTGTCTATATATGTAGAGATCT
1	AT2G16575-1	AAAGCTTTCCAGGGTCAGGTGAG		1	AT1G24822-2	TTTTGTCTTAAAAAGTTCTCGG
1	AT2G16575-1	AACTCCAATAACATAGACTCA		1	AT1G24822-2	TTTTTAAGACAAAAGCCAAGT
1	AT2G16575-1	AAGATATTGGATCTCTGTGGG		5	AT1G24822-2	TTTTTAAGACAAAAGCCAAGTCTT
1	AT2G16575-1	AAGATATTGGATCTCTGTGGGA		1	AT1G24822-2	TTTTTCTGGAGGAGAGAAGC
1	AT2G16575-1	AAGATATTGGATCTCTGTGGGAA		2	AT1G24822-3	AAGGTATCAATTACTAAGTTAATC
1	AT2G16575-1	AAGATATTGGATCTCTGTGGGAAC		1	AT1G24822-3	AGATTAACTTAGTAATTGATACCT
1	AT2G16575-1	AAGCTTTAGAACTCCAATAACATA		1	AT1G24822-3	ATACCTTGTAGAAAGACAAAC
1	AT2G16575-1	AAGCTTTCCAGGGTCAGGTGA		10	AT1G24822-3	ATTGATACCTTGTAGAAAGACAAA
1	AT2G16575-1	AAGCTTTCCAGGGTCAGGTGAGT		1	AT1G24822-3	GATACCTTGTAGAAAGAC
1	AT2G16575-1	AATATCTTCTCAATCTACTCAC		1	AT1G24822-3	GTCTTTCTACAAGGTATCAATTA
1	AT2G16575-1	AATCTACTCACCTGACCCTGGAA		1	AT1G24822-3	TGATACCTTGTAGAAAGACAA
1	AT2G16575-1	AATCTACTCACCTGACCCTGGAAAGC		1	AT1G24822-3	TTAACTTAGTAATTGATA
1	AT2G16575-1	ACAGAGATCCAATATCTTCTCAAT		1	AT1G24822-3	TTAGTAATTGATACCTTGTAG
1	AT2G16575-1	ACCCTGGAAAGCTTTAGAACTCC		1	AT1G24822-3	TTGTCTTTCTACAAGGTATCAATT
1	AT2G16575-1	ACCTGACCCTGGAAAGCTTTA		1	AT1G24825-1	ATTGTTCTTCTTGTGTTGTCC
1	AT2G16575-1	AGAACTCCAATAACATAGACTCA		1	AT1G24825-1	TTATGTCCTTCTTTCTTATTTGATC
1	AT2G16575-1	AGAACTCCAATAACATAGACTCAA		1	AT1G24825-1	TTATTTGATCAGTTTGTTCTT
1	AT2G16575-1	AGAAGATATTGGATCTCTGTG		1	AT1G24825-1	TTCTTATTTGATCAGTTT
1	AT2G16575-1	AGAAGATATTGGATCTCTGTGG		1	AT1G24825-1	TTGTTCTTGTTTCACGATTTT
1	AT2G16575-1	AGATATTGGATCTCTGTGGGA		1	AT1G24825-2	CAAGTTCGTTTAGATTTTTCCA
1	AT2G16575-1	AGATCCAATATCTTCTCAATC		1	AT1G24825-3	ACACTAAAACCCACATGTAG
1	AT2G16575-1	AGATTGAGAAGATATTGGAT		1	AT1G24825-3	ATCTGTAACACTGTACTACGATTTCT
1	AT2G16575-1	AGCTTTAGAACTCCAATAACATAG		1	AT1G24825-3	TTTCTACACTGTTCTAAGATTC
1	AT2G16575-1	AGCTTTCCAGGGTCAGGTGAGT		3	AT1G25097-2	AAAAAGTTCTCGGATTCTCTTTT
1	AT2G16575-1	AGCTTTCCAGGGTCAGGTGAGTA		1	AT1G25097-2	AAAACAAGGCTTCTCTCCTCCA
1	AT2G16575-1	AGCTTTCCAGGGTCAGGTGAGTAG		5	AT1G25097-2	AAAACAAGGCTTCTCTCCTCCAGA
1	AT2G16575-1	AGGTGAGTAGATTGAGAAGATA		2	AT1G25097-2	AAAACAGGAACTCAGAATA
1	AT2G16575-1	AGTAGATTGAGAAGATATTGGA		1	AT1G25097-2	AAAAGTTCTCGGATTCTCTTTT
1	AT2G16575-1	AGTCTATGTTATTGGAGTTCTA		1	AT1G25097-2	AAAAGTTCTCGGATTCTCTTTTT
1	AT2G16575-1	AGTTCTAAAGCTTTCCAGGGTCAG		1	AT1G25097-2	AAACAAAAAATCATGCTTAAAA
1	AT2G16575-1	ATATCTTCTCAATCTACTCACC		1	AT1G25097-2	AAACCTTATGAGATGTGATAGGG
1	AT2G16575-1	ATATTGGATCTCTGTGGGAAC		2	AT1G25097-2	AAACCTTATGAGATGTGATAGGGT
1	AT2G16575-1	ATCCAATATCTTCTCAATCTA		1	AT1G25097-2	AAACTGATCCAAGCACT
1	AT2G16575-1	ATCCAATATCTTCTCAATCTACT		2	AT1G25097-2	AAACTGATCCAAGCACTTCAA
1	AT2G16575-1	ATCTACTCACCTGACCCTGGAAAG		3	AT1G25097-2	AAACTGATCCAAGCACTTCAAGA
1	AT2G16575-1	ATCTTCTCAATCTACTCACCTGAC		16	AT1G25097-2	AAACTGATCCAAGCACTTCAAGAC
1	AT2G16575-1	ATTGAGAAGATATTGGATCTC		2	AT1G25097-2	AAACTTCTTAACATAGATCTCTAC
1	AT2G16575-1	ATTGGAGTTCTAAAGCTTTCCA		1	AT1G25097-2	AAAGAACAGATTAAATTGATGAAA
1	AT2G16575-1	CAATCTACTCACCTGACCCTGG		11	AT1G25097-2	AAAGACAGTGTCCGGACTTTTGAT
1	AT2G16575-1	CACAGAGATCCAATATCTTCTCA		1	AT1G25097-2	AAAGATGTGCTTCATAAGTTCTCA
1	AT2G16575-1	CAGAGATCCAATATCTTCTC		1	AT1G25097-2	AAAGCCAAATCTTCGAAACCTTA
1	AT2G16575-1	CAGGGTCAGGTGAGTAGATTG		1	AT1G25097-2	AAAGCCAAATCTTCGAAACCTTAT
1	AT2G16575-1	CCAATATCTTCTCAATCTACTCAC		5	AT1G25097-2	AAATAAGCCTTATTGTGGAGATT
1	AT2G16575-1	CCAGGGTCAGGTGAGTAGATT		1	AT1G25097-2	AAATCAACACAAAGACAGTGTCCGG
1	AT2G16575-1	CCAGGGTCAGGTGAGTAGATTG		1	AT1G25097-2	AAATCCTATCAAAAGTCCGGAC
1	AT2G16575-1	CCCTGGAAAGCTTTAGAAC		7	AT1G25097-2	AAATCCTATCAAAAGTCCGGACAC
1	AT2G16575-1	CCCTGGAAAGCTTTAGAACTCC		2	AT1G25097-2	AACAAAGCCCAAGTAATCTCCA
1	AT2G16575-1	CCTGACCCTGGAAAGCTTTAG		1	AT1G25097-2	AACAGGAACTCAGAATAAAAATAA
1	AT2G16575-1	CCTGGAAAGCTTTAGAACTC		3	AT1G25097-2	AAGAATCATTGAAGTCACTCAGAT
1	AT2G16575-1	CCTGGAAAGCTTTAGAACTCC		3	AT1G25097-2	AAGACAAAAGCCAAATCTTCGAAA
1	AT2G16575-1	CCTGGAAAGCTTTAGAACTCCA		1	AT1G25097-2	AAGACAGTGTCCGGACTTTTGATA
1	AT2G16575-1	CCTGGAAAGCTTTAGAACTCCAAT		1	AT1G25097-2	AAGACCTAATGAGAACAAAGTAA
1	AT2G16575-1	CTAAAGCTTTCCAGGGTCAGG		1	AT1G25097-2	AAGACCTAATGAGAACAAAGTAAA
1	AT2G16575-1	CTAAAGCTTTCCAGGGTCAGGTG		1	AT1G25097-2	AAGAGAATCCGAGAACTTTTTAAG
1	AT2G16575-1	CTACTCACCTGACCCTGGAAA		1	AT1G25097-2	AAGATTATTATGATTGAATGACGA
1	AT2G16575-1	CTATGTTATTGGAGTTCTAAAG		1	AT1G25097-2	AAGATTTGGCTTTTGTCTTAAAA
1	AT2G16575-1	CTATGTTATTGGAGTTCTAAAGC		1	AT1G25097-2	AAGCCAAATCTTCGAAACCTTATG
1	AT2G16575-1	CTCACCTGACCCTGGAAAGCTT		7	AT1G25097-2	AAGCCTTATTGTGGAGATTACTTG
1	AT2G16575-1	CTGGAAAGCTTTAGAACTCCAAT		2	AT1G25097-2	AAGCCTTGTTTTGGGCTGGAAGAA
1	AT2G16575-1	CTTCTCAATCTACTCACCT		1	AT1G25097-2	AAGGCTTATTTATAAGTCCTCTAA
1	AT2G16575-1	CTTGAGTCTATGTTATTGGAG		1	AT1G25097-2	AAGGCTTCTCTCCTCCAGAAAAATA
1	AT2G16575-1	CTTTAGAACTCCAATAACATA		7	AT1G25097-2	AAGGGTAAAACAGGAACTCAGAAT
1	AT2G16575-1	CTTTCCAGGGTCAGGTGAGTAGAT		1	AT1G25097-2	AAGGTTTCGAAGATTTGGCTT
1	AT2G16575-1	GAAAGCTTTAGAACTCCAATAACA		1	AT1G25097-2	AAGTAAATCAACACAAAGACA
1	AT2G16575-1	GAACTCCAATAACATAGACTCAA		1	AT1G25097-2	AAGTCACTCAGATTAGAGGACT
1	AT2G16575-1	GAAGATATTGGATCTCTGTGGG		1	AT1G25097-2	AAGTCCGGACACTGTCTTTGT
1	AT2G16575-1	GAAGATATTGGATCTCTGTGGGA		1	AT1G25097-2	AAGTCCGGACACTGTCTTTGTGTT
1	AT2G16575-1	GAAGATATTGGATCTCTGTGGGAA		3	AT1G25097-2	AAGTTCTCAACAAAGCCCAAGTAA
1	AT2G16575-1	GACCCTGGAAAGCTTTAGAAC		1	AT1G25097-2	AATAATCCTAATTATTTTTCTGG
1	AT2G16575-1	GACCCTGGAAAGCTTTAGAACT		32	AT1G25097-2	AATAATCCTAATTATTTTTCTGGA
1	AT2G16575-1	GAGATCCAATATCTTCTCAAT		3	AT1G25097-2	AATAATCTTGCATCTATATTATGA
1	AT2G16575-1	GAGTAGATTGAGAAGATAT		2	AT1G25097-2	AATCCGAGAACTTTTTAAGACAA
1	AT2G16575-1	GAGTCTATGTTATTGGAGTTCTAA		4	AT1G25097-2	AATCCGAGAACTTTTTAAGACAAA
1	AT2G16575-1	GATATTGGATCTCTGTGGGAA		2	AT1G25097-2	AATCCTAATTATTTTTCTGGAGGA
1	AT2G16575-1	GATCCAATATCTTCTCAATCTACT		1	AT1G25097-2	AATCTCTCTCTCTCTCTCTCCAT
1	AT2G16575-1	GATTGAGAAGATATTGGATCT		2	AT1G25097-2	AATGATTCTTCCAGCCCAAAACAA
1	AT2G16575-1	GCTTTAGAACTCCAATAACATAGA		1	AT1G25097-2	AATGGTAAATTTTCATTACAAACT
1	AT2G16575-1	GCTTTCCAGGGTCAGGTGAGT		1	AT1G25097-2	ACAAACTGATCCAAGCACTTC
1	AT2G16575-1	GCTTTCCAGGGTCAGGTGAGTAGA		1	AT1G25097-2	ACAAACTGATCCAAGCACTTCA
1	AT2G16575-1	GGAGTTCTAAAGCTTTCCAGG		1	AT1G25097-2	ACAAAGACAGTGTCCGGACTTT
1	AT2G16575-1	GGAGTTCTAAAGCTTTCCAGGGT		2	AT1G25097-2	ACAAAGATGTGCTTCATAAGTTCT
1	AT2G16575-1	GGGTCAGGTGAGTAGATTGAGAAG		1	AT1G25097-2	ACAAAGCCCAAGTAATCTCCA
1	AT2G16575-1	GTCAGGTGAGTAGATTGAGAAGAT		1	AT1G25097-2	ACAAAGCCCAAGTAATCTCCACA
1	AT2G16575-1	GTCTATGTTATTGGAGTTCTA		1	AT1G25097-2	ACAAAGTAAATCAACACAAAGAC
1	AT2G16575-1	GTCTATGTTATTGGAGTTCTAA		1	AT1G25097-2	ACAAGGGTAAAACAGGAACT
1	AT2G16575-1	GTCTATGTTATTGGAGTTCTAAAG		4	AT1G25097-2	ACAAGGGTAAAACAGGAACTCAGA
1	AT2G16575-1	GTTATTGGAGTTCTAAAGCT		3	AT1G25097-2	ACACAAAGACAGTGTCCGGACTTT
1	AT2G16575-1	GTTATTGGAGTTCTAAAGCTTTC		10	AT1G25097-2	ACAGTGTCCGGACTTTTGATAGGA
1	AT2G16575-1	GTTCTAAAGCTTTCCAGGGTCA		1	AT1G25097-2	ACATAGATCTCTACATATATAGA
1	AT2G16575-1	TAAAGCTTTCCAGGGTCAGGTG		1	AT1G25097-2	ACATCTCATAAGGTTTCGAAGAT
1	AT2G16575-1	TACTCACCTGACCCTGGAAAGC		1	AT1G25097-2	ACCCTTGTAACCCTATCACAT
1	AT2G16575-1	TACTCACCTGACCCTGGAAAGCTT		2	AT1G25097-2	ACCCTTGTAACCCTATCACATCTC
1	AT2G16575-1	TAGATTGAGAAGATATTGGATC		1	AT1G25097-2	ACCTTATGAGATGTGATAGGGTTA
1	AT2G16575-1	TATCTTCTCAATCTACTCACCTGA		1	AT1G25097-2	ACTCAGATTAGAGGACTTATA
1	AT2G16575-1	TATTGGATCTCTGTGGGAA		1	AT1G25097-2	ACTCAGATTAGAGGACTTATAA
1	AT2G16575-1	TCACCTGACCCTGGAAAGC		1	AT1G25097-2	ACTGATCCAAGCACTTCAAGA
1	AT2G16575-1	TCACCTGACCCTGGAAAGCTTT		18	AT1G25097-2	ACTTCAATGATTCTTCCAGCCCA
1	AT2G16575-1	TCACCTGACCCTGGAAAGCTTTA		1	AT1G25097-2	ACTTCTTAACATAGATCTCTACA
1	AT2G16575-1	TCAGGTGAGTAGATTGAGAAG		2	AT1G25097-2	ACTTGGGCTTTGTTGAGAACTTAT
1	AT2G16575-1	TCAGGTGAGTAGATTGAGAAGA		1	AT1G25097-2	ACTTTTTAAGACAAAAGCCAAATC
1	AT2G16575-1	TCAGGTGAGTAGATTGAGAAGATA		3	AT1G25097-2	AGAACTTATGAAGCACATCTTTG
1	AT2G16575-1	TCCAATATCTTCTCAATCTA		2	AT1G25097-2	AGAACTTATGAAGCACATCTTTGT
1	AT2G16575-1	TCCAATATCTTCTCAATCTACT		1	AT1G25097-2	AGAACTTTTTAAGACAAAAGCCA
1	AT2G16575-1	TCCAATATCTTCTCAATCTACTCA		4	AT1G25097-2	AGAACTTTTTAAGACAAAAGCCAA
1	AT2G16575-1	TCCAGGGTCAGGTGAGTAGA		1	AT1G25097-2	AGAATAAAAATAAGTTAATCGAGA
1	AT2G16575-1	TCCAGGGTCAGGTGAGTAGAT		1	AT1G25097-2	AGAATCATTGAAGTCACTCA
1	AT2G16575-1	TCTAAAGCTTTCCAGGGTCAGG		2	AT1G25097-2	AGAATCATTGAAGTCACTCAGAT
1	AT2G16575-1	TCTAAAGCTTTCCAGGGTCAGGTG		2	AT1G25097-2	AGACAAAAGCCAAATCTTCGAAAC
1	AT2G16575-1	TCTACTCACCTGACCCTGGAAAG		1	AT1G25097-2	AGAGAAGCCTTGTTTTGGGCTGG
1	AT2G16575-1	TCTATGTTATTGGAGTTCTA		2	AT1G25097-2	AGAGAATCCGAGAACTTTTTAAGA
1	AT2G16575-1	TCTATGTTATTGGAGTTCTAA		1	AT1G25097-2	AGAGGACTTATAAATAAGCCTT
1	AT2G16575-1	TCTATGTTATTGGAGTTCTAAAGC		1	AT1G25097-2	AGAGGACTTATAAATAAGCCTTAT
1	AT2G16575-1	TCTTCTCAATCTACTCACCTGAC		1	AT1G25097-2	AGATGCAAGATTATTATGATTGA
1	AT2G16575-1	TGAGAAGATATTGGATCTCTGT		14	AT1G25097-2	AGATTAGAGGACTTATAAATAAGC
1	AT2G16575-1	TGAGAAGATATTGGATCTCTGTGG		4	AT1G25097-2	AGATTATTATGATTGAATGACGAT
1	AT2G16575-1	TGAGTAGATTGAGAAGATATT		1	AT1G25097-2	AGATTGAGTTTTTTATTTTGGTGA
1	AT2G16575-1	TGAGTAGATTGAGAAGATATTGGA		1	AT1G25097-2	AGCCAAATCTTCGAAACCTTATGA
1	AT2G16575-1	TGAGTCTATGTTATTGGAGTT		2	AT1G25097-2	AGCCCAAAACAAGGCTTCTCTCCT
1	AT2G16575-1	TGGAAAGCTTTAGAACTCCAA		24	AT1G25097-2	AGCCTTATTGTGGAGATTACTTGG
1	AT2G16575-1	TGGAGTTCTAAAGCTTTCCAGGG		10	AT1G25097-2	AGCCTTGTTTTGGGCTGGAAGAAT
1	AT2G16575-1	TGTTATTGGAGTTCTAAAGCTT		1	AT1G25097-2	AGGAAACAAAACAAATAATAATAT
1	AT2G16575-1	TTAGAACTCCAATAACATAGA		3	AT1G25097-2	AGGAGAGAAGCCTTGTTTTGGGCT
1	AT2G16575-1	TTATTGGAGTTCTAAAGCTT		4	AT1G25097-2	AGGGTAAAACAGGAACTCAGAATA
1	AT2G16575-1	TTATTGGAGTTCTAAAGCTTTCC		4	AT1G25097-2	AGGGTTACAAGGGTAAAACAGGAA
1	AT2G16575-1	TTCCAGGGTCAGGTGAGTAGATTG		2	AT1G25097-2	AGGTTTCGAAGATTTGGCTTTTGT
1	AT2G16575-1	TTCTAAAGCTTTCCAGGGTCAGG		7	AT1G25097-2	AGTCCGGACACTGTCTTTGTGTTG
1	AT2G16575-1	TTCTCAATCTACTCACCTGACCCT		3	AT1G25097-2	AGTGACTTCAATGATTCTTCC
1	AT2G16575-1	TTGAGAAGATATTGGATCTCTGTG		2	AT1G25097-2	AGTGACTTCAATGATTCTTCCA
1	AT2G16575-1	TTTAGAACTCCAATAACATAG		1	AT1G25097-2	AGTGTCCGGACTTTTGATAGG
25	AT2G16575-1	ATTGGAGTTCTAAAGCTTTCCAGG		3	AT1G25097-2	ATAAAAAAGAGAATCCGAGAACTT
2	AT2G16575-1	AATCTACTCACCTGACCCTGGA		1	AT1G25097-2	ATAAAAATAAGTTAATCGAGAAAG
2	AT2G16575-1	ATGTTATTGGAGTTCTAAAGC		1	AT1G25097-2	ATAAACTTCTTAACATAGATCTC
2	AT2G16575-1	CAATATCTTCTCAATCTACTCA		2	AT1G25097-2	ATAAATAAGCCTTATTGTGGAGA
2	AT2G16575-1	CAATCTACTCACCTGACCCTGGAA		2	AT1G25097-2	ATAAGGTTTCGAAGATTTGGCTT
2	AT2G16575-1	CACCTGACCCTGGAAAGCTTTAGA		5	AT1G25097-2	ATAAGGTTTCGAAGATTTGGCTTT
2	AT2G16575-1	CAGAGATCCAATATCTTCTCAATC		1	AT1G25097-2	ATACAAAGATGTGCTTCATAAGTT
2	AT2G16575-1	CAGGGTCAGGTGAGTAGATTGAG		1	AT1G25097-2	ATAGATCTCTACATATATAGACA
2	AT2G16575-1	CAGGTGAGTAGATTGAGAAGA		2	AT1G25097-2	ATAGATCTCTACATATATAGACAA
2	AT2G16575-1	CCCTGGAAAGCTTTAGAACTCCA		1	AT1G25097-2	ATAGCAGTTTAGTGTTTCTCGA
2	AT2G16575-1	CCTGACCCTGGAAAGCTTTAGA		2	AT1G25097-2	ATAGGATTTATTTTTTAAAAGGT
2	AT2G16575-1	CTGACCCTGGAAAGCTTTAGAACT		2	AT1G25097-2	ATATAAACTTCTTAACATAGATCT
2	AT2G16575-1	CTTCTCAATCTACTCACCTGACCC		1	AT1G25097-2	ATATATGTAGAGATCTATGTTAAG
2	AT2G16575-1	CTTTAGAACTCCAATAACATAGAC		11	AT1G25097-2	ATCAACACAAAGACAGTGTCCGGA
2	AT2G16575-1	GAGTCTATGTTATTGGAGTTCTA		1	AT1G25097-2	ATCCGAAGAATCGTCATTCA
2	AT2G16575-1	GATTGAGAAGATATTGGATCTCT		8	AT1G25097-2	ATCCGAAGAATCGTCATTCAATCA
2	AT2G16575-1	TAAAGCTTTCCAGGGTCAGGTGAG		1	AT1G25097-2	ATCTCATAAGGTTTCGAAGATTT
2	AT2G16575-1	TAGAACTCCAATAACATAGACT		4	AT1G25097-2	ATCTCATAAGGTTTCGAAGATTTG
2	AT2G16575-1	TAGAACTCCAATAACATAGACTCA		1	AT1G25097-2	ATCTCATAAGGTTTCGAAGATTTGG
2	AT2G16575-1	TCACCTGACCCTGGAAAGCTT		2	AT1G25097-2	ATCTTCGAAACCTTATGAGATGTG
2	AT2G16575-1	TCAGGTGAGTAGATTGAGAAGAT		2	AT1G25097-2	ATGAACAGATGACTGCGGATA
2	AT2G16575-1	TCCAGGGTCAGGTGAGTAGATTG		1	AT1G25097-2	ATGCTTCAGATCCGCATTAAAAAAG
2	AT2G16575-1	TCTAAAGCTTTCCAGGGTCA		1	AT1G25097-2	ATGGAGAGAGAGAGAGAGAGATT
2	AT2G16575-1	TCTACTCACCTGACCCTGGAAAGC		1	AT1G25097-2	ATGTTAAGAAGTTTATATGCGAA
2	AT2G16575-1	TCTTCTCAATCTACTCACCTGA		4	AT1G25097-2	ATTAGAGGACTTATAAATAAGCCT
2	AT2G16575-1	TGAGTAGATTGAGAAGATATTG		1	AT1G25097-2	ATTAGGATTATTATATTATTAT
2	AT2G16575-1	TGAGTCTATGTTATTGGAGTTCTA		3	AT1G25097-2	ATTCCTACATATGCATCCGAAGAA
2	AT2G16575-1	TGGAAAGCTTTAGAACTCCA		8	AT1G25097-2	ATTCGAGGAAACAAAACAAATAAT
2	AT2G16575-1	TTCTAAAGCTTTCCAGGGTCAG		3	AT1G25097-2	ATTGAAGTCACTCAGATTAGAGG
2	AT2G16575-1	TTCTCAATCTACTCACCTGA		2	AT1G25097-2	ATTGAATGACGATTCTTCGGATGC
2	AT2G16575-1	TTGGAGTTCTAAAGCTTTCCAGG		2	AT1G25097-2	ATTGATGGTTATGAGAACTCGTA
2	AT2G16575-1	TTGGAGTTCTAAAGCTTTCCAGGG		9	AT1G25097-2	ATTGATGGTTATGAGAACTCGTAT
3	AT2G16575-1	AATCTACTCACCTGACCCTGG		20	AT1G25097-2	ATTTATAAGTCCTCTAATCTGAGT
3	AT2G16575-1	AATCTACTCACCTGACCCTGGAAA		1	AT1G25097-2	ATTTGGCTTTTGTCTTAAAAAGTT
3	AT2G16575-1	ACTCACCTGACCCTGGAAAGC		1	AT1G25097-2	ATTTTTCTGGAGGAGAGAAGC
3	AT2G16575-1	ACTCACCTGACCCTGGAAAGCTTT		1	AT1G25097-2	ATTTTTCTGGAGGAGAGAAGCC
3	AT2G16575-1	AGATATTGGATCTCTGTGGGAA		2	AT1G25097-2	CAAAACAAGGCTTCTCTCCTCCA
3	AT2G16575-1	AGGGTCAGGTGAGTAGATTGA		1	AT1G25097-2	CAAAAGTCCGGACACTGTCTTTG
3	AT2G16575-1	AGTCTATGTTATTGGAGTTCT		13	AT1G25097-2	CAAAAGTCCGGACACTGTCTTTGT
3	AT2G16575-1	CCTGACCCTGGAAAGCTTTAGAAC		1	AT1G25097-2	CAAGACCTAATGAGAACAAAGTAA
3	AT2G16575-1	GAGAAGATATTGGATCTCTGTGG		1	AT1G25097-2	CAATCATAATAATCTTGCATCTAT
3	AT2G16575-1	GTTATTGGAGTTCTAAAGCTTT		2	AT1G25097-2	CACTGTCTTTGTGTTGATTTACTT
3	AT2G16575-1	TATGTTATTGGAGTTCTAAAGCTT		1	AT1G25097-2	CACTTCAAGACCTAATGAGAACA
3	AT2G16575-1	TCCAATATCTTCTCAATCTAC		8	AT1G25097-2	CAGAAAAATAATTAGGATTATTA
3	AT2G16575-1	TTCTCAATCTACTCACCTGACC		1	AT1G25097-2	CAGCCCAAAACAAGGCTTCTCTCC
3	AT2G16575-1	TTGAGTCTATGTTATTGGAGT		1	AT1G25097-2	CAGTGTCCGGACTTTTGA
3	AT2G16575-1	TTGAGTCTATGTTATTGGAGTTCT		1	AT1G25097-2	CATTACAAACTGATCCAAGCACTT
3	AT2G16575-1	TTTAGAACTCCAATAACATAGA		12	AT1G25097-2	CATTGAAGTCACTCAGATTAGAGG
4	AT2G16575-1	ACCTGACCCTGGAAAGCTTTAGAA		1	AT1G25097-2	CCAAGTAATCTCCACAATAAGGCT
4	AT2G16575-1	CAGGGTCAGGTGAGTAGATTGA		1	AT1G25097-2	CCAGCCCAAAACAAGGCTTCTCTC
4	AT2G16575-1	GACCCTGGAAAGCTTTAGAACTC		1	AT1G25097-2	CCCAAAACAAGGCTTCTCTC
4	AT2G16575-1	GACCCTGGAAAGCTTTAGAACTCC		3	AT1G25097-2	CCGAGAACTTTTTAAGACAAAAGC
4	AT2G16575-1	GAGTAGATTGAGAAGATATTGGA		1	AT1G25097-2	CCGCAGTCATCTGTTCATAGGA
4	AT2G16575-1	GTAGATTGAGAAGATATTGGATCT		1	AT1G25097-2	CCTAATGAGAACAAAGTAAATCAA
4	AT2G16575-1	GTTATTGGAGTTCTAAAGCTT		2	AT1G25097-2	CCTCCAGAAAAATAATTAGGATT
4	AT2G16575-1	GTTCTAAAGCTTTCCAGGGTCAGG		1	AT1G25097-2	CCTCTCTGTCTCTCACCAAAATA
4	AT2G16575-1	TCTAAAGCTTTCCAGGGTCAG		3	AT1G25097-2	CCTGTTTTACCCTTGTAACCCTAT
4	AT2G16575-1	TTGAGAAGATATTGGATCTCT		1	AT1G25097-2	CCTTATGAGATGTGATAGGG
5	AT2G16575-1	AGATTGAGAAGATATTGGATCTCT		1	AT1G25097-2	CCTTATGAGATGTGATAGGGTT
5	AT2G16575-1	AGGGTCAGGTGAGTAGATTGAGAA		6	AT1G25097-2	CCTTATGAGATGTGATAGGGTTA
5	AT2G16575-1	ATGTTATTGGAGTTCTAAAGCTTT		1	AT1G25097-2	CCTTGTTTTGGGCTGGAAGA
5	AT2G16575-1	CCCTGGAAAGCTTTAGAACTC		1	AT1G25097-2	CCTTGTTTTGGGCTGGAAGAA
5	AT2G16575-1	CTCAATCTACTCACCTGACCC		3	AT1G25097-2	CGAAACCTTATGAGATGTGATAGG
5	AT2G16575-1	CTTCTCAATCTACTCACCTGA		2	AT1G25097-2	CGAAGAATCGTCATTCAATCATA
5	AT2G16575-1	GAGAAGATATTGGATCTCTGTGGG		1	AT1G25097-2	CGGATTCTCTTTTTTATTCGAGG
5	AT2G16575-1	TGACCCTGGAAAGCTTTAGAACTC		1	AT1G25097-2	CGTCATTCAATCATAATAATCTT
5	AT2G16575-1	TGTTATTGGAGTTCTAAAGCT		1	AT1G25097-2	CGTGAAACAAGAACAAACTGATCA
5	AT2G16575-1	TTATTGGAGTTCTAAAGCTTT		3	AT1G25097-2	CTAATCTGAGTGACTTCAATGATT
6	AT2G16575-1	AGAAGATATTGGATCTCTGTGGGA		1	AT1G25097-2	CTAATTATTTTTCTGGAGGAGAGA
6	AT2G16575-1	AGTAGATTGAGAAGATATTGGATC		1	AT1G25097-2	CTATCAAAAGTCCGGACACTGT
6	AT2G16575-1	CAGGGTCAGGTGAGTAGATTGAGA		3	AT1G25097-2	CTATCACATCTCATAAGGTTTCGA
6	AT2G16575-1	TTTCCAGGGTCAGGTGAGTAGATT		2	AT1G25097-2	CTATGAACAGATGACTGCGGA
7	AT2G16575-1	CTAAAGCTTTCCAGGGTCAGGTGA		1	AT1G25097-2	CTCTAATCTGAGTGACT
8	AT2G16575-1	AGGTGAGTAGATTGAGAAGATATT		1	AT1G25097-2	CTCTAATCTGAGTGACTTCAATG
10	AT2G16580-1	AGAGTTACTTCTAAAGGATCTAGT		1	AT1G25097-2	CTCTCCTCCAGAAAAATAATTAGG
12	AT2G16580-1	AATGCGTGACAGGACTAAGCAACT		16	AT1G25097-2	CTGAGTGACTTCAATGATTCTTCC
16	AT2G16580-1	AGTGTTTGCCACTTTGTCTTGAAC		1	AT1G25097-2	CTGATCAAATAAGAAAGAAGGACA
1	AT2G16580-1	AAAAGAAGAAGAGAAAAGGAATAT		2	AT1G25097-2	CTGGAAGAATCATTGAAGTCA
1	AT2G16580-1	AAAAGCTCGCAGTCAAATGTG		1	AT1G25097-2	CTGGAAGAATCATTGAAGTCACTCA
1	AT2G16580-1	AAAAGCTCGCAGTCAAATGTGC		1	AT1G25097-2	CTGTTTTACCCTTGTAACCCTATC
1	AT2G16580-1	AAAAGCTCGCAGTCAAATGTGCCA		1	AT1G25097-2	CTTATGAGATGTGATAGGGTTACA
1	AT2G16580-1	AAAATCGAAAAGAAGAAGAGAAAA		2	AT1G25097-2	CTTATTGTGGAGATTACTTGGGC
1	AT2G16580-1	AAAATCTGAGGGGTCTTCTCGAAA		1	AT1G25097-2	CTTATTTATAAGTCCTCTAATCTG
1	AT2G16580-1	AAACACTAGATCCTTTAGA		2	AT1G25097-2	CTTCATAAGTTCTCAACAAAGCCC
1	AT2G16580-1	AAACACTAGATCCTTTAGAAGTA		2	AT1G25097-2	CTTCGAAACCTTATGAGATGTGAT
1	AT2G16580-1	AAAGGATCTAGTGTTTGCCA		1	AT1G25097-2	CTTGAAGTGCTTGGATCAGTT
1	AT2G16580-1	AAAGGATCTAGTGTTTGCCAC		1	AT1G25097-2	CTTGGATCAGTTTGTAATGAA
1	AT2G16580-1	AAAGGATCTAGTGTTTGCCACT		1	AT1G25097-2	CTTGGGCTTTGTTGAGAACTTATGA
1	AT2G16580-1	AAAGGATCTAGTGTTTGCCACTT		1	AT1G25097-2	CTTGTTTTGGGCTGGAA
1	AT2G16580-1	AAAGTGGCAAACACTAGATCCTT		1	AT1G25097-2	CTTGTTTTGGGCTGGAAGAATCAT
1	AT2G16580-1	AAATCGAAAAGAAGAAGAGAAAAG		1	AT1G25097-2	CTTTGTGTTGATTTACTTTGTTCT
1	AT2G16580-1	AAATCTGAGGGGTCTTCTCGAAAT		1	AT1G25097-2	CTTTGTTGAGAACTTATGAAGCAC
1	AT2G16580-1	AAATGTGCCAGTTGTATCAGA		2	AT1G25097-2	CTTTTGTCTTAAAAAGTTCTCGG
1	AT2G16580-1	AACAAGGAACATGCTACAACATCT		1	AT1G25097-2	CTTTTTAAGACAAAAGCCAAATCT
1	AT2G16580-1	AACACTAGATCCTTTAGAAGTA		2	AT1G25097-2	GAAAAATAATTAGGATTATTATA
1	AT2G16580-1	AACACTAGATCCTTTAGAAGTAAC		12	AT1G25097-2	GAAACCTTATGAGATGTGATAGGG
1	AT2G16580-1	AACATCGAAGTCTTCAATGAAG		1	AT1G25097-2	GAACAAAGTAAATCAACACAAAGA
1	AT2G16580-1	AACATCGAAGTCTTCAATGAAGAA		1	AT1G25097-2	GAAGAATCATTGAAGTCACTCA
1	AT2G16580-1	AACATGCTACAACATCTATAGACT		4	AT1G25097-2	GAAGAATCATTGAAGTCACTCAG
1	AT2G16580-1	AACTCAGATCATTCAAGAGAA		1	AT1G25097-2	GAAGATTTGGCTTTTGTCTTAAA
1	AT2G16580-1	AACTCTATGAAAGTTAATCAAGAT		1	AT1G25097-2	GAAGTCACTCAGATTAGAGG
1	AT2G16580-1	AACTTTCATAGAGTTACTTCTAAA		9	AT1G25097-2	GAAGTCACTCAGATTAGAGGA
1	AT2G16580-1	AAGAACTCATCTTGATTAACTT		2	AT1G25097-2	GAATTGATGGTTATGAGAACTCGT
1	AT2G16580-1	AAGAACTCATCTTGATTAACTTTC		1	AT1G25097-2	GACAAAAGCCAAATCTTCG
1	AT2G16580-1	AAGACAAAGTGGCAAACACTAGAT		2	AT1G25097-2	GACACTGTCTTTGTGTTGATTTA
1	AT2G16580-1	AAGACAAAGTGGCAAACACTAGATC		1	AT1G25097-2	GACGATTCTTCGGATGCATATGTA
1	AT2G16580-1	AAGACCCCTCAGATTTTGACGATAA		1	AT1G25097-2	GACGCAGTGTTTATTCCTACATA
1	AT2G16580-1	AAGAGAAAGATAATGGATGCTA		5	AT1G25097-2	GACTTCAATGATTCTTCCAGCCCA
1	AT2G16580-1	AAGCAACTCAGATCATTCAAG		2	AT1G25097-2	GAGAATCCGAGAACTTTTTAAGAC
1	AT2G16580-1	AAGCTGCTCATATTCCTTTTCT		1	AT1G25097-2	GAGATCTATGTTAAGAAGTTTATA
1	AT2G16580-1	AAGCTGCTCATATTCCTTTTCTCT		1	AT1G25097-2	GAGATGTGATAGGGTTACAA
1	AT2G16580-1	AATCGAAAAGAAGAAGAGAAAAGG		1	AT1G25097-2	GAGTGACTTCAATGATTCTTCC
1	AT2G16580-1	AATGATCTGAGTTGCTTAGTCCT		9	AT1G25097-2	GAGTGACTTCAATGATTCTTCCAG
1	AT2G16580-1	AATGCGTGACAGGACTAAGCA		2	AT1G25097-2	GAGTTCCTGTTTTACCCTTGTA
1	AT2G16580-1	AATGGATGCTATAAAATCGAAAAGA		1	AT1G25097-2	GATAGGGTTACAAGGGT
1	AT2G16580-1	AATGGTATACATTGGACCAACATC		1	AT1G25097-2	GATAGGGTTACAAGGGTAAAACA
1	AT2G16580-1	AATGTATACCATTGATTTGTA		2	AT1G25097-2	GATAGGGTTACAAGGGTAAAACAG
1	AT2G16580-1	AATGTATACCATTGATTTGTATG		1	AT1G25097-2	GATCCAAGCACTTCAAG
1	AT2G16580-1	AATGTCATGTCATACAAATCA		3	AT1G25097-2	GATCCAAGCACTTCAAGACCTAAT
1	AT2G16580-1	AATGTCATGTCATACAAATCAATG		1	AT1G25097-2	GATGGTTATGAGAACTCGTATGAC
1	AT2G16580-1	AATGTGCCAGTTGTATCAGA		1	AT1G25097-2	GATGTGATAGGGTTACAAGGG
1	AT2G16580-1	AATGTGCCAGTTGTATCAGAAGA		1	AT1G25097-2	GATGTGATAGGGTTACAAGGGT
1	AT2G16580-1	AATGTGCCAGTTGTATCAGAAGAT		16	AT1G25097-2	GATGTGATAGGGTTACAAGGGTA
1	AT2G16580-1	ACAAAAGCTCCCATTCAGAAT		2	AT1G25097-2	GATGTGATAGGGTTACAAGGGTAA
1	AT2G16580-1	ACAACAAGGAACATGCTACAACA		1	AT1G25097-2	GATTACTTGGGCTTTGTTGAGAA
1	AT2G16580-1	ACAACATCTATAGACTCCAAA		3	AT1G25097-2	GATTCTTCCAGCCCAAAACAAGGC
1	AT2G16580-1	ACAACATCTATAGACTCCAAAAGCT		1	AT1G25097-2	GCCTTGTTTTGGGCTGGAAGAATC
1	AT2G16580-1	ACAACTGGCACATTTGACTGC		6	AT1G25097-2	GCTGGAAGAATCATTGAAGTCACT
1	AT2G16580-1	ACAGGACTAAGCAACTCAGATCAT		1	AT1G25097-2	GGAAGAATCATTGAAGTCACT
1	AT2G16580-1	ACATCGAAGTCTTCAATGAAGA		4	AT1G25097-2	GGAAGAATCATTGAAGTCACTCA
1	AT2G16580-1	ACATTTCGAGAAGACCCCTCA		1	AT1G25097-2	GGAGAGAAGCCTTGTTTTGG
1	AT2G16580-1	ACCAACATCGAAGTCTTCAATGAA		1	AT1G25097-2	GGAGAGAAGCCTTGTTTTGGGCT
1	AT2G16580-1	ACCAGATCACAACCCATGTCTG		1	AT1G25097-2	GGAGATTACTTGGGCTTTGTTGA
1	AT2G16580-1	ACCAGATCACAACCCATGTCTGCA		2	AT1G25097-2	GGATTCTCTTTTTTATTCGAGGA
1	AT2G16580-1	ACCATTGATTTGTATGACATGAC		1	AT1G25097-2	GGCTTTTGTCTTAAAAAGTTCTCGG
1	AT2G16580-1	ACCCCTCAGATTTTGACGATA		2	AT1G25097-2	GGGCTGGAAGAATCATTGAAG
1	AT2G16580-1	ACTAAGCAACTCAGATCATTCA		9	AT1G25097-2	GGGCTTTGTTGAGAACTTATGAAG
1	AT2G16580-1	ACTAAGCAACTCAGATCATTCAAG		4	AT1G25097-2	GGGCTTTGTTGAGAACTTATGAAGC
1	AT2G16580-1	ACTAAGCAACTCAGATCATTCAAGAGAAA		5	AT1G25097-2	GGGTAAAACAGGAACTCAGAATA
1	AT2G16580-1	ACTAGATCCTTTAGAAGTAAC		1	AT1G25097-2	GGGTAAAACAGGAACTCAGAATAA
1	AT2G16580-1	ACTCAGATCATTCAAGAGAAAG		2	AT1G25097-2	GGTCTTGAAGTGCTTGGATCAGTT
1	AT2G16580-1	ACTCATCTTGATTAACTTTCATAG		2	AT1G25097-2	GGTTACAAGGGTAAAACAGGAACT
1	AT2G16580-1	ACTCCAAAAGCTCGCAGT		2	AT1G25097-2	GGTTTCGAAGATTTGGCTTTTGT
1	AT2G16580-1	ACTCCAAAAGCTCGCAGTCAAATG		1	AT1G25097-2	GTAAATCAACACAAAGACAGTGTC
1	AT2G16580-1	ACTGGCACATTTGACTGCGA		1	AT1G25097-2	GTAACCCTATCACATCTCATAAG
1	AT2G16580-1	ACTGGCACATTTGACTGCGAGCTT		11	AT1G25097-2	GTAACCCTATCACATCTCATAAGG
1	AT2G16580-1	ACTTCGATGTTGGTCCAATGTATA		2	AT1G25097-2	GTAATCTCCACAATAAGGCTTA
1	AT2G16580-1	ACTTCGATGTTGGTCCAATGTATACC		1	AT1G25097-2	GTAGAGATCTATGTTAAGAAGTT
1	AT2G16580-1	ACTTCTAAAGGATCTAGTGTTTG		2	AT1G25097-2	GTCACTCAGATTAGAGGACTTAT
1	AT2G16580-1	ACTTCTAAAGGATCTAGTGTTTGC		2	AT1G25097-2	GTCACTCAGATTAGAGGACTTATA
1	AT2G16580-1	ACTTTCATAGAGTTACTTCTAAAG		1	AT1G25097-2	GTCCGGACACTGTCTTTGT
1	AT2G16580-1	AGAAAAGGAATATGAGCAGCTT		3	AT1G25097-2	GTCCGGACTTTTGATAGGATTTA
1	AT2G16580-1	AGAAGAGAAAAGGAATATGAG		2	AT1G25097-2	GTCTTAAAAAGTTCTCGGATTCT
1	AT2G16580-1	AGAAGATTCTGAATGGGAGCT		3	AT1G25097-2	GTCTTAAAAAGTTCTCGGATTCTC
1	AT2G16580-1	AGAAGTAACTCTATGAAAGTTA		1	AT1G25097-2	GTCTTGAAGTGCTTGGATCA
1	AT2G16580-1	AGACAACAAGGAACATGCTACAA		1	AT1G25097-2	GTGAAACAAGAACAAACTGATCA
1	AT2G16580-1	AGACAACAAGGAACATGCTACAAC		1	AT1G25097-2	GTGACTTCAATGATTCTTCC
1	AT2G16580-1	AGACATGGGTTGTGATCTGGTAG		1	AT1G25097-2	GTGACTTCAATGATTCTTCCAG
1	AT2G16580-1	AGACCCCTCAGATTTTGACGATA		2	AT1G25097-2	GTGACTTCAATGATTCTTCCAGC
1	AT2G16580-1	AGACTCCAAAAGCTCGCAGTCA		1	AT1G25097-2	GTGATAGGGTTACAAGGG
1	AT2G16580-1	AGAGTTACTTCTAAAGGATCTA		2	AT1G25097-2	GTGATAGGGTTACAAGGGTA
1	AT2G16580-1	AGATGCAGACATGGGTTGTGA		1	AT1G25097-2	GTGATAGGGTTACAAGGGTAAAA
1	AT2G16580-1	AGATGTTGTAGCATGTTCCTT		4	AT1G25097-2	GTGATAGGGTTACAAGGGTAAAAC
1	AT2G16580-1	AGATGTTGTAGCATGTTCCTTG		5	AT1G25097-2	GTGTCCGGACTTTTGATAGGATT
1	AT2G16580-1	AGATGTTGTAGCATGTTCCTTGTT		2	AT1G25097-2	GTGTCCGGACTTTTGATAGGATTT
1	AT2G16580-1	AGATTCTGAATGGGAGCTTTTGTA		3	AT1G25097-2	GTTCCTGTTTTACCCTTGTAACC
1	AT2G16580-1	AGATTTTGACGATAATTTGCTA		1	AT1G25097-2	GTTCTCGGATTCTCTTT
1	AT2G16580-1	AGCAACTCAGATCATTCAAGA		1	AT1G25097-2	GTTGATTTACTTTGTTCTCATT
1	AT2G16580-1	AGCAACTCAGATCATTCAAGAGAA		1	AT1G25097-2	GTTTCGAAGATTTGGCTTTTGT
1	AT2G16580-1	AGCAAGCTGCTCATATTCCTT		1	AT1G25097-2	GTTTTACCCTTGTAACC
1	AT2G16580-1	AGCATCCATTATCTTTCTCTTGAA		1	AT1G25097-2	TAACATAGATCTCTACATATATAG
1	AT2G16580-1	AGCATGTTCCTTGTTGTCTAC		2	AT1G25097-2	TAACCCTATCACATCTCATAAGG
1	AT2G16580-1	AGCATGTTCCTTGTTGTCTACC		1	AT1G25097-2	TAATCTCCACAATAAGGCTTATT
1	AT2G16580-1	AGCTCGCAGTCAAATGTGCCA		1	AT1G25097-2	TACAAACTGATCCAAGCACTTCA
1	AT2G16580-1	AGCTGCTCATATTCCTTTTCTCTT		2	AT1G25097-2	TACAAACTGATCCAAGCACTTCAA
1	AT2G16580-1	AGCTTTTGGAGTCTATAGATGT		1	AT1G25097-2	TACAAAGATGTGCTTCATAAGTT
1	AT2G16580-1	AGGAATATGAGCAGCTTGCTAT		7	AT1G25097-2	TACAAGGGTAAAACAGGAACTCA
1	AT2G16580-1	AGGACTAAGCAACTCAGATCATT		2	AT1G25097-2	TACAAGGGTAAAACAGGAACTCAG
1	AT2G16580-1	AGGACTAAGCAACTCAGATCATTC		1	AT1G25097-2	TACCCTTGTAACCCTATCACATC
1	AT2G16580-1	AGTCCTGTCACGCATTGCATA		4	AT1G25097-2	TACCCTTGTAACCCTATCACATCT
1	AT2G16580-1	AGTCTTCAATGAAGAACTCATCTT		1	AT1G25097-2	TACCTTTTAAAAAATAAATCCTAT
1	AT2G16580-1	AGTGGCAAACACTAGATCCTTTA		1	AT1G25097-2	TACTTGGGCTTTGTTGAGAACTT
1	AT2G16580-1	AGTGTTTGCCACTTTGTCTTGAA		1	AT1G25097-2	TACTTGGGCTTTGTTGAGAACTTA
1	AT2G16580-1	AGTTAATCAAGATGAGTTCTT		1	AT1G25097-2	TAGATCTCTACATATATAGACA
1	AT2G16580-1	AGTTAATCAAGATGAGTTCTTCAT		1	AT1G25097-2	TAGGGTTACAAGGGTAAAACA
1	AT2G16580-1	AGTTGCTTAGTCCTGTCACGCATT		13	AT1G25097-2	TAGGTCTTGAAGTGCTTGGATCA
1	AT2G16580-1	AGTTGTATCAGAAGATTCTGAATG		3	AT1G25097-2	TATAAATAAGCCTTATTGTGGAGA
1	AT2G16580-1	ATACATTGGACCAACATCGAA		1	AT1G25097-2	TATCACATCTCATAAGGTTTCGAA
1	AT2G16580-1	ATACCATTGATTTGTATGACA		1	AT1G25097-2	TATGAACAGATGACTGCGGAT
1	AT2G16580-1	ATACCATTGATTTGTATGACAT		2	AT1G25097-2	TATGAGATGTGATAGGGTTACA
1	AT2G16580-1	ATACCATTGATTTGTATGACATG		3	AT1G25097-2	TATGAGATGTGATAGGGTTACAAG
1	AT2G16580-1	ATAGACTCCAAAAGCTCGCAG		1	AT1G25097-2	TATTATTTGTTTTGTTTCCTCGAAT
1	AT2G16580-1	ATAGACTCCAAAAGCTCGCAGTC		1	AT1G25097-2	TATTGTGGAGATTACTTGGGCTT
1	AT2G16580-1	ATAGACTCCAAAAGCTCGCAGTCA		2	AT1G25097-2	TATTGTGGAGATTACTTGGGCTTT
1	AT2G16580-1	ATAGATGTTGTAGCATGTTCCTT		1	AT1G25097-2	TATTTCGCATATAAACTTCTTAAC
1	AT2G16580-1	ATAGCAAATTATCGTCAAAATC		1	AT1G25097-2	TATTTGTTTTGTTTCCTCGAAT
1	AT2G16580-1	ATAGCATCCATTATCTTTCTCTT		1	AT1G25097-2	TCAACAAAGCCCAAGTAATCTCC
1	AT2G16580-1	ATAGCATCCATTATCTTTCTCTTGA		1	AT1G25097-2	TCAACACAAAGACAGTGTCCGGAC
1	AT2G16580-1	ATATAGCAAGCTGCTCATATTCCT		1	AT1G25097-2	TCACATCTCATAAGGTTTCGAAGA
1	AT2G16580-1	ATATGCAATGCGTGACAGGACTA		1	AT1G25097-2	TCACTCAGATTAGAGGACTT
1	AT2G16580-1	ATATGGTTCGGAGATGCAGA		4	AT1G25097-2	TCACTCAGATTAGAGGACTTATA
1	AT2G16580-1	ATATGGTTCGGAGATGCAGACAT		4	AT1G25097-2	TCACTCAGATTAGAGGACTTATAA
1	AT2G16580-1	ATATGGTTCGGAGATGCAGACATG		1	AT1G25097-2	TCAGATCCGCATTAAAAAAG
1	AT2G16580-1	ATATTCCTTTTCTCTTCTTCT		1	AT1G25097-2	TCAGATTAGAGGACTTATAA
1	AT2G16580-1	ATCAAGATGAGTTCTTCATTGAAG		1	AT1G25097-2	TCCAGAAAAATAATTAGGATTATT
1	AT2G16580-1	ATCACAACCCATGTCTGCATCTCC		3	AT1G25097-2	TCCTATCAAAAGTCCGGACACTGT
1	AT2G16580-1	ATCAGAAGATTCTGAATGGG		7	AT1G25097-2	TCGAAACCTTATGAGATGTGATAG
1	AT2G16580-1	ATCAGAAGATTCTGAATGGGAG		6	AT1G25097-2	TCGAATAAAAAAGAGAATCCGAGA
1	AT2G16580-1	ATCAGAAGATTCTGAATGGGAGC		1	AT1G25097-2	TCGAATAGAAATGGTAAATTTTCA
1	AT2G16580-1	ATCAGAAGATTCTGAATGGGAGCTT		1	AT1G25097-2	TCTAATCTGAGTGACTTCAATGA
1	AT2G16580-1	ATCCATTATCTTTCTCTTGAATGA		1	AT1G25097-2	TCTCAACAAAGCCCAAGTAATCTC
1	AT2G16580-1	ATCCTTTAGAAGTAACTCTATG		1	AT1G25097-2	TCTCATAAGGTTTCGAAGATTT
1	AT2G16580-1	ATCCTTTAGAAGTAACTCTATGA		1	AT1G25097-2	TCTCATAAGGTTTCGAAGATTTG
1	AT2G16580-1	ATCCTTTAGAAGTAACTCTATGAA		1	AT1G25097-2	TCTCATAAGGTTTCGAAGATTTGG
1	AT2G16580-1	ATCGAAGTCTTCAATGAAGAACTC		1	AT1G25097-2	TCTCATTAGGTCTTGAAGTGCTT
1	AT2G16580-1	ATCTATAGACTCCAAAAGCTC		43	AT1G25097-2	TCTGAGTGACTTCAATGATTCTTC
1	AT2G16580-1	ATCTCCGAACCATATAGCAAGCTG		2	AT1G25097-2	TCTGAGTGACTTCAATGATTCTTCC
1	AT2G16580-1	ATCTGAGGGGTCTTCTCGAAATGT		6	AT1G25097-2	TCTTAAAAAGTTCTCGGATTCTCT
1	AT2G16580-1	ATCTTCTGATACAACTGGCA		1	AT1G25097-2	TCTTCGAAACCTTATGAGATGTGA
1	AT2G16580-1	ATCTTCTGATACAACTGGCACA		1	AT1G25097-2	TGACGATTCTTCGGATGCATA
1	AT2G16580-1	ATCTTGATTAACTTTCATAGA		2	AT1G25097-2	TGAGTGACTTCAATGATTCTTC
1	AT2G16580-1	ATCTTTCTCTTGAATGATCTGAG		1	AT1G25097-2	TGAGTGACTTCAATGATTCTTCC
1	AT2G16580-1	ATGAAAGTTAATCAAGATGAGT		31	AT1G25097-2	TGAGTGACTTCAATGATTCTTCCA
1	AT2G16580-1	ATGAAGAACTCATCTTGATTA		3	AT1G25097-2	TGATCCAAGCACTTCAAGACCTA
1	AT2G16580-1	ATGACATGACATTTCGAGAA		1	AT1G25097-2	TGGTAAATTTTCATTACAAACTGA
1	AT2G16580-1	ATGACATGACATTTCGAGAAGAC		1	AT1G25097-2	TGTAACCCTATCACATCTCA
1	AT2G16580-1	ATGACATGACATTTCGAGAAGACC		1	AT1G25097-2	TGTCTTAAAAAGTTCTC
1	AT2G16580-1	ATGACATTTCGAGAAGACCCC		3	AT1G25097-2	TGTCTTAAAAAGTTCTCGGATT
1	AT2G16580-1	ATGACATTTCGAGAAGACCCCTCAGA		5	AT1G25097-2	TGTCTTTGTGTTGATTTACTTTGT
1	AT2G16580-1	ATGAGCAGCTTGCTATATGG		1	AT1G25097-2	TGTGATAGGGTTACAAGGGTA
1	AT2G16580-1	ATGAGCAGCTTGCTATATGGTTCG		1	AT1G25097-2	TGTGATAGGGTTACAAGGGTAAAA
1	AT2G16580-1	ATGATCTGAGTTGCTTAGTCC		1	AT1G25097-2	TGTGTTGATTTACTTTGTTCTCAT
1	AT2G16580-1	ATGATCTGAGTTGCTTAGTCCT		1	AT1G25097-2	TGTTGAGAACTTATGAAGCACA
1	AT2G16580-1	ATGCAATGCGTGACAGGACTA		1	AT1G25097-2	TGTTGATTTACTTTGTTCTCATT
1	AT2G16580-1	ATGCAGACATGGGTTGTGATCTGG		3	AT1G25097-2	TGTTTTACCCTTGTAACCCTATC
1	AT2G16580-1	ATGCGTGACAGGACTAAGCAAC		1	AT1G25097-2	TTAAGACAAAAGCCAAATCTTCGA
1	AT2G16580-1	ATGGGTTGTGATCTGGTAGACA		1	AT1G25097-2	TTACTTGGGCTTTGTTGAGAACT
1	AT2G16580-1	ATGGTATACATTGGACCAACAT		1	AT1G25097-2	TTAGAGGACTTATAAATAAGCCT
1	AT2G16580-1	ATGTCATACAAATCAATGGTAT		1	AT1G25097-2	TTAGAGTGGTCATATAAATGG
1	AT2G16580-1	ATGTCATGTCATACAAATCAA		1	AT1G25097-2	TTATAAATAAGCCTTATTGTGG
1	AT2G16580-1	ATGTCATGTCATACAAATCAATGG		1	AT1G25097-2	TTATGAAGCACATCTTTGTATTT
1	AT2G16580-1	ATGTGCCAGTTGTATCAGAAG		13	AT1G25097-2	TTCAAGACCTAATGAGAACAAAGT
1	AT2G16580-1	ATGTTCCTTGTTGTCTACCAGA		1	AT1G25097-2	TTCCAGCCCAAAACAAGGCTTCTC
1	AT2G16580-1	ATGTTGGTCCAATGTATACCA		4	AT1G25097-2	TTCCTGTTTTACCCTTGTAACCCT
1	AT2G16580-1	ATGTTGTAGCATGTTCCTTGTTGT		3	AT1G25097-2	TTCGAAACCTTATGAGATGTGATA
1	AT2G16580-1	ATTATCGTCAAAATCTGAGGG		7	AT1G25097-2	TTCGAAGATTTGGCTTTTGTCTT
1	AT2G16580-1	ATTATCGTCAAAATCTGAGGGGTC		1	AT1G25097-2	TTCTCAACAAAGCCCAAGTAATCT
1	AT2G16580-1	ATTCCTTTTCTCTTCTTCTTTTCG		1	AT1G25097-2	TTCTGGAGGAGAGAAGCCTTGTTT
1	AT2G16580-1	ATTGAAGACTTCGATGTTGGTC		3	AT1G25097-2	TTGAAGTGCTTGGATCAGTTTGT
1	AT2G16580-1	ATTGAAGACTTCGATGTTGGTCCA		1	AT1G25097-2	TTGAGAACTTATGAAGCACAT
1	AT2G16580-1	ATTGATTTGTATGACATGAC		1	AT1G25097-2	TTGATAGGATTTATTTTTTA
1	AT2G16580-1	ATTGATTTGTATGACATGACATT		1	AT1G25097-2	TTGGCTTTTGTCTTAAAAAGTTCT
1	AT2G16580-1	ATTGCATATAGCAAATTATCGTCA		5	AT1G25097-2	TTGGGCTGGAAGAATCATTGAAGT
1	AT2G16580-1	ATTGGACCAACATCGAAGTCTT		4	AT1G25097-2	TTGGGCTTTGTTGAGAACTTATGA
1	AT2G16580-1	ATTGGACCAACATCGAAGTCTTCAATG		1	AT1G25097-2	TTGTAACCCTATCACATCTCAT
1	AT2G16580-1	ATTTCGAGAAGACCCCTCAGATTT		2	AT1G25097-2	TTGTAACCCTATCACATCTCATAA
1	AT2G16580-1	ATTTGACTGCGAGCTTTTGGA		1	AT1G25097-2	TTGTCTTAAAAAGTTCTCGGAT
1	AT2G16580-1	ATTTGACTGCGAGCTTTTGGAGTC		1	AT1G25097-2	TTGTTGAGAACTTATGAAGCACAT
1	AT2G16580-1	ATTTGTATGACATGACATTTCGAG		1	AT1G25097-2	TTTACCCTTGTAACCCTATCACAT
1	AT2G16580-1	ATTTTATAGCATCCATTATCT		1	AT1G25097-2	TTTACTTTGTTCTCATTAGGTCT
1	AT2G16580-1	CAAACACTAGATCCTTTAGAAGT		10	AT1G25097-2	TTTATAAGTCCTCTAATCTGAGTG
1	AT2G16580-1	CAAATCAATGGTATACATTGGA		1	AT1G25097-2	TTTCTGGAGGAGAGAAGCCTTGT
1	AT2G16580-1	CAAATGTGCCAGTTGTATCAGA		2	AT1G25097-2	TTTGGCTTTTGTCTTAAAAAGTT
1	AT2G16580-1	CAAATGTGCCAGTTGTATCAGAAG		2	AT1G25097-2	TTTGGGCTGGAAGAATCATTGAAGT
1	AT2G16580-1	CAAATTATCGTCAAAATCTGA		6	AT1G25097-2	TTTGTCTTAAAAAGTTCTCGGAT
1	AT2G16580-1	CAAATTATCGTCAAAATCTGAGGG		1	AT1G25097-2	TTTGTGTTGATTTACTTTGTTCT
1	AT2G16580-1	CAACAAGGAACATGCTACAACA		3	AT1G25097-2	TTTGTTGAGAACTTATGAAGCACA
1	AT2G16580-1	CAACATCGAAGTCTTCAATGA		1	AT1G25097-2	TTTGTTTCCTCGAATAAAAAAGAG
1	AT2G16580-1	CAACATCTATAGACTCCAAAAGCT		1	AT1G25097-2	TTTGTTTTGTTTCCTCGAATA
1	AT2G16580-1	CAACCCATGTCTGCATCTCCG		1	AT1G25097-2	TTTTAAAAAATAAATCCTATCAAA
1	AT2G16580-1	CAACCCATGTCTGCATCTCCGAAC		1	AT1G25097-2	TTTTACAGATCTGGCTTTACT
1	AT2G16580-1	CAACTCAGATCATTCAAGAGAA		1	AT1G25097-2	TTTTATTCTGAGTTCCTGTTTTA
1	AT2G16580-1	CAACTGGCACATTTGACTGCG		1	AT1G25097-2	TTTTGGGCTGGAAGAATCATTG
1	AT2G16580-1	CAACTGGCACATTTGACTGCGAGC		1	AT1G25097-2	TTTTGTCTTAAAAAGTTCT
1	AT2G16580-1	CAAGAGAAAGATAATGGATGCTA		1	AT1G25097-2	TTTTGTCTTAAAAAGTTCTC
1	AT2G16580-1	CAAGATGAGTTCTTCATTGAAGAC		2	AT1G25097-2	TTTTGTCTTAAAAAGTTCTCGGA
1	AT2G16580-1	CAATGAAGAACTCATCTTGATTA		1	AT1G25097-2	TTTTTATTCGAGGAAACAAAAC
1	AT2G16580-1	CACAACCCATGTCTGCATCTC		1	AT1G25097-2	TTTTTCTGGAGGAGAGAAGCCTT
1	AT2G16580-1	CACAACCCATGTCTGCATCTCCGA		1	AT1G25097-2	TTTTTCTGGAGGAGAGAAGCCTTG
1	AT2G16580-1	CACGCATTGCATATAGCAAATT		1	AT1G25097-3	ACAAAAAGATTAACTTAGTAATTG
1	AT2G16580-1	CACTAGATCCTTTAGAAGTAAC		1	AT1G25097-3	AGGTATCAATTACTAAGTTAATCT
1	AT2G16580-1	CAGAAGATTCTGAATGGGAGCT		1	AT1G25097-3	ATTGATACCTTGTAGAAAGACA
1	AT2G16580-1	CAGACATGGGTTGTGATCTGGTA		2	AT1G25097-3	CTTTCTACAAGGTATCAATTACT
1	AT2G16580-1	CAGACATGGGTTGTGATCTGGTAG		1	AT1G25098-2	TAATGTAGCTATGACTTT
1	AT2G16580-1	CAGATTTTGACGATAATTTGCTAT		1	AT1G25098-2	TCAAGCATAGTTTTTACTCACA
1	AT2G16580-1	CAGCTTGCTATATGGTTCGG		1	AT1G26208-1	AATTAGAGAAATATCACATAGACA
1	AT2G16580-1	CAGCTTGCTATATGGTTCGGAGAT		1	AT1G26208-2	ATGGAAGAAGAGCAAAGCAAA
1	AT2G16580-1	CAGGACTAAGCAACTCAGATCA		1	AT1G26208-2	CTCTGGACACGACTAGCTGCA
1	AT2G16580-1	CAGTTGTATCAGAAGATTCTGA		1	AT1G26208-2	TGATGGAAGAAGAGCAAAGCA
1	AT2G16580-1	CAGTTGTATCAGAAGATTCTGAA		1	AT1G33415-5	GTATGGTTTAAAACATAAACA
1	AT2G16580-1	CATATAGCAAATTATCGTCA		1	AT1G33415-5	TTTGTTCAAATTATTTGCTTA
1	AT2G16580-1	CATCCATTATCTTTCTCTTGAA		1	AT1G33415-6	AAAAATGATTGACGCAGCCAC
1	AT2G16580-1	CATCTCCGAACCATATAGCAAGCT		1	AT1G33415-6	AAAATACTGGACTGTAAGCATTTC
1	AT2G16580-1	CATGGGTTGTGATCTGGTAGACA		1	AT1G33415-6	AAACAAAGGAACTTGGAAGGTA
1	AT2G16580-1	CATGTCATACAAATCAATGGTA		1	AT1G33415-6	AAAGACTCACCAACGACACAG
1	AT2G16580-1	CATGTCATACAAATCAATGGTAT		1	AT1G33415-6	AAAGCTAGTGTGATGGATGTGTCA
1	AT2G16580-1	CATGTCATACAAATCAATGGTATA		1	AT1G33415-6	AAAGGATGATGATGGCGAGAG
1	AT2G16580-1	CATGTCTGCATCTCCGAACCAT		1	AT1G33415-6	AACCGTAACCTAGGAGCTCCTC
1	AT2G16580-1	CATGTTCCTTGTTGTCTACCAGA		1	AT1G33415-6	AACTCGGCCATGGTTTGTGGG
1	AT2G16580-1	CATTGCATATAGCAAATTATCGT		2	AT1G33415-6	AAGACACAGTAGATGAGCGTA
1	AT2G16580-1	CATTGGACCAACATCGAAGTC		1	AT1G33415-6	AAGAGAAAAAATGATTGACGCA
1	AT2G16580-1	CATTTCGAGAAGACCCCTCAGATT		1	AT1G33415-6	AATCTAAAAAAGAGCGTGGAT
1	AT2G16580-1	CATTTGACTGCGAGCTTTTGGA		1	AT1G33415-6	AATGGAAGAGAAGGTGGCTCTGGT
1	AT2G16580-1	CATTTGACTGCGAGCTTTTGGAGT		1	AT1G33415-6	ACACACTGGATGACTACTCCAA
1	AT2G16580-1	CCAATGTATACCATTGATTTGT		1	AT1G33415-6	ACCCCGTTTGTGCCAACTAGAA
1	AT2G16580-1	CCAATGTATACCATTGATTTGTA		1	AT1G33415-6	ACGAGGTGTGGTAATACTCAGA
1	AT2G16580-1	CCAGTTGTATCAGAAGATTCTGA		1	AT1G33415-6	ACTTAGAGTAGGCTGACTGTAT
1	AT2G16580-1	CCAGTTGTATCAGAAGATTCTGAA		1	AT1G33415-6	AGAAGCTAATAATGGAGTGGA
1	AT2G16580-1	CCATTGATTTGTATGACATGACAT		1	AT1G33415-6	AGACACAGTAGATGAGCGTAG
1	AT2G16580-1	CCGAACCATATAGCAAGCTGCTCA		1	AT1G33415-6	AGGATGATGATGGCGAGAGGA
1	AT2G16580-1	CCTGTCACGCATTGCATATAGC		1	AT1G33415-6	AGGATGTTGGCCTGTGATGGA
1	AT2G16580-1	CCTTTTCTCTTCTTCTTTTCGA		1	AT1G33415-6	AGGGAGATGCTCAAAACACGGGC
1	AT2G16580-1	CCTTTTCTCTTCTTCTTTTCGAT		1	AT1G33415-6	AGGTTTCTACCCGTGATTGTA
1	AT2G16580-1	CGAGAAGACCCCTCAGATTTTGAC		1	AT1G33415-6	AGTGGATCTAATTTATCCGTA
1	AT2G16580-1	CGAGCTTTTGGAGTCTATAGAT		1	AT1G33415-6	AGTTTTGTGCCTAGATAAGAA
1	AT2G16580-1	CGATGTTGGTCCAATGTATACCAT		1	AT1G33415-6	ATACGGATTAAAGGGAGATGCT
1	AT2G16580-1	CGTGACAGGACTAAGCAACT		1	AT1G33415-6	ATCACAGGCCAACATCCTCTCG
1	AT2G16580-1	CGTGACAGGACTAAGCAACTCA		1	AT1G33415-6	ATCATCTGTAGGAGAAAGGAGAAG
1	AT2G16580-1	CGTGACAGGACTAAGCAACTCAGA		1	AT1G33415-6	ATCTACTGTGTCTTAATGGAA
1	AT2G16580-1	CTAAAGGATCTAGTGTTTGCC		1	AT1G33415-6	ATCTTAACCATGGTTTGCTGTA
1	AT2G16580-1	CTAGATCCTTTAGAAGTAACT		1	AT1G33415-6	ATGATGGCGAGAGGATGTTGG
1	AT2G16580-1	CTATAGACTCCAAAAGCTCGC		1	AT1G33415-6	ATGATTGACGCAGCCACAAAAA
1	AT2G16580-1	CTATAGACTCCAAAAGCTCGCAGT		1	AT1G33415-6	ATGGAAGAGAAGGTGGCTCTG
1	AT2G16580-1	CTATAGATGTTGTAGCATGTTCCT		1	AT1G33415-6	ATGGAAGAGAAGGTGGCTCTGG
1	AT2G16580-1	CTATATGCAATGCGTGACAGG		1	AT1G33415-6	ATGGGATGGACTACCGGTTGC
1	AT2G16580-1	CTATGAAAGTTAATCAAGATGAGT		1	AT1G33415-6	ATTAAGACACAGTAGATGAGC
1	AT2G16580-1	CTCAGATCATTCAAGAGAAAGATA		1	AT1G33415-6	ATTATTTACATCTTGATTAGA
1	AT2G16580-1	CTCCCATTCAGAATCTTCTGA		1	AT1G33415-6	ATTGAAAACTGGGTTTACTCT
1	AT2G16580-1	CTCGCAGTCAAATGTGCCAGTTGT		1	AT1G33415-6	ATTGAACGCTACTGTTTCCGA
1	AT2G16580-1	CTGATACAACTGGCACATTTG		1	AT1G33415-6	ATTGCAAGTGTGGCACAAAGG
1	AT2G16580-1	CTGTCACGCATTGCATATAGCAAA		1	AT1G33415-6	ATTGGTAGAAGCTAATAATGG
1	AT2G16580-1	CTTAGTCCTGTCACGCATTGCA		1	AT1G33415-6	CAAACCATGGTTAAGATACTGAAA
1	AT2G16580-1	CTTCAATGAAGAACTCATCTTGAT		1	AT1G33415-6	CACCACACTAGATGTATTGGGA
1	AT2G16580-1	CTTCGATGTTGGTCCAATGTA		1	AT1G33415-6	CACTTGACTAGATCCACGCTC
1	AT2G16580-1	CTTCGATGTTGGTCCAATGTATA		1	AT1G33415-6	CAGCACCAGAGGTTGATTGCAA
1	AT2G16580-1	CTTCTAAAGGATCTAGTGTT		1	AT1G33415-6	CAGTAATCAATCAGTTGTGGA
1	AT2G16580-1	CTTCTAAAGGATCTAGTGTTTGCC		1	AT1G33415-6	CATAAGGTCAGGAGGAGACAC
1	AT2G16580-1	CTTCTCGAAATGTCATGTCATACA		1	AT1G33415-6	CATCTACTGTGTCTTAATGGAAGA
1	AT2G16580-1	CTTCTGATACAACTGGCACATTT		1	AT1G33415-6	CGGAGATCAACGGCGAGTCGA
1	AT2G16580-1	CTTGAATGATCTGAGTTGCTT		1	AT1G33415-6	CGGTGATGAACGGTGGTC
1	AT2G16580-1	CTTGAATGATCTGAGTTGCTTAGT		1	AT1G33415-6	CGTCTCTCTCGACGTTGTGGA
1	AT2G16580-1	CTTGATTAACTTTCATAGAGT		1	AT1G33415-6	CTGAACACGAGAGTGATTGGTA
1	AT2G16580-1	CTTGATTAACTTTCATAGAGTT		1	AT1G33415-6	CTGATTTGCAAATAGACCTCTT
1	AT2G16580-1	CTTGCTATATGGTTCGGAG		1	AT1G33415-6	GAAATTTCAGGGTAATAGAGTC
1	AT2G16580-1	CTTGCTATATGGTTCGGAGATG		2	AT1G33415-6	GAACTTGGAAGGTAGGG
1	AT2G16580-1	CTTGCTATATGGTTCGGAGATGCA		1	AT1G33415-6	GAAGTTGAGGAGCTCCTAGGT
1	AT2G16580-1	CTTGTTGTCTACCAGATCACAACC		1	AT1G33415-6	GACACTAAGGCTTGCACGAGGT
1	AT2G16580-1	CTTTAGAAGTAACTCTAT		1	AT1G33415-6	GACGCCCACAAGCCAACTGGG
1	AT2G16580-1	CTTTAGAAGTAACTCTATGAAAGT		1	AT1G33415-6	GATGAACGGTGGTCGTGCGAC
1	AT2G16580-1	CTTTCATAGAGTTACTTCTAAAGG		1	AT1G33415-6	GATGCTCAAAACACGGGCTCCT
1	AT2G16580-1	CTTTCTCTTGAATGATCTGAGTT		1	AT1G33415-6	GCATTTTGGAGGGGTTTTGGTGGA
1	AT2G16580-1	CTTTTCTCTTCTTCTTTTCGAT		1	AT1G33415-6	GCCTACTCTAAGTGTTACGGA
1	AT2G16580-1	CTTTTGGAGTCTATAGATGTT		1	AT1G33415-6	GGAGATCAACGGCGAGTCGAC
1	AT2G16580-1	GAAAAGAAGAAGAGAAAAGGA		1	AT1G33415-6	GGCGGAGATCAACGGCGAGTC
1	AT2G16580-1	GAAAAGGAATATGAGCAGCTTGC		1	AT1G33415-6	GGTTTGGAACTGTTCTCACGAA
1	AT2G16580-1	GAAAGATAATGGATGCTATAAA		1	AT1G33415-6	GTGAGTCAGCTGCTATGGGCA
1	AT2G16580-1	GAAAGATAATGGATGCTATAAAA		1	AT1G33415-6	GTGGGTCGCGAGGAAGG
1	AT2G16580-1	GAACCATATAGCAAGCTGCTCATA		1	AT1G33415-6	TAAAAGTGATGTGGAACGTGTA
1	AT2G16580-1	GAAGAACTCATCTTGATTAACT		1	AT1G33415-6	TAATCAAGATGTAAATAATGCA
1	AT2G16580-1	GAAGAACTCATCTTGATTAACTT		1	AT1G33415-6	TACAAGAGAAAAAATGATTGA
1	AT2G16580-1	GAAGAAGAGAAAAGGAATATGAGC		1	AT1G33415-6	TACTGTGTCTTAATGGAAGAGA
1	AT2G16580-1	GAAGACTTCGATGTTGGTCCAATGT		1	AT1G33415-6	TAGCAGCTTCGATTTTAAGGTCGG
1	AT2G16580-1	GAAGAGAAAAGGAATATGAGCAG		1	AT1G33415-6	TAGTCATCCAGTGTGTAGAAA
1	AT2G16580-1	GAAGAGAAAAGGAATATGAGCAGC		1	AT1G33415-6	TATGAAATGCTTACAGTCCAGT
1	AT2G16580-1	GAAGATTCTGAATGGGAGCTT		1	AT1G33415-6	TATGCAATGTTCAAGAGGTTT
1	AT2G16580-1	GAAGTAACTCTATGAAAGTTAATC		1	AT1G33415-6	TCCATGCGGTATCTAAGGAGC
1	AT2G16580-1	GAAGTCTTCAATGAAGAACT		1	AT1G33415-6	TCCCATGAAGCAACCGGTAGTC
1	AT2G16580-1	GAATGATCTGAGTTGCTTAGT		1	AT1G33415-6	TCCTTCACGGCGTTATCCACT
1	AT2G16580-1	GACAAAGTGGCAAACACTAGA		1	AT1G33415-6	TGACGAGATCCTCTAGATCTG
1	AT2G16580-1	GACAACAAGGAACATGCTACAACA		1	AT1G33415-6	TGATGGATGTGTCAAGGAAGT
1	AT2G16580-1	GACATGGGTTGTGATCTGG		1	AT1G33415-6	TGGCTCTGGTTTTTTGACTGGTCG
1	AT2G16580-1	GACATGGGTTGTGATCTGGT		1	AT1G33415-6	TGGGATCAATAACGCTGATGC
1	AT2G16580-1	GACATGGGTTGTGATCTGGTAGA		1	AT1G33415-6	TGGGATCAATAACGCTGATGCC
1	AT2G16580-1	GACATTTCGAGAAGACCCCTCA		1	AT1G33415-6	TGGTCGTGCCATTATGGACTTC
1	AT2G16580-1	GACTCCAAAAGCTCGCAGT		1	AT1G33415-6	TGTCAACAATGTGCACCGCTTA
1	AT2G16580-1	GACTCCAAAAGCTCGCAGTCAAAT		1	AT1G33415-6	TGTGTTGAGCTTTCGGATGAAC
1	AT2G16580-1	GACTTCGATGTTGGTCCAATGTAT		1	AT1G33415-6	TTAAGCTTAGGATTGAAATCTT
1	AT2G16580-1	GAGAAAAGGAATATGAGCAGCTT		1	AT1G33415-6	TTACATAACACTTTTAAGCTTAGG
1	AT2G16580-1	GAGAAAGATAATGGATGCTATAAA		1	AT1G33415-6	TTAGTTACAATCACGGGTAGAA
1	AT2G16580-1	GAGATGCAGACATGGGTTGTG		1	AT1G33415-6	TTATTAGATCATTGGAGAGAAC
1	AT2G16580-1	GAGCTTTTGGAGTCTATAGATG		1	AT1G33415-6	TTCAGGACGCCCACAAGCCAAC
1	AT2G16580-1	GAGTTACTTCTAAAGGATCT		1	AT1G33415-6	TTCTTTGAGTTCATCCGAAAGC
1	AT2G16580-1	GAGTTACTTCTAAAGGATCTAGTG		1	AT1G33415-6	TTGAACCAGGATTGCAACGTGAG
1	AT2G16580-1	GAGTTGCTTAGTCCTGTCACGC		1	AT1G33415-6	TTGGCCTGTGATGGATGTGGTGTG
1	AT2G16580-1	GATAATTTGCTATATGCAATGCGT		1	AT1G33415-6	TTGGTTTCTTGCTGTACAACT
1	AT2G16580-1	GATCTGGTAGACAACAAGGAACA		1	AT1G33415-6	TTGTGACTGTCAAAGACCTCTT
1	AT2G16580-1	GATCTGGTAGACAACAAGGAACATG		1	AT1G33415-6	TTTGTTTGTAGAGGTGAGTCA
1	AT2G16580-1	GATGCAGACATGGGTTGTGA		1	AT1G35540-1	AAAAATCAAAACATTATAACTAAA
1	AT2G16580-1	GATGCTATAAAATCGAAAAGAAG		1	AT1G35540-1	AACAAAAATCAAAACATTATAACT
1	AT2G16580-1	GATGTTGGTCCAATGTATACC		1	AT1G35540-1	ACAAAAATCAAAACATTATAACT
1	AT2G16580-1	GATGTTGTAGCATGTTCCTTGTT		1	AT1G35540-1	ACTTGTTTTAGTTATAATGTTTTG
1	AT2G16580-1	GATGTTGTAGCATGTTCCTTGTTG		1	AT1G35540-1	AGTTATAATGTTTTGATTTTTGTT
1	AT2G16580-1	GATTTGTATGACATGACATTT		1	AT1G35540-1	ATTTTATTGAAAACTTGTTTTAGT
1	AT2G16580-1	GATTTTATAGCATCCATTATCTT		1	AT1G35540-10	AATAATGTTATAAAGTGTGAAT
1	AT2G16580-1	GATTTTGACGATAATTTGCTA		1	AT1G35540-10	AATAGCATATCACTAATTAACTCT
1	AT2G16580-1	GCAATGCGTGACAGGACTAAGCA		1	AT1G35540-10	ATATCACTAATTAACTCTAATGTT
1	AT2G16580-1	GCAGACATGGGTTGTGATCTGGTA		1	AT1G35540-10	ATCACTAATTAACTCTAATGTTGC
1	AT2G16580-1	GCAGCTTGCTATATGGTTCGGA		1	AT1G35540-10	ATTTCATTCACACTTTATAACATT
1	AT2G16580-1	GCATCTCCGAACCATATAGCAAGC		1	AT1G35540-10	TTATAAAGTGTGAATGAAATTTT
1	AT2G16580-1	GCATGTTCCTTGTTGTCTACCAGA		1	AT1G35540-10	TTTATAACATTATTTTAGAAATA
1	AT2G16580-1	GCCAGTTGTATCAGAAGATTCTGA		1	AT1G35540-11	TCATTAAATAGAAGATTATAAGTG
1	AT2G16580-1	GCGTGACAGGACTAAGCAACTCA		1	AT1G35540-12	AACTCACGCAATCTTAATATGGAA
1	AT2G16580-1	GCGTGACAGGACTAAGCAACTCAG		1	AT1G35540-12	ATTATACTCAACTCACGCAATC
1	AT2G16580-1	GCTATATGCAATGCGTGACAG		1	AT1G35540-13	AAAATCTTGAGAGACATTGATATT
1	AT2G16580-1	GCTCGCAGTCAAATGTGC		1	AT1G35540-13	CTTGAGAGACATTGATATTTCA
1	AT2G16580-1	GCTTGCTATATGGTTCGGAGA		1	AT1G35540-13	TTAGTTAAAATCTTGAGAGACA
1	AT2G16580-1	GCTTTTGGAGTCTATAGATGT		1	AT1G35540-13	TTTCTATTTCTATCGATTGAAAG
1	AT2G16580-1	GCTTTTGGAGTCTATAGATGTTGT		1	AT1G35540-2	AAAGAAGAGAGAAAGAATATAGA
1	AT2G16580-1	GGAACATGCTACAACATCTATAGA		1	AT1G35540-2	AAAGAAGAGAGAAAGAATATAGAG
1	AT2G16580-1	GGACCAACATCGAAGTC		2	AT1G35540-2	AAAGAATATAGAGAGAGAGAACTC
1	AT2G16580-1	GGACCAACATCGAAGTCTTCAATG		1	AT1G35540-2	AAGAAGAGAGAAAGAATATAGAGA
1	AT2G16580-1	GGACTAAGCAACTCAGATCATT		3	AT1G35540-2	AAGAATATAGAGAGAGAGAACTCA
1	AT2G16580-1	GGAGATGCAGACATGGGTTGTGA		1	AT1G35540-2	AAGAGAGAGAAAGGAGA
1	AT2G16580-1	GGAGTCTATAGATGTTGTAGCATG		1	AT1G35540-2	ACATGAGAGAGAAGGAGAGA
1	AT2G16580-1	GGCAAACACTAGATCCTTTAGAAG		2	AT1G35540-2	ACATGAGAGAGAAGGAGAGAGAGA
1	AT2G16580-1	GGCAAACACTAGATCCTTTAGAAGT		1	AT1G35540-2	AGAAAGAATATAGAGAGAGAGAAC
1	AT2G16580-1	GGGGTCTTCTCGAAATGTCAT		1	AT1G35540-2	AGAAAGAATATAGAGAGAGAGAACT
1	AT2G16580-1	GGGTTGTGATCTGGTAGACAACAA		1	AT1G35540-2	AGAATATAGAGAGAGAGAACTCAC
1	AT2G16580-1	GGTAGACAACAAGGAACATGC		1	AT1G35540-2	AGAGAGAAAGAAGAGAGAAAGAAT
1	AT2G16580-1	GGTTCGGAGATGCAGACATGGG		3	AT1G35540-2	AGAGAGAAAGAATATAGAGAGAGA
1	AT2G16580-1	GGTTGTGATCTGGTAGACAAC		2	AT1G35540-2	AGGAGAGAGAGAGAGAGAGAGAGA
1	AT2G16580-1	GTAGACAACAAGGAACATGCTACA		2	AT1G35540-2	AGGCGAGAGAGAGAAGAGAGAGAA
1	AT2G16580-1	GTAGCATGTTCCTTGTTGTC		1	AT1G35540-2	AGTTCTCTCTCTCTATATT
1	AT2G16580-1	GTAGCATGTTCCTTGTTGTCTA		2	AT1G35540-2	AGTTCTCTCTCTCTATATTCTTT
1	AT2G16580-1	GTATGACATGACATTTCGAGA		1	AT1G35540-2	ATATTCTTTCTCTCTTCTTT
1	AT2G16580-1	GTATGACATGACATTTCGAGAAG		1	AT1G35540-2	ATATTCTTTCTCTCTTCTTTCT
1	AT2G16580-1	GTCACGCATTGCATATAGCAA		2	AT1G35540-2	ATATTCTTTCTCTCTTCTTTCTCT
1	AT2G16580-1	GTCATGTCATACAAATCAATGGT		4	AT1G35540-2	ATGTATGAAACCTTTTGACGGCTT
1	AT2G16580-1	GTCTTCTCGAAATGTCATGTC		1	AT1G35540-2	CAAAAGGTTTCATACATGAGAGA
1	AT2G16580-1	GTCTTCTCGAAATGTCATGTCA		1	AT1G35540-2	CGTCAAAAGGTTTCATACATGAGA
1	AT2G16580-1	GTGACAGGACTAAGCAACTCA		1	AT1G35540-2	CTCGCCTCTTTCTCTCTCTCTC
1	AT2G16580-1	GTGACAGGACTAAGCAACTCAGAT		1	AT1G35540-2	CTCTATATTCTTTCTCTCTTCTT
1	AT2G16580-1	GTGCCAGTTGTATCAGAAGAT		1	AT1G35540-2	CTCTATATTCTTTCTCTCTTCTTT
1	AT2G16580-1	GTGTTTGCCACTTTGTCTTGA		1	AT1G35540-2	CTCTCTATATTCTTTCTCTCTTCT
1	AT2G16580-1	GTTAATCAAGATGAGTTCTTCAT		1	AT1G35540-2	GAAAGAAGAGAGAAAGAATATAGA
1	AT2G16580-1	GTTGCTTAGTCCTGTCACGC		2	AT1G35540-2	GAAAGAATATAGAGAGAGAGAACT
1	AT2G16580-1	GTTGCTTAGTCCTGTCACGCATT		1	AT1G35540-2	GAAGAGAGAAAGAATATAGAGAG
1	AT2G16580-1	GTTGGTCCAATGTATACC		2	AT1G35540-2	GAAGAGAGAAAGAATATAGAGAGA
1	AT2G16580-1	GTTGGTCCAATGTATACCATTGAT		1	AT1G35540-2	GAGAAAGAAGAGAGAAAGAAT
1	AT2G16580-1	GTTGTATCAGAAGATTCTGAATG		1	AT1G35540-2	GAGAAAGAATATAGAGAGAGAGA
1	AT2G16580-1	GTTGTGATCTGGTAGACAACAAGG		4	AT1G35540-2	GAGAAAGAATATAGAGAGAGAGAA
1	AT2G16580-1	TAAAGGATCTAGTGTTTGCCAC		1	AT1G35540-2	GAGAAAGAGGCGAGAGAGAGA
1	AT2G16580-1	TAACTTTCATAGAGTTACTTCT		1	AT1G35540-2	GAGAAAGAGGCGAGAGAGAGAAGA
1	AT2G16580-1	TAAGCAACTCAGATCATTCA		1	AT1G35540-2	GAGAGAAAGAGGCGAGAGAGAGAA
1	AT2G16580-1	TACAACATCTATAGACTCCAAAAG		1	AT1G35540-2	GAGAGAGAAAGAAGAGAGAAAGA
1	AT2G16580-1	TACATTGGACCAACATCGAAG		1	AT1G35540-2	GAGAGAGAGAAGAGAGAGAAGAGA
1	AT2G16580-1	TACCAGATCACAACCCATGTCT		1	AT1G35540-2	GAGAGAGAGAGAGAGAGAAAGAAG
1	AT2G16580-1	TACCAGATCACAACCCATGTCTGC		1	AT1G35540-2	GAGTTCTCTCTCTCTATATTCTT
1	AT2G16580-1	TACCATTGATTTGTATGACAT		1	AT1G35540-2	GTCAAAAGGTTTCATACATGAGAG
1	AT2G16580-1	TACCATTGATTTGTATGACATGAC		1	AT1G35540-2	GTTCTCTCTCTCTATATTCTTTCT
1	AT2G16580-1	TACTTCTAAAGGATCTAGTGTT		1	AT1G35540-2	GTTCTCTCTCTCTATATTCTTTCTC
1	AT2G16580-1	TAGACAACAAGGAACATGCTA		1	AT1G35540-2	TATATTCTTTCTCTCTTCTTTCT
1	AT2G16580-1	TAGACAACAAGGAACATGCTACAA		1	AT1G35540-2	TCTATATTCTTTCTCTCTTCTTTC
1	AT2G16580-1	TAGAGTTACTTCTAAAGGAT		3	AT1G35540-2	TCTCTATATTCTTTCTCTCTTCTT
1	AT2G16580-1	TAGATCCTTTAGAAGTAACTC		1	AT1G35540-2	TCTCTCTCTATATTCTTTCTCT
1	AT2G16580-1	TAGATCCTTTAGAAGTAACTCT		1	AT1G35540-2	TCTCTCTCTATATTCTTTCTCTCT
1	AT2G16580-1	TAGATCCTTTAGAAGTAACTCTAT		5	AT1G35540-2	TCTCTCTCTCTATATTCTTTCTCT
1	AT2G16580-1	TAGCAAATTATCGTCAAAATCTG		1	AT1G35540-2	TCTCTTCTTTCTCTCTCTCTCTCT
1	AT2G16580-1	TAGCATCCATTATCTTTCTCT		1	AT1G35540-2	TTCTCTCTCATGTATGAAACC
1	AT2G16580-1	TAGCATGTTCCTTGTTGTCTAC		2	AT1G35540-2	TTCTCTCTCTCTATATTCTTTCT
1	AT2G16580-1	TATACATTGGACCAACATCGAAGT		2	AT1G35540-3	AACTATAAAAATCATGCGTAT
1	AT2G16580-1	TATACCATTGATTTGTATGACA		1	AT1G35540-3	AGATCAACTATAAAAATCATGCGT
1	AT2G16580-1	TATAGACTCCAAAAGCTCGCA		1	AT1G35540-3	AGCGAATACGCATGATTTTTATAGT
1	AT2G16580-1	TATAGCAAGCTGCTCATATTC		1	AT1G35540-3	ATAAAAATCATGCGTATTCGCTA
1	AT2G16580-1	TATATGGTTCGGAGATGCAGACAT		1	AT1G35540-3	ATACGCATGATTTTTATAGTTGAT
1	AT2G16580-1	TATCTTTCTCTTGAATGATCTGAG		3	AT1G35540-3	ATGCGTATTCGCTAAAACATAATA
1	AT2G16580-1	TATGAAAGTTAATCAAGATGAGTT		1	AT1G35540-3	ATGTTTTAGCGAATACGCATGATT
1	AT2G16580-1	TATGCAATGCGTGACAGGACT		3	AT1G35540-3	CGCTAAAACATAATAGAGATATA
1	AT2G16580-1	TATGCAATGCGTGACAGGACTAAG		1	AT1G35540-3	GATCTAATTATAAACAGAAATAAT
1	AT2G16580-1	TATTCCTTTTCTCTTCTTCTT		2	AT1G35540-3	TATAATTAGATCAACTATAAAAAT
1	AT2G16580-1	TCAAGACAAAGTGGCAAACACTAG		1	AT1G35540-3	TATTCGCTAAAACATAATAGAGA
1	AT2G16580-1	TCAAGATGAGTTCTTCATTGAAGA		1	AT1G35540-3	TTATAAACAGAAATAATTGGTTA
1	AT2G16580-1	TCAGAAGATTCTGAATGGGA		2	AT1G35540-3	TTCGCTAAAACATAATAGAGATA
1	AT2G16580-1	TCAGAATCTTCTGATACAACTGGC		1	AT1G35540-4	AACAAAATCAGAAAATCAATGAGA
1	AT2G16580-1	TCAGATCATTCAAGAGAAAGATA		1	AT1G35540-4	AAGTGAAAATTTAGTATTTCTCTT
1	AT2G16580-1	TCAGATTTTGACGATAATTT		2	AT1G35540-4	AATAGGAGAAAAATAGAATTAACT
1	AT2G16580-1	TCATACAAATCAATGGTATACATT		1	AT1G35540-4	AATCAATGAGATATAATAGGAGAA
1	AT2G16580-1	TCATATTCCTTTTCTCTTCTTCT		1	AT1G35540-4	AATTCTATTTTTCTCCTATTA
1	AT2G16580-1	TCATATTCCTTTTCTCTTCTTCTT		1	AT1G35540-4	AATTCTATTTTTCTCCTATTATA
1	AT2G16580-1	TCATGTCATACAAATCAATGG		2	AT1G35540-4	AATTTAGTATTTCTCTTTTATTTT
1	AT2G16580-1	TCCTTGTTGTCTACCAGATCA		2	AT1G35540-4	AGTATTTCTCTTTTATTTTCAGTT
1	AT2G16580-1	TCCTTGTTGTCTACCAGATCAC		1	AT1G35540-4	ATAATAGGAGAAAAATAGAATT
1	AT2G16580-1	TCCTTTAGAAGTAACTCTATGAAA		1	AT1G35540-4	ATAATAGGAGAAAAATAGAATTAA
1	AT2G16580-1	TCGAAAAGAAGAAGAGAAAAGGAA		1	AT1G35540-4	ATTATATCTCATTGATTTTCTG
1	AT2G16580-1	TCGAAGTCTTCAATGAAGAACT		2	AT1G35540-4	ATTTTTCTCCTATTATATCTCA
1	AT2G16580-1	TCGAAGTCTTCAATGAAGAACTCA		4	AT1G35540-4	ATTTTTCTCCTATTATATCTCATT
1	AT2G16580-1	TCGATGTTGGTCCAATGTATA		2	AT1G35540-4	CAGTTAATTCTATTTTTCTCCTA
1	AT2G16580-1	TCGATGTTGGTCCAATGTATAC		1	AT1G35540-4	TAGAATTAACTGAAAATAAAAGA
1	AT2G16580-1	TCGATGTTGGTCCAATGTATACC		1	AT1G35540-4	TATTTCTCTTTTATTTTCAGTTA
1	AT2G16580-1	TCGATTTTATAGCATCCAT		2	AT1G35540-4	TATTTCTCTTTTATTTTCAGTTAAT
1	AT2G16580-1	TCGCAGTCAAATGTGCCAGTTGTA		1	AT1G35540-4	TTAACTGAAAATAAAAGAGAAAT
1	AT2G16580-1	TCGGAGATGCAGACATGGGTTGTG		1	AT1G35540-4	TTTTTCTCCTATTATATCTCATTG
1	AT2G16580-1	TCGTCAAAATCTGAGGGGTCTT		1	AT1G35540-5	AAACGAATTTGAATTTTAAGCTTT
1	AT2G16580-1	TCTAAAGGATCTAGTGTTTGC		2	AT1G35540-5	AAGCTTTCATTAGACATTACATA
1	AT2G16580-1	TCTAAAGGATCTAGTGTTTGCCA		1	AT1G35540-6	AAAACACAGCTATTGAGGTAATA
1	AT2G16580-1	TCTAAAGGATCTAGTGTTTGCCAC		1	AT1G35540-6	AAACACAGCTATTGAGGTAATAA
1	AT2G16580-1	TCTACCAGATCACAACCCATG		1	AT1G35540-6	AATAAATCCTAGAGAAGTAACTA
1	AT2G16580-1	TCTAGTGTTTGCCACTTTGTCTT		1	AT1G35540-6	AGATTATTAGTTACTTCTCTAGGA
1	AT2G16580-1	TCTAGTGTTTGCCACTTTGTCTTG		1	AT1G35540-7	CAAGTATATAGTTTAAAGTCCAAA
1	AT2G16580-1	TCTATAGACTCCAAAAGCTCG		1	AT1G35540-8	AACTCACATTTTAGATTATATTGA
1	AT2G16580-1	TCTATAGACTCCAAAAGCTCGC		1	AT1G35540-8	AATCTAAAATGTGAGTTCAAATGG
1	AT2G16580-1	TCTCCGAACCATATAGCAAG		1	AT1G35540-8	AATTTCAAAGAACCATTTGAACTC
1	AT2G16580-1	TCTGAGGGGTCTTCTCGAAATGTC		1	AT1G35540-8	ACACAAAATATAAACCTACATGTT
1	AT2G16580-1	TCTGAGTTGCTTAGTCCTGTC		1	AT1G35540-8	ATAATCTAAAATGTGAGTTCAAAT
1	AT2G16580-1	TCTGAGTTGCTTAGTCCTGTCA		1	AT1G35540-8	ATCAATATAATCTAAAATGTGAGT
1	AT2G16580-1	TCTTCAATGAAGAACTCATCTTGA		2	AT1G35540-8	CCATTTGAACTCACATTTTAGATT
1	AT2G16580-1	TCTTCTGATACAACTGGCACATT		1	AT1G35540-8	TGAGTTCAAATGGTTCTTTGA
1	AT2G16580-1	TCTTCTGATACAACTGGCACATTT		3	AT1G35540-8	TTTGAACTCACATTTTAGATTATA
1	AT2G16580-1	TCTTCTTCTTTTCGATTTTA		1	AT1G35540-9	GGTAATGTCTAATATTATCTGTGA
1	AT2G16580-1	TCTTGAATGATCTGAGTTGCT		1	AT1G35545-1	AAAAAAACTCAATATTACGACA
1	AT2G16580-1	TCTTGAATGATCTGAGTTGCTTA		1	AT1G35545-1	AAAAATAGAACAAACACCGGTAAC
1	AT2G16580-1	TCTTGATTAACTTTCATAGA		1	AT1G35545-1	AAAACTACTAAGTCGAAATCATAC
1	AT2G16580-1	TGAAGAACTCATCTTGATTA		1	AT1G35545-1	AAAATAAAATCCCCTTGTTGTCGT
1	AT2G16580-1	TGAAGACTTCGATGTTGGTCC		2	AT1G35545-1	AAACAAGGAAGTAGAGGCAGA
1	AT2G16580-1	TGAATGATCTGAGTTGCTT		1	AT1G35545-1	AAACAAGGAAGTAGAGGCAGAAA
1	AT2G16580-1	TGAATGATCTGAGTTGCTTAGT		13	AT1G35545-1	AAACAAGGAAGTAGAGGCAGAAAA
1	AT2G16580-1	TGACAGGACTAAGCAACTCA		2	AT1G35545-1	AAACACCGGTAACATTTTCGACCC
1	AT2G16580-1	TGACATTTCGAGAAGACCCCT		1	AT1G35545-1	AAACAGTTATCATAGTCGGG
1	AT2G16580-1	TGACGATAATTTGCTATATGCA		5	AT1G35545-1	AAACAGTTATCATAGTCGGGTGTA
1	AT2G16580-1	TGACTGCGAGCTTTTGGAGTCTA		4	AT1G35545-1	AAAGTACCGTGTGAATAGATACTT
1	AT2G16580-1	TGAGCAGCTTGCTATATGGTT		1	AT1G35545-1	AAATACTATACTCAAATTTTTAGA
1	AT2G16580-1	TGAGGGGTCTTCTCGAAAT		2	AT1G35545-1	AAATGAAATATCAATGTCTCTCAA
1	AT2G16580-1	TGAGGGGTCTTCTCGAAATGTCAT		1	AT1G35545-1	AAATGTTACCGGTGTTTGTTCTA
1	AT2G16580-1	TGAGTTCTTCATTGAAGACTTCGA		1	AT1G35545-1	AACAACCTAAAACTAGCGACTGCA
1	AT2G16580-1	TGATACAACTGGCACATTTGACT		1	AT1G35545-1	AACAAGGAAGTAGAGGCAGAA
1	AT2G16580-1	TGATCTGAGTTGCTTAGTCCTGT		1	AT1G35545-1	AACAATAGGAAGAGCTGTGGATTT
1	AT2G16580-1	TGCAATGCGTGACAGGACTAAGCA		3	AT1G35545-1	AACAGAGATCCAAAGCAAGCAGTT
1	AT2G16580-1	TGCGTGACAGGACTAAGCA		1	AT1G35545-1	AACAGTTATCATAGTCGG
1	AT2G16580-1	TGCTACAACATCTATAGACTC		2	AT1G35545-1	AACAGTTATCATAGTCGGGTGTA
1	AT2G16580-1	TGCTACAACATCTATAGACTCCA		1	AT1G35545-1	AACCAATGGGAAATAGCTTTCACA
1	AT2G16580-1	TGCTATATGGTTCGGAGATGCAGA		1	AT1G35545-1	AACTGTTTATATCTTTTTCTGC
1	AT2G16580-1	TGCTCATATTCCTTTTCTCTT		3	AT1G35545-1	AACTGTTTATATCTTTTTCTGCCT
1	AT2G16580-1	TGCTTAGTCCTGTCACG		1	AT1G35545-1	AACTTGAGAGACTCTTCCTGGAC
1	AT2G16580-1	TGCTTAGTCCTGTCACGC		3	AT1G35545-1	AACTTGAGAGACTCTTCCTGGACT
1	AT2G16580-1	TGCTTAGTCCTGTCACGCATT		1	AT1G35545-1	AAGAATCAAAACATATGTAATAAA
1	AT2G16580-1	TGGACCAACATCGAAGTCTTCAAT		2	AT1G35545-1	AAGAGTCTCTCAAGTTGAATTAAG
1	AT2G16580-1	TGGTTCGGAGATGCAGACATG		1	AT1G35545-1	AAGCAGTTCAGTTCTACCAGAACT
1	AT2G16580-1	TGGTTCGGAGATGCAGACATGGGT		1	AT1G35545-1	AAGGAAGTAGAGGCAGAA
1	AT2G16580-1	TGTATACCATTGATTTGTATG		1	AT1G35545-1	AAGGAAGTAGAGGCAGAAAAA
1	AT2G16580-1	TGTATACCATTGATTTGTATGAC		17	AT1G35545-1	AAGGAAGTAGAGGCAGAAAAAGAT
1	AT2G16580-1	TGTATACCATTGATTTGTATGACA		1	AT1G35545-1	AAGGGGTCGAAAATGTTACCGGTG
1	AT2G16580-1	TGTCTACCAGATCACAACCCA		1	AT1G35545-1	AAGTAGAGGCAGAAAAAGAT
1	AT2G16580-1	TGTCTGCATCTCCGAACCATA		3	AT1G35545-1	AAGTAGAGGCAGAAAAAGATA
1	AT2G16580-1	TGTGATCTGGTAGACAACAAGGA		1	AT1G35545-1	AAGTAGAGGCAGAAAAAGATATA
1	AT2G16580-1	TGTGATCTGGTAGACAACAAGGAA		2	AT1G35545-1	AAGTAGAGGCAGAAAAAGATATAA
1	AT2G16580-1	TGTGCCAGTTGTATCAGAAG		1	AT1G35545-1	AAGTGTTCTTAATGGATATGATCA
1	AT2G16580-1	TGTTCCTTGTTGTCTACCAGA		1	AT1G35545-1	AAGTTTTTGACCTCCTCTTTTGA
1	AT2G16580-1	TGTTCCTTGTTGTCTACCAGATC		1	AT1G35545-1	AATAAAATAAAATCCCCTTGT
1	AT2G16580-1	TGTTGTCTACCAGATCACAACCCA		1	AT1G35545-1	AATAACATCACGAGTATTCAGATT
1	AT2G16580-1	TGTTTGCCACTTTGTCTTGAAC		1	AT1G35545-1	AATAAGAGAAAAATAAAAATAGAA
1	AT2G16580-1	TTAATCAAGATGAGTTCTTCAT		1	AT1G35545-1	AATACAATTCAAGCATGTGAA
1	AT2G16580-1	TTACTTCTAAAGGATCTAGTG		1	AT1G35545-1	AATACAATTCAAGCATGTGAAAT
1	AT2G16580-1	TTAGAAGTAACTCTATGAAAGTTA		1	AT1G35545-1	AATACTAGAATTGGAGAAGCTCTT
1	AT2G16580-1	TTAGTCCTGTCACGCATTGCA		1	AT1G35545-1	AATACTCGTGATGTTATTACACCC
1	AT2G16580-1	TTAGTCCTGTCACGCATTGCATAT		1	AT1G35545-1	AATATCAATGTCTCTCAAGATTTT
1	AT2G16580-1	TTATCGTCAAAATCTGAGGGG		1	AT1G35545-1	AATATGGAATAGGTTCAAATGC
1	AT2G16580-1	TTATCGTCAAAATCTGAGGGGTCT		1	AT1G35545-1	AATCTTTCAATCGATAGAAATAGA
1	AT2G16580-1	TTATCTTTCTCTTGAATGATCT		1	AT1G35545-1	AATGATGGAAAACTAGGGAATTTG
1	AT2G16580-1	TTCAAGACAAAGTGGCAAACACT		1	AT1G35545-1	AATGCAAGGTGTAACAATAGGAAG
1	AT2G16580-1	TTCAATGAAGAACTCATCTTGA		2	AT1G35545-1	AATTCAAGCATGTGAAATGAAGAA
1	AT2G16580-1	TTCATAGAGTTACTTCTAAAGG		1	AT1G35545-1	AATTCATAAACAAGGAAGTAGAG
1	AT2G16580-1	TTCATTGAAGACTTCGATGTT		3	AT1G35545-1	AATTTTTAGATTGAAGATATGATA
1	AT2G16580-1	TTCGAGAAGACCCCTCAGATTT		1	AT1G35545-1	ACAACCAATGCAGTCGCTAGTTTT
1	AT2G16580-1	TTCGATGTTGGTCCAATGTATA		1	AT1G35545-1	ACAAGGAAGTAGAGGCAGAA
1	AT2G16580-1	TTCGATTTTATAGCATCCATT		1	AT1G35545-1	ACAAGTACAATAGTAGATAGAGT
1	AT2G16580-1	TTCTAAAGGATCTAGTGTTTG		2	AT1G35545-1	ACCAACAGAGATCCAAAGCAAGCA
1	AT2G16580-1	TTCTCGAAATGTCATGTCATA		1	AT1G35545-1	ACCATGTTGCAGAATTCACTACAT
1	AT2G16580-1	TTCTGATACAACTGGCACATT		2	AT1G35545-1	ACCGTGTGAATAGATACTTCAACT
1	AT2G16580-1	TTCTTCATTGAAGACTTCGATG		1	AT1G35545-1	ACCTAAAACTAGCGACTGCATTGG
1	AT2G16580-1	TTCTTCATTGAAGACTTCGATGTT		2	AT1G35545-1	ACGAGTATTCAGATTTTGGTA
1	AT2G16580-1	TTCTTCTTTTCGATTTTATAGCA		1	AT1G35545-1	ACTACTAAGTCGAAATCATACATA
1	AT2G16580-1	TTCTTTTCGATTTTATAGCATC		1	AT1G35545-1	ACTATTATGATTGGGGAAAATTCA
1	AT2G16580-1	TTGAATGATCTGAGTTGCTTA		1	AT1G35545-1	ACTATTGTACTTGTAAAACCGGAT
1	AT2G16580-1	TTGACTGCGAGCTTTTGGAGTCTA		1	AT1G35545-1	ACTCTTTACCAAAATCTGAATACT
1	AT2G16580-1	TTGATTAACTTTCATAGAGTT		1	AT1G35545-1	AGAAAAAACTCTTTACCAAAATCT
1	AT2G16580-1	TTGATTAACTTTCATAGAGTTACT		2	AT1G35545-1	AGAACAAACACCGGTAACATTTTC
1	AT2G16580-1	TTGATTTGTATGACATGACAT		1	AT1G35545-1	AGAGCTTCTCCAATTCTAGTATTA
1	AT2G16580-1	TTGATTTGTATGACATGACATT		1	AT1G35545-1	AGAGGAGGTCAAAAACTTGAAGTC
1	AT2G16580-1	TTGATTTGTATGACATGACATTT		6	AT1G35545-1	AGAGTCTCTCAAGTTGAATTAAGA
1	AT2G16580-1	TTGCTATATGCAATGCGTGACAGG		3	AT1G35545-1	AGATACTTCAACTATTATGATTGG
1	AT2G16580-1	TTGGACCAACATCGAAGTCTTCA		1	AT1G35545-1	AGATATAAACAGTTATCATAGTCG
1	AT2G16580-1	TTGGAGTCTATAGATGTTGTAGC		1	AT1G35545-1	AGATATAAACAGTTATCATAGTCGG
1	AT2G16580-1	TTGGTCCAATGTATACCATTGAT		1	AT1G35545-1	AGATCACCAACAGAGATCCAAAGC
1	AT2G16580-1	TTGTATGACATGACATTTCG		1	AT1G35545-1	AGCCAATTTGTTCAACGGGATCTT
1	AT2G16580-1	TTGTGATCTGGTAGACAAC		1	AT1G35545-1	AGGAAGTAGAGGCAGAAAAAGA
1	AT2G16580-1	TTGTTGTCTACCAGATCACAA		4	AT1G35545-1	AGGAAGTAGAGGCAGAAAAAGATA
1	AT2G16580-1	TTTAGAAGTAACTCTATGAAAG		1	AT1G35545-1	AGTAGAGGCAGAAAAAGATATAA
1	AT2G16580-1	TTTATAGCATCCATTATCTTT		2	AT1G35545-1	AGTAGAGGCAGAAAAAGATATAAA
1	AT2G16580-1	TTTCATAGAGTTACTTCTAAA		1	AT1G35545-1	AGTAGATAGAGTAAAATCTTTAAT
1	AT2G16580-1	TTTCGAGAAGACCCCTCAGA		1	AT1G35545-1	AGTATAGTATTTGTTTTATGATA
1	AT2G16580-1	TTTCGAGAAGACCCCTCAGAT		1	AT1G35545-1	AGTCCAGGAAGAGTCTCTCAAGTT
1	AT2G16580-1	TTTCGAGAAGACCCCTCAGATT		1	AT1G35545-1	AGTCTCTCAAGTTGAATTAAGAAT
1	AT2G16580-1	TTTCTCTTGAATGATCTGAG		1	AT1G35545-1	AGTGAATTCTGCAACATGGTGAAG
1	AT2G16580-1	TTTGACTGCGAGCTTTTGGAGT		3	AT1G35545-1	AGTTATCATAGTCGGGTGTAATAA
1	AT2G16580-1	TTTGACTGCGAGCTTTTGGAGTCT		1	AT1G35545-1	AGTTGAAGTATCTATTCACACGGT
1	AT2G16580-1	TTTGTATGACATGACATTTCG		1	AT1G35545-1	AGTTTTAGGTTGTTTGGAGTCTCT
1	AT2G16580-1	TTTGTATGACATGACATTTCGAGA		1	AT1G35545-1	ATAAAAAGGGGTCGAAAATGTTAC
1	AT2G16580-1	TTTTATAGCATCCATTATCTTTCT		1	AT1G35545-1	ATAAAAATAGAACAAACACCGGTA
1	AT2G16580-1	TTTTCTCTTCTTCTTTTCGATTTT		1	AT1G35545-1	ATAAAACAAATACTATACTCAA
1	AT2G16580-1	TTTTGGAGTCTATAGATGTTG		1	AT1G35545-1	ATAAAATCCCCTTGTTGTCGT
2	AT2G16580-1	AAAATCTGAGGGGTCTTCTCG		1	AT1G35545-1	ATAAACAAGGAAGTAGAGGC
2	AT2G16580-1	AAAATCTGAGGGGTCTTCTCGA		1	AT1G35545-1	ATAAACAAGGAAGTAGAGGCA
2	AT2G16580-1	AAACACTAGATCCTTTAGAAGT		9	AT1G35545-1	ATAAACAAGGAAGTAGAGGCAGAA
2	AT2G16580-1	AAAGCTCGCAGTCAAATGTGC		1	AT1G35545-1	ATAAACAGTTATCATAGTCGGG
2	AT2G16580-1	AAATCAATGGTATACATTGGACCA		2	AT1G35545-1	ATAAATAAAATAAAATCCCCTTGT
2	AT2G16580-1	AACATCTATAGACTCCAAAAGCTC		2	AT1G35545-1	ATAACAACCAATGCAGTCGCTAGT
2	AT2G16580-1	AACTGGCACATTTGACTGCGAGCT		1	AT1G35545-1	ATACTAGAATTGGAGAAGCTC
2	AT2G16580-1	AAGGAATATGAGCAGCTTGCTATA		1	AT1G35545-1	ATACTCGTGATGTTATTACACCCG
2	AT2G16580-1	AAGGATCTAGTGTTTGCCACTTT		1	AT1G35545-1	ATAGTCGGGTGTAATAACATC
2	AT2G16580-1	AAGTGGCAAACACTAGATCCTTTA		6	AT1G35545-1	ATAGTCGGGTGTAATAACATCACG
2	AT2G16580-1	AAGTTAATCAAGATGAGTTCT		1	AT1G35545-1	ATAGTCGGGTGTAATAACATCACGA
2	AT2G16580-1	AAGTTAATCAAGATGAGTTCTT		1	AT1G35545-1	ATATAAACAGTTATCATAGTC
2	AT2G16580-1	AATATGAGCAGCTTGCTATATGGT		5	AT1G35545-1	ATATAAACAGTTATCATAGTCGGG
2	AT2G16580-1	AATGAAGAACTCATCTTGATT		1	AT1G35545-1	ATATATTCAAAAGAGGAGGTCAAA
2	AT2G16580-1	AATGGATGCTATAAAATCGAAAAG		1	AT1G35545-1	ATATCTTCTTCACCATGTTGCAGA
2	AT2G16580-1	AATTTGCTATATGCAATGCGTGAC		1	AT1G35545-1	ATATGGAATAGGTTCAAATGCAAGG
2	AT2G16580-1	ACAAAGTGGCAAACACTAGATCCT		2	AT1G35545-1	ATATTCAAAAGAGGAGGTCAAAAA
2	AT2G16580-1	ACATCGAAGTCTTCAATGAAGAAC		2	AT1G35545-1	ATCAATGTCTCTCAAGATTTTAAC
2	AT2G16580-1	ACATTGGACCAACATCGAAGT		2	AT1G35545-1	ATCACGAGTATTCAGATTTTGGTA
2	AT2G16580-1	ACCCATGTCTGCATCTCCGAACCA		4	AT1G35545-1	ATCATAGTCGGGTGTAATAACATC
2	AT2G16580-1	ACTCAGATCATTCAAGAGAAA		1	AT1G35545-1	ATCCAAAGCAAGCAGTTCAGTT
2	AT2G16580-1	AGAAGACCCCTCAGATTTTGACGA		1	AT1G35545-1	ATCTGAATACTCGTGATGTTATT
2	AT2G16580-1	AGAAGTAACTCTATGAAAGTT		2	AT1G35545-1	ATGGATGATGAAAACAAAAGTACA
2	AT2G16580-1	AGACCCCTCAGATTTTGACGA		2	AT1G35545-1	ATGTAGTGAATTCTGCAACATGGT
2	AT2G16580-1	AGATCACAACCCATGTCTGCATCT		1	AT1G35545-1	ATGTCTCTCAAGATTTTAACTAAT
2	AT2G16580-1	AGCATGTTCCTTGTTGTCTACCAG		1	AT1G35545-1	ATTAAGAACACTTAAATCCACAGC
2	AT2G16580-1	AGCTTGCTATATGGTTCGGAGATG		1	AT1G35545-1	ATTACATATGTTTTGATTCTTAAT
2	AT2G16580-1	AGGAATATGAGCAGCTTGCTA		1	AT1G35545-1	ATTCATAAACAAGGAAGTAGAGGCA
2	AT2G16580-1	AGGATCTAGTGTTTGCCACTTTGT		1	AT1G35545-1	ATTCTTAATTCAACTTGAGAGACT
2	AT2G16580-1	AGTGTTTGCCACTTTGTCTTG		1	AT1G35545-1	ATTGAAGATATGATATGTAGATTG
2	AT2G16580-1	AGTTACTTCTAAAGGATCTAGTGT		1	AT1G35545-1	ATTGGCTTGGAGATTTCTAGACTT
2	AT2G16580-1	AGTTGCTTAGTCCTGTCACGC		1	AT1G35545-1	ATTGTTACACCTTGCATTTGAACC
2	AT2G16580-1	ATAGACTCCAAAAGCTCGCAGT		2	AT1G35545-1	ATTTCACATGCTTGAATTGTATTA
2	AT2G16580-1	ATAGAGTTACTTCTAAAGGATCT		1	AT1G35545-1	ATTTGAGTATAGTATTTGTTTTA
2	AT2G16580-1	ATAGCATCCATTATCTTTCTCTTG		1	AT1G35545-1	ATTTTAACTAATCTTTCAATCGAT
2	AT2G16580-1	ATATGCAATGCGTGACAGGAC		1	AT1G35545-1	ATTTTATGTATGATTTCGACTTA
2	AT2G16580-1	ATCCTTTAGAAGTAACTCTAT		2	AT1G35545-1	ATTTTCCCCAATCATAATAGTTGA
2	AT2G16580-1	ATCTGAGTTGCTTAGTCCTGT		1	AT1G35545-1	ATTTTCGACCCCTTTTTATTACA
2	AT2G16580-1	ATCTTTCTCTTGAATGATCTGAGT		1	AT1G35545-1	ATTTTTAGATTGAAGATATGATAT
2	AT2G16580-1	ATGAAGAACTCATCTTGATTAACT		1	AT1G35545-1	CAAATTTTGAGATCACCAACAGAG
2	AT2G16580-1	ATGACATGACATTTCGAGAAGA		1	AT1G35545-1	CAACTTGAGAGACTCTTCCTGGAC
2	AT2G16580-1	ATGACATTTCGAGAAGACCCCTCA		1	AT1G35545-1	CAAGGAAGTAGAGGCAGAAAAAG
2	AT2G16580-1	ATGCGTGACAGGACTAAGCAACTC		1	AT1G35545-1	CAAGTTTTTGACCTCCTCTTTTG
2	AT2G16580-1	ATGGATGCTATAAAATCGAAAAGA		1	AT1G35545-1	CATCACGAGTATTCAGATTTTGG
2	AT2G16580-1	ATGGGTTGTGATCTGGTAGACAAC		1	AT1G35545-1	CCAAAGCAAGCAGTTCAGTTCTA
2	AT2G16580-1	ATGTATACCATTGATTTGTATGAC		1	AT1G35545-1	CCAAATTTTGAGATCACCAACAGA
2	AT2G16580-1	ATGTTGGTCCAATGTATACCAT		1	AT1G35545-1	CGAAGGAGTGGCCAGAGAGACTC
2	AT2G16580-1	ATTGATTTGTATGACATGACA		1	AT1G35545-1	CGAGTATTCAGATTTTGGTAAAGA
2	AT2G16580-1	ATTGGACCAACATCGAAGTCT		1	AT1G35545-1	CGCTAGTTTTAGGTTGTTTGGAGT
2	AT2G16580-1	CAAAATCTGAGGGGTCTTCTCGAA		1	AT1G35545-1	CTCTCAAGTTGAATTAAGAATCA
2	AT2G16580-1	CAAAGTGGCAAACACTAGATCCTT		1	AT1G35545-1	CTGCCTCTACTTCCTTGTTTATGA
2	AT2G16580-1	CAAGATGAGTTCTTCATTGAAGA		1	AT1G35545-1	CTTAGTAGTTTTATTTGAATATGA
2	AT2G16580-1	CACTAGATCCTTTAGAAGTAA		1	AT1G35545-1	CTTCAACTATTATGATTGGGGAA
2	AT2G16580-1	CAGAAGATTCTGAATGGGAGCTT		1	AT1G35545-1	CTTGAAGTCCAGGAAGAGTCTCT
2	AT2G16580-1	CAGTTGTATCAGAAGATTCTGAAT		1	AT1G35545-1	CTTGCTTTGGATCTCTGTTGGTG
2	AT2G16580-1	CATAGAGTTACTTCTAAAGGATCT		1	AT1G35545-1	GAAATATCAATGTCTCTCAAGATT
2	AT2G16580-1	CATGCTACAACATCTATAGACTCC		1	AT1G35545-1	GAACAAATTGGCTTGGAGATTTC
2	AT2G16580-1	CATGGGTTGTGATCTGGTAGACAA		1	AT1G35545-1	GAAGAGGATAAGATGCTTGTTGGA
2	AT2G16580-1	CATGTCTGCATCTCCGAACCATA		1	AT1G35545-1	GAAGTAGAGGCAGAAAAAGATA
2	AT2G16580-1	CATGTCTGCATCTCCGAACCATAT		2	AT1G35545-1	GAAGTAGAGGCAGAAAAAGATATA
2	AT2G16580-1	CATGTTCCTTGTTGTCTACCAGAT		1	AT1G35545-1	GAAGTATCTATTCACACGGTA
2	AT2G16580-1	CATTGATTTGTATGACATGACATT		1	AT1G35545-1	GAGGAGGTCAAAAACTTGAAGTCC
2	AT2G16580-1	CATTTGACTGCGAGCTTTTGG		1	AT1G35545-1	GAGTATTCAGATTTTGGTAAAGAG
2	AT2G16580-1	CCAAAAGCTCGCAGTCAAATGTGC		1	AT1G35545-1	GATAACTGTTTATATCTTTTTCTG
2	AT2G16580-1	CCTCAGATTTTGACGATAATTTGC		2	AT1G35545-1	GATATAAACAGTTATCATAGTCGG
2	AT2G16580-1	CCTGTCACGCATTGCATATAGCA		1	AT1G35545-1	GATATGATCAGTTAATACTAGAAT
2	AT2G16580-1	CGAGCTTTTGGAGTCTATAGATGT		1	AT1G35545-1	GATGGAAAACTAGGGAATTTGGCC
2	AT2G16580-1	CGGAGATGCAGACATGGGTTGTG		1	AT1G35545-1	GATTCTTAATTCAACTTGAGAGA
2	AT2G16580-1	CTAAAGGATCTAGTGTTTGCCACT		1	AT1G35545-1	GCCTCTACTTCCTTGTTTATGA
2	AT2G16580-1	CTAAGCAACTCAGATCATTCAAGA		1	AT1G35545-1	GGAAGTAGAGGCAGAAAAAGATA
2	AT2G16580-1	CTAGTGTTTGCCACTTTGTCT		1	AT1G35545-1	GGAAGTAGAGGCAGAAAAAGATAT
2	AT2G16580-1	CTAGTGTTTGCCACTTTGTCTTGA		2	AT1G35545-1	GGATTTTATTTTATTTATGGATGA
2	AT2G16580-1	CTATAGATGTTGTAGCATGT		1	AT1G35545-1	GGGGAAAATTCATAAACAAGGAAG
2	AT2G16580-1	CTCATATTCCTTTTCTCTTCTTCT		1	AT1G35545-1	GGGTCGAAAATGTTACCGGTGTT
2	AT2G16580-1	CTGAGTTGCTTAGTCCTGTCACGC		1	AT1G35545-1	GGTACAAGTTCTGGTAGAACTGAA
2	AT2G16580-1	CTGGTAGACAACAAGGAACAT		1	AT1G35545-1	GTAGTGAATTCTGCAACATGGTGA
2	AT2G16580-1	CTTCTAAAGGATCTAGTGTTTGC		1	AT1G35545-1	GTCAAAAACTTGAAGTCCAGGAAG
2	AT2G16580-1	GAAAAGAAGAAGAGAAAAGGAATA		1	AT1G35545-1	GTCAAAGCCAAATTTTGAGATCAC
2	AT2G16580-1	GAAGTAACTCTATGAAAGTT		1	AT1G35545-1	GTGAATAGATACTTCAACTATTA
2	AT2G16580-1	GAATGATCTGAGTTGCTTAGTCCT		1	AT1G35545-1	GTGTAATAACATCACGAGTATTCA
2	AT2G16580-1	GACCAACATCGAAGTCTTCAATGA		1	AT1G35545-1	GTTATGTACTTTTGTTTTCATCA
2	AT2G16580-1	GACTGCGAGCTTTTGGAGTCT		1	AT1G35545-1	GTTATTACACCCGACTATGAT
2	AT2G16580-1	GAGCAGCTTGCTATATGGTTCGG		1	AT1G35545-1	GTTCTATTTTTATTTTTCTCTTA
2	AT2G16580-1	GAGTTACTTCTAAAGGATCTA		1	AT1G35545-1	GTTTTGATTCTTAATTCAACTTGA
2	AT2G16580-1	GATGTTGGTCCAATGTATACCAT		1	AT1G35545-1	TAAAAATTTGAGTATAGTATTTGT
2	AT2G16580-1	GATGTTGGTCCAATGTATACCATT		2	AT1G35545-1	TAAACAAGGAAGTAGAGGCAGAA
2	AT2G16580-1	GATGTTGTAGCATGTTCCTTGT		1	AT1G35545-1	TAAACAAGGAAGTAGAGGCAGAAA
2	AT2G16580-1	GCAAACACTAGATCCTTTAGAAGT		3	AT1G35545-1	TAAACAGTTATCATAGTCGGG
2	AT2G16580-1	GCATCCATTATCTTTCTCTTGAAT		1	AT1G35545-1	TAAACAGTTATCATAGTCGGGTG
2	AT2G16580-1	GCTATATGCAATGCGTGACAGGAC		1	AT1G35545-1	TAAACAGTTATCATAGTCGGGTGT
2	AT2G16580-1	GGAGTCTATAGATGTTGTAGCA		2	AT1G35545-1	TAAGAATCAAAACATATGTAATA
2	AT2G16580-1	GGCACATTTGACTGCGAGCTTTTG		1	AT1G35545-1	TAATGATGGAAAACTAGGGAATT
2	AT2G16580-1	GGTTCGGAGATGCAGACATGGGT		1	AT1G35545-1	TACACCTTGCATTTGAAC
2	AT2G16580-1	GTATACCATTGATTTGTATGACA		3	AT1G35545-1	TACATATGTTTTGATTCTTAATT
2	AT2G16580-1	GTATCAGAAGATTCTGAATGGGA		2	AT1G35545-1	TAGATACTTCAACTATTATGATT
2	AT2G16580-1	GTCTGCATCTCCGAACCATATAGC		1	AT1G35545-1	TAGTGAATTCTGCAACATGGTGAA
2	AT2G16580-1	GTGATCTGGTAGACAACAAGGAAC		3	AT1G35545-1	TATAAACAGTTATCATAGTCGGGT
2	AT2G16580-1	GTTCGGAGATGCAGACATGGG		1	AT1G35545-1	TATAACAACCAATGCAGTCGCTA
2	AT2G16580-1	TAAAATCGAAAAGAAGAAGAG		2	AT1G35545-1	TATACTTACTTTGGTACAAGTTCT
2	AT2G16580-1	TAAAGGATCTAGTGTTTGCCACT		1	AT1G35545-1	TATCTATTCACACGGTACTTTATT
2	AT2G16580-1	TAACTTTCATAGAGTTACTTCTA		1	AT1G35545-1	TATGATAACTGTTTATATCTTTTT
2	AT2G16580-1	TAATTTGCTATATGCAATGCGTGA		1	AT1G35545-1	TATGTATGATTTCGACTTAGTAGT
2	AT2G16580-1	TACAAATCAATGGTATACATTGGA		1	AT1G35545-1	TATTACATATGTTTTGATTCTTA
2	AT2G16580-1	TACAACTGGCACATTTGACTGC		1	AT1G35545-1	TATTCAGATTTTGGTAAAGAGTT
2	AT2G16580-1	TAGAGTTACTTCTAAAGGATC		1	AT1G35545-1	TATTTTATGTATGATTTCGACTTA
2	AT2G16580-1	TAGATCCTTTAGAAGTAACTCTA		1	AT1G35545-1	TCAAAACATATGTAATAAAAAGGG
2	AT2G16580-1	TATAGATGTTGTAGCATGTTCCTT		1	AT1G35545-1	TCAATGTCTCTCAAGATTTTAACT
2	AT2G16580-1	TATATGCAATGCGTGACAGGA		1	AT1G35545-1	TCACCAACAGAGATCCAAAGCAAG
2	AT2G16580-1	TATGAAAGTTAATCAAGATGA		1	AT1G35545-1	TCACCATGTTGCAGAATTCACTAC
2	AT2G16580-1	TATGAGCAGCTTGCTATATGG		3	AT1G35545-1	TCACGAGTATTCAGATTTTGGTA
2	AT2G16580-1	TCAGAAGATTCTGAATGGGAG		1	AT1G35545-1	TCATAAACAAGGAAGTAGAGGCA
2	AT2G16580-1	TCAGAAGATTCTGAATGGGAGC		1	AT1G35545-1	TCCTATTGTTACACCTTGCATTT
2	AT2G16580-1	TCCTTTTCTCTTCTTCTTTTCGAT		1	AT1G35545-1	TCGCTAGTTTTAGGTTGTTTGGAG
2	AT2G16580-1	TCTCTTCTTCTTTTCGATTTTATA		2	AT1G35545-1	TCTACTTCCTTGTTTATGAATTTT
2	AT2G16580-1	TCTGAGTTGCTTAGTCCTGTCACG		1	AT1G35545-1	TCTCAAGTTGAATTAAGAATCAAA
2	AT2G16580-1	TCTTCTTTTCGATTTTATAGC		1	AT1G35545-1	TCTGAATACTCGTGATGTTATT
2	AT2G16580-1	TGAAGAACTCATCTTGATTAA		1	AT1G35545-1	TGAAGTATCTATTCACACGGTACT
2	AT2G16580-1	TGAAGAACTCATCTTGATTAACTT		1	AT1G35545-1	TGAAGTCCAGGAAGAGTCTCT
2	AT2G16580-1	TGACAGGACTAAGCAACTCAG		1	AT1G35545-1	TGAAGTCCAGGAAGAGTCTCTCAA
2	AT2G16580-1	TGACAGGACTAAGCAACTCAGATC		1	AT1G35545-1	TGCTTGTTGGAGAAGATCCATGGC
2	AT2G16580-1	TGAGTTGCTTAGTCCTGTCACGCA		1	AT1G35545-1	TGTAAAACCGGATATTTTAGAGAC
2	AT2G16580-1	TGCATCTCCGAACCATATAGC		1	AT1G35545-1	TGTAGTGAATTCTGCAACATGGTG
2	AT2G16580-1	TGCATCTCCGAACCATATAGCAAG		1	AT1G35545-1	TGTGAAATGAAGAAAAAACTCTT
2	AT2G16580-1	TGCTATAAAATCGAAAAGAAGAAG		3	AT1G35545-1	TTAATTCAACTTGAGAGACTCTT
2	AT2G16580-1	TGGTAGACAACAAGGAACATG		1	AT1G35545-1	TTATTTTATGTATGATTTCGACTT
2	AT2G16580-1	TGGTATACATTGGACCAACATCGA		1	AT1G35545-1	TTCAACTATTATGATTGGGGAAAA
2	AT2G16580-1	TGTCACGCATTGCATATAGCA		1	AT1G35545-1	TTCATAAACAAGGAAGTAGAGGCA
2	AT2G16580-1	TGTGCCAGTTGTATCAGAAGA		1	AT1G35545-1	TTCTGCAACATGGTGAAGAAGAT
2	AT2G16580-1	TGTTTGCCACTTTGTCTTGAA		1	AT1G35545-1	TTGAAGATATGATATGTAGATT
2	AT2G16580-1	TTCATAGAGTTACTTCTAAAGGAT		2	AT1G35545-1	TTGAAGTATCTATTCACACGGTA
2	AT2G16580-1	TTCTAAAGGATCTAGTGTTTGCCA		1	AT1G35545-1	TTGAGAGACTCTTCCTGGACTT
2	AT2G16580-1	TTCTCGAAATGTCATGTCATACA		1	AT1G35545-1	TTGGGGAAAATTCATAAACAAGG
2	AT2G16580-1	TTCTCGAAATGTCATGTCATACAA		1	AT1G35545-1	TTGGGGAAAATTCATAAACAAGGA
2	AT2G16580-1	TTGTCTACCAGATCACAACCC		1	AT1G35545-1	TTGGTAAAGAGTTTTTTCTTCATT
2	AT2G16580-1	TTTGTATGACATGACATTTCGA		1	AT1G35545-1	TTTAACTAATCTTTCAATCGA
3	AT2G16580-1	AAACACTAGATCCTTTAGAAGTAA		2	AT1G35545-1	TTTAACTAATCTTTCAATCGATA
3	AT2G16580-1	AAGACAAAGTGGCAAACACTAGA		2	AT1G35545-1	TTTAACTAATCTTTCAATCGATAG
3	AT2G16580-1	ACAAGGAACATGCTACAACA		1	AT1G35545-1	TTTACCAAAATCTGAATACTCGTG
3	AT2G16580-1	ACCATTGATTTGTATGACATGACA		1	AT1G35545-1	TTTATATCTTTTTCTGCCTCTACT
3	AT2G16580-1	AGACAAAGTGGCAAACACTAGA		1	AT1G35545-1	TTTATTACATATGTTTTGATTCTT
3	AT2G16580-1	AGACATGGGTTGTGATCTGGTAGA		1	AT1G35545-1	TTTCAATCGATAGAAATAGAAA
3	AT2G16580-1	AGAGAAAAGGAATATGAGCAGCTT		1	AT1G35545-1	TTTGGTAAAGAGTTTTTTCTTCAT
3	AT2G16580-1	AGATCCTTTAGAAGTAACTCTATG		2	AT1G35545-1	TTTTAGATTGAAGATATGATA
3	AT2G16580-1	AGCATGTTCCTTGTTGTCTACCA		1	AT1G35545-1	TTTTGAAAAGAAAATTGTGTA
3	AT2G16580-1	ATACATTGGACCAACATCGAAGTC		1	AT1G35545-1	TTTTTTTTCATGTAGTGAATTCTG
3	AT2G16580-1	ATACCATTGATTTGTATGACATGA		1	AT1G50900-1	AATTCAAGTAGCAAACTTGAC
3	AT2G16580-1	ATAGAGTTACTTCTAAAGGATCTA		1	AT1G50900-1	TTTTATGTGTTCGTGATGTTT
3	AT2G16580-1	ATAGCAAATTATCGTCAAAATCTG		1	AT1G50910-5	TGTAATTTATTAGATCATCGA
3	AT2G16580-1	ATATAGCAAATTATCGTCAAAATC		1	AT1G51402-1	AATGGATTTACAGTTTCTGGA
3	AT2G16580-1	ATATTCCTTTTCTCTTCTTCTTTT		1	AT1G51402-1	ATTGTGTTTTAAAAGTTGGGG
3	AT2G16580-1	ATGATCTGAGTTGCTTAGTCCTGT		1	AT1G51402-1	GCTTCTTCTTCTTCATCGTT
3	AT2G16580-1	ATGCGTGACAGGACTAAGCAA		1	AT1G51402-1	TGGTGGATCTTCCGTTTCGAT
3	AT2G16580-1	ATGGTTCGGAGATGCAGACAT		1	AT1G51645-1	AAGGGTTTAGAGATGAAGCTGAAGA
3	AT2G16580-1	ATGTCATACAAATCAATGGTA		1	AT1G51645-1	AGTGTCTAGTTTCGTGATCTT
3	AT2G16580-1	ATGTTCCTTGTTGTCTACCAGATC		1	AT1G53230-1	TTACATTGTTTTTAACGTTTCAG
3	AT2G16580-1	ATTCAAGAGAAAGATAATGGATGC		1	AT1G53233-1	AATGGCGAGAATCGGATGAAGC
3	AT2G16580-1	ATTGAAGACTTCGATGTTGGT		1	AT1G53233-1	ATGGCGAGAATCGGATGAAGC
3	AT2G16580-1	ATTGGACCAACATCGAAGTCTTCA		1	AT1G53233-1	GAACTTGTTTAATGGCGAGAA
3	AT2G16580-1	CAAGACAAAGTGGCAAACACT		1	AT1G53233-1	GCTTCATCCGATTCTCGCCAT
3	AT2G16580-1	CAGGACTAAGCAACTCAGATCATT		1	AT1G53233-1	TCGCCATTAAACAAGTTCCAA
3	AT2G16580-1	CATCGAAGTCTTCAATGAAGA		1	AT1G53233-1	TTTAATGGCGAGAATCGGATG
3	AT2G16580-1	CATTGAAGACTTCGATGTTGGT		1	AT1G53450-7	AATCTCCACATCAGTAAGATC
3	AT2G16580-1	CATTGAAGACTTCGATGTTGGTCC		1	AT1G53480-1	AAAACGGCGTTTGAAGATTTG
3	AT2G16580-1	CATTGATTTGTATGACATGACA		1	AT1G53480-1	AAACAAAAAACCCTAGTTCTCT
3	AT2G16580-1	CATTGGACCAACATCGAAGTCTTC		1	AT1G53480-1	AAACGGCGTTTGAAGATTTGA
3	AT2G16580-1	CGATGTTGGTCCAATGTATACC		1	AT1G53480-1	AAAGAGGCAAAACGGCGTTTG
3	AT2G16580-1	CGGAGATGCAGACATGGGTTGTGA		1	AT1G53480-1	AACGGCGTTTGAAGATTTGAT
3	AT2G16580-1	CGTGACAGGACTAAGCAACTC		1	AT1G53480-1	AAGAGAAGAGAGGCCCTCTCA
3	AT2G16580-1	CTGTCACGCATTGCATATAGCA		1	AT1G53480-1	AAGTGATTGAAGAACAACAAA
3	AT2G16580-1	CTTCGATGTTGGTCCAATGTATAC		1	AT1G53480-1	ACAAAAAACCCTAGTTCTCTC
3	AT2G16580-1	GAAAAGGAATATGAGCAGCTT		1	AT1G53480-1	ACCACCAAAGAGGCAAAACGGC
3	AT2G16580-1	GAAAGTTAATCAAGATGAGTTCTT		1	AT1G53480-1	AGAAGAGAGGCCCTCTCACGG
3	AT2G16580-1	GATGTTGTAGCATGTTCCTTG		1	AT1G53480-1	AGATTTGATCTGGTTTGCGGC
3	AT2G16580-1	GATTTTATAGCATCCATTATCTTT		1	AT1G53480-1	CAACAACAAAAACACAAACTA
3	AT2G16580-1	GCAGCTTGCTATATGGTTCGG		1	AT1G53480-1	CAGATCAAATCTTCAAACGCC
3	AT2G16580-1	GGTAGACAACAAGGAACATGCTA		2	AT1G53480-1	CGGTTTCGGCCGGCACCGTGA
3	AT2G16580-1	GTGGCAAACACTAGATCCTTTAGA		2	AT1G53480-1	CGTTTGAAGATTTGATCTGGT
3	AT2G16580-1	GTTGTATCAGAAGATTCTGAATGG		2	AT1G53480-1	CGTTTTGCCTCTTTGGTGGTC
3	AT2G16580-1	TAGACTCCAAAAGCTCGCAGT		1	AT1G53480-1	CTCTCTAGTTAGCCGCCGCAA
3	AT2G16580-1	TAGTCCTGTCACGCATTGCATATA		1	AT1G53480-1	CTTTGGTGGTCGGTTTCGGCC
3	AT2G16580-1	TATCAGAAGATTCTGAATGGG		1	AT1G53480-1	GAGAGAACTAGGGTTTTTTGTTTAGT
3	AT2G16580-1	TCTATAGATGTTGTAGCATGT		1	AT1G53480-1	GATCAAATCTTCAAACGCCGT
3	AT2G16580-1	TCTTCTCGAAATGTCATGTCA		1	AT1G53480-1	GGCGTTTGAAGATTTGATCTGG
3	AT2G16580-1	TGACAGGACTAAGCAACTCAGA		1	AT1G53480-1	GTTATACTTCAGATCGGTAAGCTT
3	AT2G16580-1	TGGGTTGTGATCTGGTAGACA		1	AT1G53480-1	TCTCTAGTTAGCCGCCGCAAA
3	AT2G16580-1	TGTATGACATGACATTTCGAGAAG		2	AT1G53480-1	TGCGGCGGCTAACTAGAGAGA
3	AT2G16580-1	TTCAATGAAGAACTCATCTTGAT		1	AT1G53480-1	TTCCTTTGTGTCGATTTTTTT
3	AT2G16580-1	TTCGATGTTGGTCCAATGTATACC		1	AT1G53480-1	TTGATCTGGTTTGCGGCGGCT
3	AT2G16580-1	TTCTAAAGGATCTAGTGTTTGC		1	AT1G53480-1	TTTGCCTCTTTGGTGGTCGGT
3	AT2G16580-1	TTGAAGACTTCGATGTTGGTC		1	AT1G53480-1	TTTGCGGCGGCTAACTAGAGA
3	AT2G16580-1	TTTCGATTTTATAGCATCCATTAT		1	AT1G69570-1	TATTCATCTCAAAATCATAAA
4	AT2G16580-1	AAAGGATCTAGTGTTTGCCACTTT		1	AT1G69572-1	TATATCTATATTAGTGTCTGA
4	AT2G16580-1	AACCCATGTCTGCATCTCCGA		1	AT1G69572-1	TATGAACTTCAGGGAGAGCATG
4	AT2G16580-1	AACTCAGATCATTCAAGAGAAAGA		1	AT1G76880-1	TACAAATTCGGCGAAATTCAA
4	AT2G16580-1	AACTCATCTTGATTAACTTTCATA		1	AT2G02795-1	AAAGAACTTGCTTTTAGGGTT
4	AT2G16580-1	AAGATGAGTTCTTCATTGAAGA		1	AT2G02795-1	AACTTGCTTTTAGGGTTCTTGC
4	AT2G16580-1	AAGATGAGTTCTTCATTGAAGACT		1	AT2G02795-1	ACCATTCTCAAAGAACTTGCTTTT
4	AT2G16580-1	AAGCAACTCAGATCATTCAAGAGA		1	AT2G02795-1	AGGGTTCTTGCCATTCTCCTGCTG
4	AT2G16580-1	ACTGCGAGCTTTTGGAGTCTA		2	AT2G02795-1	ATTCTCAAAGAACTTGCTTTTAGG
4	AT2G16580-1	AGACAACAAGGAACATGCTACA		1	AT2G02795-1	ATTCTCCTGCTGTATTTCAATCTT
4	AT2G16580-1	AGATGAGTTCTTCATTGAAGA		1	AT2G02795-1	CACCATTCTCAAAGAACTTGCT
4	AT2G16580-1	AGTGGCAAACACTAGATCCTT		1	AT2G02795-1	CATTCTCAAAGAACTTGCTTTTAG
4	AT2G16580-1	ATAGAGTTACTTCTAAAGGATC		1	AT2G02795-1	CATTGTCTCCACCATTCTCAAAGA
4	AT2G16580-1	ATATGCAATGCGTGACAGGACTAA		3	AT2G02795-1	CCTGCTGTATTTCAATCTTGGTGT
4	AT2G16580-1	ATCAGAAGATTCTGAATGGGA		1	AT2G02795-1	CTCAAAGAACTTGCTTTTAGGG
4	AT2G16580-1	ATCTGGTAGACAACAAGGAACATG		1	AT2G02795-1	CTCAAAGAACTTGCTTTTAGGGTT
4	AT2G16580-1	ATCTTCTGATACAACTGGCACATT		2	AT2G02795-1	CTCCACCATTCTCAAAGAACTTGC
4	AT2G16580-1	ATGGTTCGGAGATGCAGACATGGG		1	AT2G02795-1	CTCCTGCTGTATTTCAATCTTGGT
4	AT2G16580-1	CAATGCGTGACAGGACTAAGCAAC		1	AT2G02795-1	CTGCTGTATTTCAATCTTGGT
4	AT2G16580-1	GAAGAACTCATCTTGATTAACTTT		2	AT2G02795-1	CTGCTGTATTTCAATCTTGGTGTA
4	AT2G16580-1	GTTGTAGCATGTTCCTTGTTGTC		1	AT2G02795-1	CTGTATTTCAATCTTGGTGTA
4	AT2G16580-1	TATCAGAAGATTCTGAATGGGAGC		1	AT2G02795-1	CTTGCTTTTAGGGTTCTTGCCATT
4	AT2G16580-1	TCAAGACAAAGTGGCAAACACT		1	AT2G02795-1	CTTTTAGGGTTCTTGCCATTC
4	AT2G16580-1	TGTATCAGAAGATTCTGAATGGGA		1	AT2G02795-1	GCCATTCTCCTGCTGTATTTCAAT
4	AT2G16580-1	TTCATTGAAGACTTCGATGTTGGT		1	AT2G02795-1	GGGTTCTTGCCATTCTCCTGCTGT
4	AT2G16580-1	TTGAAGACTTCGATGTTGGTCCA		1	AT2G02795-1	TCAAAGAACTTGCTTTTAGGGTT
4	AT2G16580-1	TTGACTGCGAGCTTTTGGAGT		1	AT2G02795-1	TCCACCATTCTCAAAGAACTTGCT
4	AT2G16580-1	TTGGTCCAATGTATACCATTGA		1	AT2G02795-1	TGCTGTATTTCAATCTTGGTGT
4	AT2G16580-1	TTTCTCTTGAATGATCTGAGTTGC		1	AT2G02795-1	TGCTGTATTTCAATCTTGGTGTA
4	AT2G16580-1	TTTGGAGTCTATAGATGTTGTAGC		2	AT2G02795-1	TTCTTGCCATTCTCCTGCTGTA
5	AT2G16580-1	AAATTATCGTCAAAATCTGAGGGG		1	AT2G02795-1	TTGCCATTCTCCTGCTGTATT
5	AT2G16580-1	AAGAAGAGAAAAGGAATATGAGCA		1	AT2G02800-1	CCATTATCTCACTATTTGACT
5	AT2G16580-1	AATGAAGAACTCATCTTGATTAAC		1	AT2G02800-6	AAAAAAAATAAAGCTTGAGAGACT
5	AT2G16580-1	AATGTATACCATTGATTTGTATGA		3	AT2G02800-6	AAAAAAAATTACATTGATTGTTCT
5	AT2G16580-1	ACAACATCTATAGACTCCAAAAGC		1	AT2G02800-6	AAAAAAATTACATTGATTGTTCTT
5	AT2G16580-1	ACACTAGATCCTTTAGAAGTAACT		1	AT2G02800-6	AAAAAATTACATTGATTGTTCTTT
5	AT2G16580-1	AGAAGATTCTGAATGGGAGCTT		3	AT2G02800-6	AAAAACGAGTCCTTTTATAAAACG
5	AT2G16580-1	AGACATGGGTTGTGATCTGGT		2	AT2G02800-6	AAAAATTCAGAGCTAGCACAGAGA
5	AT2G16580-1	AGTGGCAAACACTAGATCCTTTAG		3	AT2G02800-6	AAAACAAACTCACGCGTAGCGTGG
5	AT2G16580-1	ATAGAGTTACTTCTAAAGGAT		1	AT2G02800-6	AAAACATGTAAAAAAAATAAAGCT
5	AT2G16580-1	CTCATCTTGATTAACTTTCATAGA		1	AT2G02800-6	AAAACGAGCAGAACAATCTG
5	AT2G16580-1	GAAGACTTCGATGTTGGTCCA		1	AT2G02800-6	AAAACGAGCAGAACAATCTGG
5	AT2G16580-1	GATACAACTGGCACATTTGACTGC		13	AT2G02800-6	AAAACGAGCAGAACAATCTGGA
5	AT2G16580-1	GTATGACATGACATTTCGAGAAGA		10	AT2G02800-6	AAAACGAGCAGAACAATCTGGAA
5	AT2G16580-1	TAAAGGATCTAGTGTTTGCCA		92	AT2G02800-6	AAAACGAGCAGAACAATCTGGAAC
5	AT2G16580-1	TCAGAAGATTCTGAATGGGAGCTT		17	AT2G02800-6	AAAACGAGTCCTTTTATAAAACGA
5	AT2G16580-1	TGAAGACTTCGATGTTGGTCCA		2	AT2G02800-6	AAAAGCAAGTTCTTTGAGAATGGT
5	AT2G16580-1	TTTGACTGCGAGCTTTTGGAG		1	AT2G02800-6	AAAAGGACTCGTTTTTGTAGT
6	AT2G16580-1	ACATTGGACCAACATCGAAGTCTT		27	AT2G02800-6	AAAAGGACTCGTTTTTGTAGTATC
6	AT2G16580-1	ACATTTGACTGCGAGCTTTTGGAG		4	AT2G02800-6	AAAAGTTGAATCTCTGTGCTA
6	AT2G16580-1	ACTAGATCCTTTAGAAGTAACTCT		2	AT2G02800-6	AAAAGTTGAATCTCTGTGCTAG
6	AT2G16580-1	GAGCAGCTTGCTATATGGTTCGGA		3	AT2G02800-6	AAAAGTTGAATCTCTGTGCTAGC
6	AT2G16580-1	GTTGTAGCATGTTCCTTGTTGTCT		15	AT2G02800-6	AAAAGTTGAATCTCTGTGCTAGCT
7	AT2G16580-1	AAAGTGGCAAACACTAGATCCTTT		6	AT2G02800-6	AAAATTAAAGCAGAAAGAGACTCA
7	AT2G16580-1	AAATGTGCCAGTTGTATCAGAAGA		1	AT2G02800-6	AAAATTCAGAGCTAGCACAGA
7	AT2G16580-1	AGACAAAGTGGCAAACACTAGATC		1	AT2G02800-6	AAAATTCAGAGCTAGCACAGAGAT
7	AT2G16580-1	ATCAGAAGATTCTGAATGGGAGCT		1	AT2G02800-6	AAACAAACTCACGCGTAGCGTGGG
7	AT2G16580-1	ATGCAATGCGTGACAGGACTAAGC		1	AT2G02800-6	AAACAAATAGTAAATATAAATTAG
7	AT2G16580-1	ATTGATTTGTATGACATGACATTT		1	AT2G02800-6	AAACGAGCAGAACAATCTGGA
7	AT2G16580-1	CAACATCGAAGTCTTCAATGAAGA		8	AT2G02800-6	AAACGAGCAGAACAATCTGGAACC
7	AT2G16580-1	TCTGGTAGACAACAAGGAACATGC		3	AT2G02800-6	AAACGAGTCCTTTTATAAAACGAG
8	AT2G16580-1	AGCAGCTTGCTATATGGTTCGGAG		2	AT2G02800-6	AAACTTCATTTTGCAACTCTAG
8	AT2G16580-1	ATACAAATCAATGGTATACATTGG		6	AT2G02800-6	AAACTTCATTTTGCAACTCTAGCT
9	AT2G16580-1	AGAAGTAACTCTATGAAAGTTAAT		2	AT2G02800-6	AAAGAGACTCATGCTGTCAAGAGT
9	AT2G16580-1	CAAGACAAAGTGGCAAACACTAGA		1	AT2G02800-6	AAAGCAAGTTCTTTGAGAATGGTG
9	AT2G16580-1	GTCAAATGTGCCAGTTGTATCAGA		1	AT2G02800-6	AAAGCAGAAAGAGACTCATGCT
1	AT2G21187-1	AAACCAAAGAAAACAGTGAGA		4	AT2G02800-6	AAAGCAGAAAGAGACTCATGCTGT
1	AT2G21187-1	TATTGATTTGTCAAATGCTAG		1	AT2G02800-6	AAAGGACTCGTTTTTGTAGTAT
1	AT2G21187-1	TCTCACTGTTTTCTTTGGTTTG		1	AT2G02800-6	AAAGTTGAATCTCTGTGCTAG
1	AT2G24545-1	CATTAATGATCAAGCAGAA		3	AT2G02800-6	AAAGTTGAATCTCTGTGCTAGCTC
1	AT2G24755-5	AAAGAACTGGTTACACCGATCT		1	AT2G02800-6	AAATAAAGCTTGAGAGACTTTCTT
1	AT2G24755-5	AACGGACTTGTTGCAGAGTAAGA		1	AT2G02800-6	AAATAACCTGAGCTTCTTGTGTT
1	AT2G24755-5	AAGAAACTACCGCTGCAGTTGGTC		4	AT2G02800-6	AAATAGTAAATATAAATTAGCATA
1	AT2G24755-5	AATACGAGGGATAACGAGACTTA		2	AT2G02800-6	AAATATAAATTAGCATAAAGAACA
1	AT2G24755-5	AATGTGGAGTTCAGAAAGAATGTG		1	AT2G02800-6	AAATCTCTATAGTCTCCATCTA
1	AT2G24755-5	AATTCCTAATTTTAGGATCGTTTA		1	AT2G02800-6	AAATTACATTGATTGTTCTTTATG
1	AT2G24755-5	ACTGCAGCGGTAGTTTCTTAGTAG		3	AT2G02800-6	AAATTAGCATAAAGAACAATCAAT
1	AT2G24755-5	AGAATTATGACGCGGTTGTGGGAGA		4	AT2G02800-6	AAATTCAGAGCTAGCACAGAGATT
1	AT2G24755-5	AGATCGACAAGATCCAATCCGTA		1	AT2G02800-6	AACAAACTCACGCGTAGCGTGGGT
1	AT2G24755-5	AGGGATTGGTTACGGATTGGA		2	AT2G02800-6	AACAATCTGGAACCTTATCCAGCT
1	AT2G24755-5	AGGGATTGGTTACGGATTGGATCT		4	AT2G02800-6	AACAATTTTCAAAACAAACTCACG
1	AT2G24755-5	AGTAGAAACTCATACAATTAAAA		1	AT2G02800-6	AACCAGCAGCACGTCGAGCAGGCT
1	AT2G24755-5	AGTTTGACTCCACTAAGTCTCGTT		1	AT2G02800-6	AACCCTAAAAGCAAGTTCTTTGAG
1	AT2G24755-5	ATACGAGGGATAACGAGACTTAG		1	AT2G02800-6	AACCTGAGCTTCTTGTGTTTGG
1	AT2G24755-5	ATGAAATTTTTGTATTTTGTAGTC		1	AT2G02800-6	AACCTGAGCTTCTTGTGTTTGGC
1	AT2G24755-5	ATGAGGAAGAAGAAGAA		1	AT2G02800-6	AACCTTATCCAGCTGTCCCTC
1	AT2G24755-5	ATGGACTTAACCATTTGACTAAAG		1	AT2G02800-6	AACCTTATCCAGCTGTCCCTCTG
1	AT2G24755-5	ATTAGATCGACAAGATCCAATCCG		1	AT2G02800-6	AACGAGCAGAACAATCTGGA
1	AT2G24755-5	ATTCCTAATTTTAGGATCGTTTAT		1	AT2G02800-6	AACGAGCAGAACAATCTGGAACC
1	AT2G24755-5	ATTCTCTCTCAACTTTTTCTTA		22	AT2G02800-6	AACGAGCAGAACAATCTGGAACCT
1	AT2G24755-5	ATTCTCTCTCAACTTTTTCTTAAC		2	AT2G02800-6	AACGAGTCCTTTTATAAAACGA
1	AT2G24755-5	ATTTCAAATAAAAACCTATTAGTT		5	AT2G02800-6	AACGAGTCCTTTTATAAAACGAGC
1	AT2G24755-5	CGCGGTTGTGGGAGATA		1	AT2G02800-6	AACTGCTACACTGATGGTGAGTAC
1	AT2G24755-5	CGTATTAGGGATTGGTTACGGAT		1	AT2G02800-6	AACTTCATTTTGCAACTCTAGCTC
1	AT2G24755-5	CTTGGTAGATTAGATCGTTGTGAT		11	AT2G02800-6	AACTTTTCTCAGAGGGACAGCTGG
1	AT2G24755-5	GCACCCGTGTTTTGCGGC		1	AT2G02800-6	AAGAAAGTCTCTCAAGCTTTATTT
1	AT2G24755-5	GGGATAACGAGACTTAGTGGAGTC		1	AT2G02800-6	AAGAACGTTATGCTACCGCTCCTT
1	AT2G24755-5	GGTTGATTTTTTTTTAAATGGA		1	AT2G02800-6	AAGAAGAGATTGTGTACTTTCTTG
1	AT2G24755-5	GTATAAACGATCCTAAAATTAGGA		1	AT2G02800-6	AAGAAGTGAATATCATACCTGCC
1	AT2G24755-5	GTCAAACTCCGGTGAGGTGGAGTC		1	AT2G02800-6	AAGAGTCGAGACATAGTACG
1	AT2G24755-5	GTTAAGAAAAAGTTGAGAGAGAAT		1	AT2G02800-6	AAGAGTCGAGACATAGTACGA
1	AT2G24755-5	GTTAATGTGATTGGAACCAGAGAA		9	AT2G02800-6	AAGAGTCGAGACATAGTACGACA
1	AT2G24755-5	TACAATTCCTATATGTTGATTTT		2	AT2G02800-6	AAGATTACATCACTGCTCACCA
1	AT2G24755-5	TAGGAATTTTAGAGATTCTCTCT		1	AT2G02800-6	AAGATTACATCACTGCTCACCACC
1	AT2G24755-5	TAGTAGAAACTCATACAATTA		1	AT2G02800-6	AAGATTGAAATACAGCAGGAGAAT
1	AT2G24755-5	TATATATCATTAGATCGACAAGAT		2	AT2G02800-6	AAGCAAGTTCTTTGAGAATGGTGG
1	AT2G24755-5	TCACCGGAGTTTGACTCCACTAAG		1	AT2G02800-6	AAGCATAGCCCATAGAGCCACATA
1	AT2G24755-5	TCCCTAATACGAGGGATAACGAGA		2	AT2G02800-6	AAGGACTCGTTTTTGTAGTATCA
1	AT2G24755-5	TCTCTAAAATTCCTAATTTTAGGA		1	AT2G02800-6	AAGGACTCGTTTTTGTAGTATCAA
1	AT2G24755-5	TGGAGTCGAATGGACTTAACCAT		1	AT2G02800-6	AAGGAGGACGAAAAATTCAGAG
1	AT2G24755-5	TTACAGACAGTGGATACAAGATTT		7	AT2G02800-6	AAGGAGGACGAAAAATTCAGAGCT
1	AT2G24755-5	TTTAGTCAAATGGTTAAGTCCATT		1	AT2G02800-6	AAGGATGTCATAGCTTCGTTGG
2	AT2G24755-5	AATTTTAGGATCGTTTATACAATT		4	AT2G02800-6	AAGGATGTCATAGCTTCGTTGGGC
2	AT2G24755-5	TCCGGTGAGGTGGAGTCGAATGGA		1	AT2G02800-6	AAGGGCAGAGAAAGAAGTGAATAT
2	AT2G24755-5	TCCTAATTTTAGGATCGTTTATA		1	AT2G02800-6	AAGGTTCCAGATTGTTCTGC
4	AT2G24755-5	AGTAGAAACTCATACAATTAAAAA		2	AT2G02800-6	AAGGTTCCAGATTGTTCTGCTC
1	AT2G30760-1	ATGGCAGTGGTGAGTCA		18	AT2G02800-6	AAGGTTCCAGATTGTTCTGCTCGT
1	AT2G30760-1	ATGGCAGTGGTGAGTCACAACAA		1	AT2G02800-6	AAGTTGAATCTCTGTGCTAGCTC
1	AT2G30760-1	CAACAACGCAGAAGGCAGGCT		8	AT2G02800-6	AAGTTGAATCTCTGTGCTAGCTCT
1	AT2G30760-1	GTTGTGACTCACCACTGCCAT		1	AT2G02800-6	AATAATCCCATAAAAGCAGAGACC
1	AT2G30760-1	TGTGTTTCTGATTTAGTAGAA		2	AT2G02800-6	AATACAGCAGGAGAATGGCAAGAA
10	AT2G41600-3	ATGTTTAAGTGGAAAGTCCACTGA		1	AT2G02800-6	AATAGTAAATATAAATTAGCATAA
16	AT2G41600-3	GTTGCCTTTTATGTTTAAGTGGAA		1	AT2G02800-6	AATATAAATTAGCATAAAGAACA
1	AT2G41600-3	AAAAACCATACTCATCTATTATA		3	AT2G02800-6	AATCAATGTAATTTTTTTTTAACA
1	AT2G41600-3	AAAAACCATACTCATCTATTATAT		1	AT2G02800-6	AATCCAAGCATCCTCACGTTGGTT
1	AT2G41600-3	AAAAAGTTGATCAGTGGACTT		1	AT2G02800-6	AATCTCTGTGCTAGCTCTGAA
1	AT2G41600-3	AAAAAGTTGATCAGTGGACTTTC		2	AT2G02800-6	AATCTCTGTGCTAGCTCTGAATTT
1	AT2G41600-3	AAAACCATACTCATCTATTATATC		1	AT2G02800-6	AATCTGGAACCTTATCCAGCTGTC
1	AT2G41600-3	AAAATGTTATCAATGAAAAGATA		1	AT2G02800-6	AATGGTCACAATGGTGTGGTGAAG
1	AT2G41600-3	AAAATGTTATCAATGAAAAGATAT		2	AT2G02800-6	AATGGTGGAGACAATGGTGTA
1	AT2G41600-3	AAACATAAACTAAGACAATGC		2	AT2G02800-6	AATGGTGTGGTGAAGGAGGACG
1	AT2G41600-3	AAACCATACTCATCTATTATATCT		2	AT2G02800-6	AATGGTGTGGTGAAGGAGGACGAA
1	AT2G41600-3	AAACTAAGACAATGCTGAATTTAA		3	AT2G02800-6	AATTAAAGCAGAAAGAGACTCATG
1	AT2G41600-3	AAAGATAAGTAGGAGTATGTCCTA		1	AT2G02800-6	AATTAACCATATGGCTTAACTGCT
1	AT2G41600-3	AAAGTTGATCAGTGGACTTTCCA		1	AT2G02800-6	AATTACATTGATTGTTCTTTATG
1	AT2G41600-3	AACAAGCCTATTCCAAACTGAAAC		6	AT2G02800-6	AATTACATTGATTGTTCTTTATGC
1	AT2G41600-3	AACATAAACTAAGACAATGCTGAA		1	AT2G02800-6	AATTAGCATAAAGAACAATCAATG
1	AT2G41600-3	AACATTTTAAGTTCTTACAAAAA		1	AT2G02800-6	AATTATATCCACCGGCTCTCTGTT
1	AT2G41600-3	AACCAAAAACCATACTCATCT		1	AT2G02800-6	AATTTAAACTTCATTTTGCAA
1	AT2G41600-3	AACCAAAAACCATACTCATCTA		1	AT2G02800-6	AATTTAAACTTCATTTTGCAACTC
1	AT2G41600-3	AACTAAGACAATGCTGAATTTAAA		1	AT2G02800-6	AATTTATATTTACTATTTGTTTAT
1	AT2G41600-3	AAGAAAAGCAGCTTCAAGATATAA		1	AT2G02800-6	AATTTTACTAGATGAGTACCCA
1	AT2G41600-3	AAGAACTTAAAATGTTATCAATGA		1	AT2G02800-6	AATTTTACTAGATGAGTACCCAC
1	AT2G41600-3	AAGCAGCTTCAAGATATAATAGA		4	AT2G02800-6	AATTTTCAAAACAAACTCACGCGT
1	AT2G41600-3	AAGTTCTTACAAAAAGTTGATCAG		1	AT2G02800-6	AATTTTTCGTCCTCCTTCACCA
1	AT2G41600-3	AATAGATGAGTATGGTTTTTGGTT		1	AT2G02800-6	AATTTTTCGTCCTCCTTCACCACA
1	AT2G41600-3	AATGTTATCAATGAAAAGATATCA		1	AT2G02800-6	ACAAAAACGAGTCCTTTTATAAA
1	AT2G41600-3	ACAAAAAGTTGATCAGTGG		1	AT2G02800-6	ACAATCTGGAACCTTATCCAGCTG
1	AT2G41600-3	ACAAAAAGTTGATCAGTGGA		2	AT2G02800-6	ACAATGGTCACAATGGTGTGG
1	AT2G41600-3	ACAAGAAAAGCAGCTTCAAGATAT		2	AT2G02800-6	ACAATGGTCACAATGGTGTGGT
1	AT2G41600-3	ACAAGCCTATTCCAAACTGAAACA		5	AT2G02800-6	ACAATGGTCACAATGGTGTGGTGA
1	AT2G41600-3	ACTGATCAACTTTTTGTAAGAACT		1	AT2G02800-6	ACAATGGTGTGGTGAAGGAGGA
1	AT2G41600-3	ACTTTCCACTTAAACATAAAAGG		1	AT2G02800-6	ACAATGGTGTGGTGAAGGAGGAC
1	AT2G41600-3	AGAAAAGCAGCTTCAAGATATA		1	AT2G02800-6	ACAATGGTGTGGTGAAGGAGGACG
1	AT2G41600-3	AGAAAAGCAGCTTCAAGATATAAT		1	AT2G02800-6	ACACAATGGTCACAATGGTGTGGT
1	AT2G41600-3	AGATATAATAGATGAGTATGG		4	AT2G02800-6	ACACCAAGATTGAAATACAGCAGG
1	AT2G41600-3	AGATGAGTATGGTTTTTGGTTAGG		3	AT2G02800-6	ACACCATTGTGACCATTGTGTCGT
1	AT2G41600-3	AGCTGCTTTTCTTGTTGACCTGCA		1	AT2G02800-6	ACAGAGAGCTAGAGTTGCAAAATG
1	AT2G41600-3	AGTCCACTGATCAACTTTTTGTA		2	AT2G02800-6	ACAGCAGGAGAATGGCAAGAACCC
1	AT2G41600-3	AGTCCACTGATCAACTTTTTGTAA		1	AT2G02800-6	ACAGCTGGATAAGGTTCCAGATT
1	AT2G41600-3	AGTGGACTTTCCACTTAAACATA		1	AT2G02800-6	ACATAGATGGAGACTATAGAGATT
1	AT2G41600-3	AGTTGATCAGTGGACTTTCCAC		2	AT2G02800-6	ACATAGTACGACACAATGGTCA
1	AT2G41600-3	ATAAAAGGCAACAAGCCTATTCCA		1	AT2G02800-6	ACATAGTACGACACAATGGTCACA
1	AT2G41600-3	ATAAACTAAGACAATGCTGA		1	AT2G02800-6	ACATGTAAAAAAAATAAAGCTTGA
1	AT2G41600-3	ATAATAGATGAGTATGGTTTTT		1	AT2G02800-6	ACATTGATTGTTCTTTATGCTA
1	AT2G41600-3	ATCAACTTTTTGTAAGAACTTAAA		1	AT2G02800-6	ACATTGATTGTTCTTTATGCTAA
1	AT2G41600-3	ATCTATTATATCTTGAAGCTGCTT		4	AT2G02800-6	ACATTGATTGTTCTTTATGCTAAT
1	AT2G41600-3	ATGAAAAGATATCAGTTCAGAGAG		3	AT2G02800-6	ACCACACCATTGTGACCATTGTGT
1	AT2G41600-3	ATGTCCTAACCAAAAACCATACT		1	AT2G02800-6	ACCACCACGAGCCTGCTCGACGTG
1	AT2G41600-3	ATGTTATCAATGAAAAGATATCA		1	AT2G02800-6	ACCACGAGCCTGCTCGACGTGC
1	AT2G41600-3	ATTCCAAACTGAAACATAAACT		1	AT2G02800-6	ACCAGCAGCACGTCGAGCAGGCTC
1	AT2G41600-3	ATTGATAACATTTTAAGTTCTTA		3	AT2G02800-6	ACCATATGGCTTAACTGCTACACT
1	AT2G41600-3	ATTTAAAGATAAGTAGGAGTATG		2	AT2G02800-6	ACCATTGTGACCATTGTGTCGTA
1	AT2G41600-3	CACTTAAACATAAAAGGCAACAAG		2	AT2G02800-6	ACCATTGTGACCATTGTGTCGTAC
1	AT2G41600-3	CATTGATAACATTTTAAGTTCTT		1	AT2G02800-6	ACCATTGTGTCGTACTATGTCT
1	AT2G41600-3	CCAAACTGAAACATAAACTAAGA		5	AT2G02800-6	ACCATTGTGTCGTACTATGTCTCG
1	AT2G41600-3	CCAAACTGAAACATAAACTAAGAC		3	AT2G02800-6	ACCCACGCTACGCGTGAGTTTGTT
1	AT2G41600-3	CCACTTAAACATAAAAGGCAACAA		3	AT2G02800-6	ACCCTAAAAGCAAGTTCTTTGAGA
1	AT2G41600-3	CTACTTATCTTTAAATTCAGCATT		1	AT2G02800-6	ACCTGAGCTTCTTGTGTTTGGC
1	AT2G41600-3	CTATTCCAAACTGAAACATAAACT		1	AT2G02800-6	ACCTTATCCAGCTGTCCCTCTG
1	AT2G41600-3	CTGAAACATAAACTAAGACAA		5	AT2G02800-6	ACCTTATCCAGCTGTCCCTCTGAG
1	AT2G41600-3	CTGAAACATAAACTAAGACAATG		2	AT2G02800-6	ACGAAAAATTCAGAGCTAGCACA
1	AT2G41600-3	CTTAAAATGTTATCAATGAAAAGA		3	AT2G02800-6	ACGAAAAATTCAGAGCTAGCACAG
1	AT2G41600-3	CTTCAAGATATAATAGATGAGTAT		1	AT2G02800-6	ACGAAGCTATGACATCCTTGCTCA
1	AT2G41600-3	CTTGTTGCCTTTTATGTTTAAGTG		1	AT2G02800-6	ACGACACAATGGTCACAATGGT
1	AT2G41600-3	CTTTAAATTCAGCATTGTCTTAGT		5	AT2G02800-6	ACGAGCAGAACAATCTGGAACCTT
1	AT2G41600-3	CTTTCCACTTAAACATAAAAGGC		4	AT2G02800-6	ACGAGTCCTTTTATAAAACGAGCA
1	AT2G41600-3	CTTTTATGTTTAAGTGGAAAGTCC		1	AT2G02800-6	ACGCGTAGCGTGGGTACTCATCT
1	AT2G41600-3	CTTTTCATTGATAACATTTTAAGT		4	AT2G02800-6	ACGCGTAGCGTGGGTACTCATCTA
1	AT2G41600-3	GAAAAGATATCAGTTCAGAGA		1	AT2G02800-6	ACGCGTGAGTTTGTTTTGAAAAT
1	AT2G41600-3	GAAACATAAACTAAGACAATGCT		2	AT2G02800-6	ACGTGCTGCTGGTTGGGCAGGTA
1	AT2G41600-3	GAACTGATATCTTTTCATTGA		1	AT2G02800-6	ACTACAAAAACGAGTCCTTTTA
1	AT2G41600-3	GAACTGATATCTTTTCATTGATA		7	AT2G02800-6	ACTAGATGAGTACCCACGCTACGC
1	AT2G41600-3	GAACTGATATCTTTTCATTGATAACA		3	AT2G02800-6	ACTATGTCTCGACTCTTGACAG
1	AT2G41600-3	GAAGCTGCTTTTCTTGTTGACC		1	AT2G02800-6	ACTATGTCTCGACTCTTGACAGC
1	AT2G41600-3	GAAGCTGCTTTTCTTGTTGACCTG		4	AT2G02800-6	ACTATGTCTCGACTCTTGACAGCA
1	AT2G41600-3	GAGTATGGTTTTTGGTTAGGA		2	AT2G02800-6	ACTCATGCTGTCAAGAGTCGAGAC
1	AT2G41600-3	GAGTATGGTTTTTGGTTAGGACAT		1	AT2G02800-6	ACTCTAGCTCTCTGTGAATGAAA
1	AT2G41600-3	GATATAATAGATGAGTATGGTTTT		2	AT2G02800-6	ACTCTAGCTCTCTGTGAATGAAAG
1	AT2G41600-3	GATCAACTTTTTGTAAGAACTTA		1	AT2G02800-6	ACTCTTGACAGCATGAGTCTCTTT
1	AT2G41600-3	GCTGCTTTTCTTGTTGACCTGCA		4	AT2G02800-6	ACTTCATTTTGCAACTCTAGCTCT
1	AT2G41600-3	GGTCAACAAGAAAAGCAGCTTCA		1	AT2G02800-6	ACTTCTTTCTCTGCCCTTGATGC
1	AT2G41600-3	GTAAGAACTTAAAATGTTATCA		3	AT2G02800-6	ACTTTTCTCAGAGGGACAGCTGGA
1	AT2G41600-3	GTATGGTTTTTGGTTAGGACATA		1	AT2G02800-6	AGAAAAGTTGAATCTCTGTGC
1	AT2G41600-3	GTATGGTTTTTGGTTAGGACATAC		1	AT2G02800-6	AGAAAAGTTGAATCTCTGTGCT
1	AT2G41600-3	GTATGTCCTAACCAAAAACCATA		6	AT2G02800-6	AGAAAAGTTGAATCTCTGTGCTAG
1	AT2G41600-3	GTGGAAAGTCCACTGATCAACTT		6	AT2G02800-6	AGAAAGAGACTCATGCTGTCAAGA
1	AT2G41600-3	TAAAGATAAGTAGGAGTATGTCCT		1	AT2G02800-6	AGAACAATCTGGAACCTTATCCA
1	AT2G41600-3	TAACATTTTAAGTTCTTACAAAA		1	AT2G02800-6	AGAATGGCAAGAACCCTAAAAGCA
1	AT2G41600-3	TAACATTTTAAGTTCTTACAAAAA		2	AT2G02800-6	AGACATAGTACGACACAATGGTC
1	AT2G41600-3	TAAGACAATGCTGAATTTAAAGAT		12	AT2G02800-6	AGACATAGTACGACACAATGGTCA
1	AT2G41600-3	TAAGTGGAAAGTCCACTGATCA		1	AT2G02800-6	AGACCCCAACAGAGAGCCGGTGGA
1	AT2G41600-3	TAAGTTCTTACAAAAAGTTGATC		3	AT2G02800-6	AGACTCATGCTGTCAAGAGTCGAG
1	AT2G41600-3	TACAAAAAGTTGATCAGTGGACT		1	AT2G02800-6	AGAGAAAGAAGTGAATATCATA
1	AT2G41600-3	TACAAAAAGTTGATCAGTGGACTT		2	AT2G02800-6	AGAGACTCATGCTGTCAAGAGTCG
1	AT2G41600-3	TACTCATCTATTATATCTTGAAG		3	AT2G02800-6	AGAGAGCTAGAGTTGCAAAATGAA
1	AT2G41600-3	TATCAATGAAAAGATATCAGTTC		1	AT2G02800-6	AGAGATTCAACTTTTCTCAGA
1	AT2G41600-3	TATCTTTTCATTGATAACATTTT		7	AT2G02800-6	AGAGATTCAACTTTTCTCAGAGGG
1	AT2G41600-3	TATGGTTTTTGGTTAGGACATA		1	AT2G02800-6	AGAGATTTCATCAAATAACCTGAG
1	AT2G41600-3	TCAAGATATAATAGATGAGTATG		1	AT2G02800-6	AGAGCTAGCACAGAGATTCAACTT
1	AT2G41600-3	TCAGCATTGTCTTAGTTTATGTTT		1	AT2G02800-6	AGAGGGACAGCTGGATAAGG
1	AT2G41600-3	TCAGTTTGGAATAGGCTTGTTGCC		1	AT2G02800-6	AGAGGGACAGCTGGATAAGGT
1	AT2G41600-3	TCCAAACTGAAACATAAACT		3	AT2G02800-6	AGAGGGACAGCTGGATAAGGTTCC
1	AT2G41600-3	TCTTACAAAAAGTTGATCAGT		1	AT2G02800-6	AGAGTCGAGACATAGTACGAC
1	AT2G41600-3	TCTTTAAATTCAGCATTGTCTTA		2	AT2G02800-6	AGAGTCGAGACATAGTACGACA
1	AT2G41600-3	TGAAACATAAACTAAGACAATGCT		1	AT2G02800-6	AGATGAGTACCCACGCTACGCG
1	AT2G41600-3	TGATAACATTTTAAGTTCTTACA		2	AT2G02800-6	AGATGAGTACCCACGCTACGCGT
1	AT2G41600-3	TGCAGGTCAACAAGAAAAGCAG		4	AT2G02800-6	AGATGAGTACCCACGCTACGCGTG
1	AT2G41600-3	TGCAGGTCAACAAGAAAAGCAGCT		1	AT2G02800-6	AGATTACATCACTGCTCACCACCA
1	AT2G41600-3	TGCCTTTTATGTTTAAGTGGAAA		1	AT2G02800-6	AGATTCAACTTTTCTCAGAGGGAC
1	AT2G41600-3	TGCCTTTTATGTTTAAGTGGAAAG		15	AT2G02800-6	AGATTGTTCTGCTCGTTTTATAAA
1	AT2G41600-3	TGCTGAATTTAAAGATAAGTAGGA		1	AT2G02800-6	AGATTTCATCAAATAACCTGAGCT
1	AT2G41600-3	TGGACTTTCCACTTAAACAT		3	AT2G02800-6	AGCAAGTTCTTTGAGAATGGTGGA
1	AT2G41600-3	TGGTTTTTGGTTAGGACATACTC		1	AT2G02800-6	AGCACGTCGAGCAGGCTCGTGGT
1	AT2G41600-3	TTAAATTCAGCATTGTCTTAGTTT		1	AT2G02800-6	AGCACGTCGAGCAGGCTCGTGGTG
1	AT2G41600-3	TTAAGTGGAAAGTCCACTGATCA		1	AT2G02800-6	AGCAGAAAGAGACTCATGCTGTCA
1	AT2G41600-3	TTAAGTTCTTACAAAAAGTTGAT		1	AT2G02800-6	AGCAGAACAATCTGGAACCT
1	AT2G41600-3	TTACAAAAAGTTGATCAGTGGAC		2	AT2G02800-6	AGCAGAACAATCTGGAACCTTA
1	AT2G41600-3	TTCATTGATAACATTTTAAGTTCT		4	AT2G02800-6	AGCAGAACAATCTGGAACCTTATC
1	AT2G41600-3	TTGATCAGTGGACTTTC		1	AT2G02800-6	AGCAGCACGTCGAGCAGGCTCG
1	AT2G41600-3	TTGATCAGTGGACTTTCCACTTAA		1	AT2G02800-6	AGCAGCACGTCGAGCAGGCTCGTG
1	AT2G41600-3	TTTAAGTGGAAAGTCCACTGATCA		2	AT2G02800-6	AGCAGGAGAATGGCAAGAACCCTA
1	AT2G41600-3	TTTAAGTTCTTACAAAAAGTT		1	AT2G02800-6	AGCAGGCTCGTGGTGGTGAGCAGT
1	AT2G41600-3	TTTAAGTTCTTACAAAAAGTTGAT		1	AT2G02800-6	AGCAGTTAAGCCATATGGTTAATT
1	AT2G41600-3	TTTATGTTTAAGTGGAAAGTCCAC		3	AT2G02800-6	AGCATAAAGAACAATCAATGTAAT
1	AT2G41600-3	TTTCAGTTTGGAATAGGCTTG		1	AT2G02800-6	AGCGTGGGTACTCATCTAGTAAAA
1	AT2G41600-3	TTTCATTGATAACATTTTAAGTT		1	AT2G02800-6	AGCTCAGGTTATTTGATGAAATCT
1	AT2G41600-3	TTTCCACTTAAACATAAAAGGCAA		1	AT2G02800-6	AGCTCTCTGTGAATGAAAGAAAGT
1	AT2G41600-3	TTTTCATTGATAACATTTTAAGTT		2	AT2G02800-6	AGCTCTGAATTTTTCGTCCTCCTT
1	AT2G41600-3	TTTTGGTTAGGACATACTCCTA		3	AT2G02800-6	AGCTGGATAAGGTTCCAGATTGTT
1	AT2G41600-3	TTTTGGTTAGGACATACTCCTAC		6	AT2G02800-6	AGCTGTCCCTCTGAGAAAAGTTGA
1	AT2G41600-3	TTTTGTAAGAACTTAAAATGTT		2	AT2G02800-6	AGGACGAAAAATTCAGAGCTAG
1	AT2G41600-3	TTTTGTAAGAACTTAAAATGTTA		1	AT2G02800-6	AGGACTCGTTTTTGTAGTATCAA
1	AT2G41600-3	TTTTTGGTTAGGACATACTCC		11	AT2G02800-6	AGGACTCGTTTTTGTAGTATCAAA
2	AT2G41600-3	AAAAAGTTGATCAGTGGACTTTCC		1	AT2G02800-6	AGGAGGACGAAAAATTCAGAGC
2	AT2G41600-3	AAACATAAAAGGCAACAAGCCTAT		2	AT2G02800-6	AGGAGGACGAAAAATTCAGAGCT
2	AT2G41600-3	ACAAGAAAAGCAGCTTCAAGATA		2	AT2G02800-6	AGGAGGACGAAAAATTCAGAGCTA
2	AT2G41600-3	AGATATAATAGATGAGTATGGTTT		1	AT2G02800-6	AGGATGTCATAGCTTCGTTGGGCT
2	AT2G41600-3	AGTTCTTACAAAAAGTTGATCAGT		1	AT2G02800-6	AGGCTCGTGGTGGTGAGCAGTGAT
2	AT2G41600-3	AGTTGATCAGTGGACTTTCCACT		1	AT2G02800-6	AGGGACAGCTGGATAAGGTTC
2	AT2G41600-3	ATAAACTAAGACAATGCTGAATT		1	AT2G02800-6	AGGGACAGCTGGATAAGGTTCCA
2	AT2G41600-3	ATAAACTAAGACAATGCTGAATTT		1	AT2G02800-6	AGGGACAGCTGGATAAGGTTCCAG
2	AT2G41600-3	ATAATAGATGAGTATGGTTTTTGG		1	AT2G02800-6	AGGTTCCAGATTGTTCTGC
2	AT2G41600-3	ATTGATAACATTTTAAGTTCTTAC		1	AT2G02800-6	AGGTTCCAGATTGTTCTGCT
2	AT2G41600-3	ATTTTAAGTTCTTACAAAAAGTT		1	AT2G02800-6	AGGTTCCAGATTGTTCTGCTC
2	AT2G41600-3	GAAACATAAACTAAGACAATGC		1	AT2G02800-6	AGGTTCCAGATTGTTCTGCTCG
2	AT2G41600-3	GAATTTAAAGATAAGTAGGAGTAT		3	AT2G02800-6	AGGTTCCAGATTGTTCTGCTCGT
2	AT2G41600-3	GATAAGTAGGAGTATGTCCTAACC		10	AT2G02800-6	AGGTTCCAGATTGTTCTGCTCGTT
2	AT2G41600-3	GTTGCCTTTTATGTTTAAGTGGA		3	AT2G02800-6	AGTAAAATTAAAGCAGAAAGAGAC
2	AT2G41600-3	TAAACTAAGACAATGCTGAATTT		2	AT2G02800-6	AGTAAATATAAATTAGCATAAAGA
2	AT2G41600-3	TACTCATCTATTATATCTTGAAGC		1	AT2G02800-6	AGTACCCACGCTACGCGTGAGTTT
2	AT2G41600-3	TATATCTTGAAGCTGCTTTTCTT		1	AT2G02800-6	AGTACGACACAATGGTCACAATG
2	AT2G41600-3	TATTATATCTTGAAGCTGCTTTT		5	AT2G02800-6	AGTACGACACAATGGTCACAATGG
2	AT2G41600-3	TCAAGATATAATAGATGAGTATGG		1	AT2G02800-6	AGTATCAAAAACATGTAAAAAAAA
2	AT2G41600-3	TCTTACAAAAAGTTGATCAGTGGA		4	AT2G02800-6	AGTCCTTTTATAAAACGAGCAGAA
2	AT2G41600-3	TGTAAGAACTTAAAATGTTATCA		1	AT2G02800-6	AGTCTCTTTCTGCTTTAATTTTA
2	AT2G41600-3	TGTTGCCTTTTATGTTTAAGTGGA		1	AT2G02800-6	AGTGAATATCATACCTGCCCAACC
2	AT2G41600-3	TTAAAATGTTATCAATGAAAAGAT		1	AT2G02800-6	AGTGTAGCAGTTAAGCCATATGGT
2	AT2G41600-3	TTCAGTTTGGAATAGGCTTGTTGC		1	AT2G02800-6	AGTTCTTTGAGAATGGTGGA
2	AT2G41600-3	TTCTTACAAAAAGTTGATCAGTGG		1	AT2G02800-6	AGTTGAATCTCTGTGCTAGCT
3	AT2G41600-3	AACAAGAAAAGCAGCTTCAAGATA		2	AT2G02800-6	AGTTGAATCTCTGTGCTAGCTCTG
3	AT2G41600-3	ACAAAAAGTTGATCAGTGGACTTT		1	AT2G02800-6	AGTTTGTTTTGAAAATTGTTAAA
3	AT2G41600-3	AGTATGGTTTTTGGTTAGGACATA		2	AT2G02800-6	AGTTTGTTTTGAAAATTGTTAAAA
3	AT2G41600-3	ATGGTTTTTGGTTAGGACATACTC		1	AT2G02800-6	ATAAAACGAGCAGAACAATCT
3	AT2G41600-3	ATTCCAAACTGAAACATAAACTAA		1	AT2G02800-6	ATAAAACGAGCAGAACAATCTG
3	AT2G41600-3	CTTACAAAAAGTTGATCAGTGGAC		3	AT2G02800-6	ATAAAACGAGCAGAACAATCTGG
3	AT2G41600-3	TGAGTATGGTTTTTGGTTAGGACA		205	AT2G02800-6	ATAAAACGAGCAGAACAATCTGGA
3	AT2G41600-3	TTTTAAGTTCTTACAAAAAGTTGA		1	AT2G02800-6	ATAAAACGAGCAGAACAATCTGGAA
3	AT2G41600-3	TTTTTGTAAGAACTTAAAATGTT		1	AT2G02800-6	ATAAAAGGACTCGTTTTTGTA
4	AT2G41600-3	AAGAAAAGCAGCTTCAAGATATA		3	AT2G02800-6	ATAAAAGGACTCGTTTTTGTAGT
4	AT2G41600-3	AAGCTGCTTTTCTTGTTGACCTGC		5	AT2G02800-6	ATAAAAGGACTCGTTTTTGTAGTA
4	AT2G41600-3	ACTTTCCACTTAAACATAAAAGGC		2	AT2G02800-6	ATAAAGAACAATCAATGTAAT
4	AT2G41600-3	ATATCTTGAAGCTGCTTTTCTTGT		1	AT2G02800-6	ATAAAGAACAATCAATGTAATT
4	AT2G41600-3	GACTTTCCACTTAAACATAAAAGG		3	AT2G02800-6	ATAAAGAACAATCAATGTAATTTT
4	AT2G41600-3	TGGAATAGGCTTGTTGCCTTTTA		1	AT2G02800-6	ATAAAGCTTGAGAGACTTTCTTT
4	AT2G41600-3	TTTTATGTTTAAGTGGAAAGTCCA		1	AT2G02800-6	ATAAATTAGCATAAAGAACAAT
5	AT2G41600-3	AAGATATAATAGATGAGTATGGTT		4	AT2G02800-6	ATAAATTAGCATAAAGAACAATCA
5	AT2G41600-3	ATTATATCTTGAAGCTGCTTTTCT		1	AT2G02800-6	ATAAGATTACATCACTGCTCACC
6	AT2G41600-3	ATGAGTATGGTTTTTGGTTAGGAC		4	AT2G02800-6	ATAAGATTACATCACTGCTCACCA
6	AT2G41600-3	GATAACATTTTAAGTTCTTACAAA		1	AT2G02800-6	ATAAGGTTCCAGATTGTTCTG
7	AT2G41600-3	AAGACAATGCTGAATTTAAAGATA		3	AT2G02800-6	ATAAGGTTCCAGATTGTTCTGC
7	AT2G41600-3	TTTATGTTTAAGTGGAAAGTCCA		1	AT2G02800-6	ATAAGGTTCCAGATTGTTCTGCT
1	AT2G45315-1	AGAAGAAGAAGAAGAAG		19	AT2G02800-6	ATAAGGTTCCAGATTGTTCTGCTC
1	AT2G45315-1	AGAAGAAGAAGAAGAGAAA		1	AT2G02800-6	ATACACCAAGATTGAAATACAGCA
1	AT2G45315-1	ATTAAATTAAAACACAAAGGTT		2	AT2G02800-6	ATACAGCAGGAGAATGGCAAGA
1	AT2G45315-1	ATTCGTGTTTCTCATGTTGGA		2	AT2G02800-6	ATAGAGCCACATAGATGGAGACTA
1	AT2G45315-1	TCTCTTCTTCTTCTTCTT		2	AT2G02800-6	ATAGTACGACACAATGGTCACA
1	AT2G45315-1	AGAAGAAGAAGAAGAAGA		5	AT2G02800-6	ATAGTACGACACAATGGTCACAAT
2	AT2G45315-1	TCTTCTTCTTCTTCTTCTT		1	AT2G02800-6	ATATAAATTAGCATAAAGAACAA
2	AT3G13061-1	TTCCATAATATGATCTTTTGTT		3	AT2G02800-6	ATATAAATTAGCATAAAGAACAAT
1	AT3G22072-1	ATCGGAGCCGGCGGATTTGGG		1	AT2G02800-6	ATATAATTGAATAATCCCATAAAA
1	AT3G24518-2	AGATGGAGGACGACAATAGTA		1	AT2G02800-6	ATATGGCTTAACTGCTACACTGAT
1	AT3G24518-2	AGATGGAGGACGACAATAGTAA		1	AT2G02800-6	ATATGGTTAATTTAAACTTCAT
1	AT3G24518-2	TAAGGAAAACAGAGAAAGAGAGA		1	AT2G02800-6	ATATTCACTTCTTTCTCTGCC
1	AT3G24518-2	TGTTGTTACTATTGTCGTCCT		1	AT2G02800-6	ATATTTACTATTTGTTTATTCTA
1	AT3G24520-1	AGTTTCATGTATGAGTTTCGG		3	AT2G02800-6	ATCAAATAACCTGAGCTTCTTGTG
1	AT3G27980-2	AACAAATATTTAGGATTTTTATA		1	AT2G02800-6	ATCAAGGGCAGAGAAAGAAGTG
1	AT3G27980-2	AACCCATATTAAGGATTTACTTGA		2	AT2G02800-6	ATCAATGTAATTTTTTTTTAACA
1	AT3G27980-2	AAGTAACAAATATTTAGGATTTTT		1	AT2G02800-6	ATCATACCTGCCCAACCAGCAGCA
1	AT3G27980-2	AATGAAGAACACAATTCGATCGAT		1	AT2G02800-6	ATCCACCGGCTCTCTGTTGGGGTC
1	AT3G27980-2	ACTGCTTATAGAATTTCTTCTGTT		6	AT2G02800-6	ATCCAGCTGTCCCTCTGAGAAAAG
1	AT3G27980-2	AGAACACAATTCGATCGATATGTT		1	AT2G02800-6	ATCTAGTAAAATTAAAGCAGAAAG
1	AT3G27980-2	AGTAACAAATATTTAGGATTTTTA		1	AT2G02800-6	ATCTATGTGGCTCTATGGGCTATG
1	AT3G27980-2	ATCCTTTTTTTTCTTTCTTTCTAC		1	AT2G02800-6	ATCTCTGTGCTAGCTCTGAATTTT
1	AT3G27980-2	ATTAAGGATTTACTTGATACTCA		13	AT2G02800-6	ATCTGGAACCTTATCCAGCTGTCC
1	AT3G27980-2	CAGCCCTTGTATAAAAATAGACCT		1	AT2G02800-6	ATGAAAGAAAGTCTCTCAAGCTTT
1	AT3G27980-2	GTAACAAATATTTAGGATTTTTA		1	AT2G02800-6	ATGAACAAGATGCTTATCTGCTGA
1	AT3G27980-2	TTTTTCTTTCTTTCTACTGCTTA		3	AT2G02800-6	ATGAAGTTTAAATTAACCATATGG
1	AT3G27980-2	TTTTTTCTTTCTTTCTACTGCTT		1	AT2G02800-6	ATGACATCCTTGCTCAATGCAATG
1	AT3G27980-3	ATAGTTTATAGTTTTCTCTTCTTT		1	AT2G02800-6	ATGAGTACCCACGCTACGCGTGA
1	AT3G27980-3	TTTTCTCTTCTTTATACCAAACTA		2	AT2G02800-6	ATGAGTACCCACGCTACGCGTGAG
1	AT3G27990-5	AAAAATCCTAAATATTTGTTACT		2	AT2G02800-6	ATGAGTCTCTTTCTGCTTTAATTT
1	AT3G27990-5	AAAACGATGATCAATAAGTCACGAC		1	AT2G02800-6	ATGCTGTCAAGAGTCGAGACAT
1	AT3G27990-5	AAAAGGATAAAAGGTTTGTTAAGA		6	AT2G02800-6	ATGCTGTCAAGAGTCGAGACATAG
1	AT3G27990-5	AAAAGGTTTGTTAAGAGGGTCAAA		3	AT2G02800-6	ATGCTTATCTGCTGAAACATTGAG
1	AT3G27990-5	AAACGCGGTGGCGGTCTTTCAATT		1	AT2G02800-6	ATGGAGACTATAGAGATTTCATCA
1	AT3G27990-5	AAACTGGCGGTCACTATGAGGAT		1	AT2G02800-6	ATGGCAAGAACCCTAAAAGCAA
1	AT3G27990-5	AAAGAAGATTGCTGATGTTGTGGT		1	AT2G02800-6	ATGGCTTAACTGCTACACTGATG
1	AT3G27990-5	AAAGGATAAAAGGTTTGTTAAGAG		2	AT2G02800-6	ATGGCTTAACTGCTACACTGATGG
1	AT3G27990-5	AACAAGTTCGGATCTAGATACAGC		1	AT2G02800-6	ATGGGCTATGCTTTTCTCAATGTT
1	AT3G27990-5	AACGCTACTAAGCCAAGTGTGGG		1	AT2G02800-6	ATGGTCACAATGGTGTGGTGA
1	AT3G27990-5	AACTGTTGGTAAGAATTTGTATT		1	AT2G02800-6	ATGGTCACAATGGTGTGGTGAAGG
1	AT3G27990-5	AAGAAGGGCCATTGGGAATCACCG		1	AT2G02800-6	ATGGTGTACTCACCATCAGTGTA
1	AT3G27990-5	AAGATACGTTTTTACGGTTGCTGT		1	AT2G02800-6	ATGGTGTGGTGAAGGAGGACGAA
1	AT3G27990-5	AAGATGGGGCAGAGCAATGTC		1	AT2G02800-6	ATGGTGTGGTGAAGGAGGACGAAA
1	AT3G27990-5	AAGCAGTAGAAAGAAAGAAAAAAA		1	AT2G02800-6	ATGTAATTTTTTTTTAACAATTTT
1	AT3G27990-5	AAGTTCGGATCTAGATACAGCAAC		1	AT2G02800-6	ATGTCTCGACTCTTGACAGCATG
1	AT3G27990-5	AAGTTTCTCCATCTAAGAGCTTGG		3	AT2G02800-6	ATGTCTCGACTCTTGACAGCATGA
1	AT3G27990-5	AATAAAGCACTCCCTATAAAACT		1	AT2G02800-6	ATTAAAGCAGAAAGAGACTCA
1	AT3G27990-5	AATAAGTCACGACGTCTAATCTCC		1	AT2G02800-6	ATTAAAGCAGAAAGAGACTCATGC
1	AT3G27990-5	AATCACGCGCGACTAAGGACGTC		1	AT2G02800-6	ATTACATCACTGCTCACCACCACG
1	AT3G27990-5	AATCTCCGAGAGTGACGATGAACC		1	AT2G02800-6	ATTACATTGATTGTTCTTTATG
1	AT3G27990-5	AATGACGGACATATCACCACTCA		5	AT2G02800-6	ATTACATTGATTGTTCTTTATGCT
1	AT3G27990-5	AATGCTGAGGTAATAAAACAGAAC		1	AT2G02800-6	ATTACATTGATTGTTCTTTATGCTA
1	AT3G27990-5	AATTCTGCCAGATTGTAGCAAG		7	AT2G02800-6	ATTAGCATAAAGAACAATCAATGT
1	AT3G27990-5	AATTGAAAGACCGCCACCGCGT		1	AT2G02800-6	ATTCAACTTTTCTCAGAGGGACA
1	AT3G27990-5	AATTGGGTTTCGTATTCTCAATGA		2	AT2G02800-6	ATTCAACTTTTCTCAGAGGGACAG
1	AT3G27990-5	ACAACAAGTTCGGATCTAGATACA		1	AT2G02800-6	ATTCACAGAGAGCTAGAGTTGCAA
1	AT3G27990-5	ACAACACCGAACTTATCTCGGTGA		1	AT2G02800-6	ATTCACTTCTTTCTCTGCCCTTGA
1	AT3G27990-5	ACACAGCCAAAAGAGATTCGTCAT		1	AT2G02800-6	ATTCAGAGCTAGCACAGAGATTC
1	AT3G27990-5	ACAGTCATGTCAAAACCTTTTGTT		1	AT2G02800-6	ATTCAGAGCTAGCACAGAGATTCA
1	AT3G27990-5	ACCGCCAGTTTTATAGGGAGTGCT		1	AT2G02800-6	ATTCTTCATTGCATTGAGCAAGGA
1	AT3G27990-5	ACCGGAAAGTACAGCACAGTGAAT		1	AT2G02800-6	ATTGAAACACAATAATCCTAAGAA
1	AT3G27990-5	ACCTCAGCATTGAGATATAGATCT		2	AT2G02800-6	ATTGAAATACAGCAGGAGAATGGC
1	AT3G27990-5	ACCTTGGAGGAGATTTTCAACAGT		1	AT2G02800-6	ATTGAATAATCCCATAAAAGCAGA
1	AT3G27990-5	ACGCGCGACTAAGGACGTCAAA		1	AT2G02800-6	ATTGAGAAAAGCATAGCCCATAGA
1	AT3G27990-5	ACGTCCTTAGTCGCGCGTGATTGA		1	AT2G02800-6	ATTGATTGTTCTTTATGCT
1	AT3G27990-5	ACGTCGTGACTTATTGATCATCGT		1	AT2G02800-6	ATTGATTGTTCTTTATGCTA
1	AT3G27990-5	ACTATAAACTATTCAAGAAGAGAA		2	AT2G02800-6	ATTGATTGTTCTTTATGCTAATTT
1	AT3G27990-5	ACTCCATCATCTCCTCAAATAGAT		1	AT2G02800-6	ATTGTGACCATTGTGTCGTACT
1	AT3G27990-5	ACTCTCGGAGATTAGACGTCGTG		1	AT2G02800-6	ATTGTGTACTTTCTTGCTCATTCT
1	AT3G27990-5	AGAAAGAAAGAAAAAAAAGGATA		1	AT2G02800-6	ATTGTGTCGTACTATGTCTCG
1	AT3G27990-5	AGAAGAACGTACAACACCGCAACT		1	AT2G02800-6	ATTGTGTCGTACTATGTCTCGA
1	AT3G27990-5	AGAATTGAAAGACCGCCACCGCGT		11	AT2G02800-6	ATTGTGTCGTACTATGTCTCGACT
1	AT3G27990-5	AGAGCTTGGCTACAGTGAATTC		1	AT2G02800-6	ATTGTGTCGTACTATGTCTCGACTCTT
1	AT3G27990-5	AGATCCGAACTTGTTGTGATGTTG		1	AT2G02800-6	ATTGTTCTGCTCGTTTTATAAAA
1	AT3G27990-5	AGATGGGGCAGAGCAATGTCATA		1	AT2G02800-6	ATTGTTCTGCTCGTTTTATAAAAG
1	AT3G27990-5	AGATTAGACGTCGTGACTTATTG		1	AT2G02800-6	ATTGTTCTGCTCGTTTTATAAAAGG
1	AT3G27990-5	AGATTAGACGTCGTGACTTATTGA		2	AT2G02800-6	ATTGTTCTTTATGCTAATTTATA
1	AT3G27990-5	AGATTGCAGAACCGCGACTGTTGA		1	AT2G02800-6	ATTGTTCTTTATGCTAATTTATAT
1	AT3G27990-5	AGCAACCGTAAAAACGTATCTTGG		5	AT2G02800-6	ATTTAAACTTCATTTTGCAACTCT
1	AT3G27990-5	AGCACTCCCTATAAAACTGGCGGT		1	AT2G02800-6	ATTTCAATCTTGGTGTATAAGATT
1	AT3G27990-5	AGCCAAAAGAGATTCGTCATCTAT		2	AT2G02800-6	ATTTTACTAGATGAGTACCCA
1	AT3G27990-5	AGCGGTTATGACATTGCTCTGCCC		4	AT2G02800-6	ATTTTCAAAACAAACTCACGCGTA
1	AT3G27990-5	AGCTGTGACTAGCAGAAGGGTG		1	AT2G02800-6	ATTTTTCGTCCTCCTTCACCACA
[truncated: 5,032 more rows]
