# Supplementary material for: Genome-wide analysis of plant nat-siRNAs reveals insights into their distribution, biogenesis and function
Source: Genome Biol. 2012 Mar 22;13(3):R20. doi: 10.1186/gb-2012-13-3-r20 (PMC3439971; doi:10.1186/gb-2012-13-3-r20)
Supplement: Additional file 9 — Small RNAs mapped to the introns or intron-exon junction regions of rice cis-NATs. Raw reads from all the libraries were analyzed. (a) siRNAs mapping to introns in the overlapping region of cis-NATs in rice. (b) siRNAs mapping to introns in the whole region of cis-NATs in rice [file gb-2012-13-3-r20-S9.XLS]

## Sheet: Sheet1
Additional file 9. Small RNAs mapped to the introns or intron-exon junction regions of rice cis-NATs.
A. List of siRNAs mapping to introns in the overlapping region of cis-NATs in rice				B. List of siRNAs mapping to introns in the whole region of cis-NATs in rice
copy number	gene-introns order	sequence		copy number	gene-introns order	sequence
1	LOC_Os12g39620|13112.m04113|intron_5	AGAGTGTTATAACCTGGACTGGCT		1	LOC_Os12g39620|13112.m04113|intron_5	AGAGTGTTATAACCTGGACTGGCT
1	LOC_Os12g28270|13112.m08875|intron_9	GTTTACTGTTTAATCTAGCATATT		1	LOC_Os12g28270|13112.m08875|intron_9	GTTTACTGTTTAATCTAGCATATT
1	LOC_Os12g28260|13112.m02871|intron_2	AAAAGTCTCTAAATTACATATGTA		1	LOC_Os12g28270|13112.m08875|intron_4	ATGAGATCATAAAAAATTGTAAGT
5	LOC_Os12g28260|13112.m02871|intron_2	AAAATATGGCGCCATAAATATAGC		1	LOC_Os12g28260|13112.m02871|intron_2	AAAAAAGATAAGTCATAATTAAAGT
1	LOC_Os12g28260|13112.m02871|intron_2	AAAATTACATATGTAATTTAGAGAC		1	LOC_Os12g28260|13112.m02871|intron_2	AAAAAATATACTAGAAGTGAGAT
2	LOC_Os12g28260|13112.m02871|intron_2	AAAGTCTCTAAATTACATATGTA		2	LOC_Os12g28260|13112.m02871|intron_2	AAAACGACAAGTAATATGGGACGG
2	LOC_Os12g28260|13112.m02871|intron_2	AAAGTCTCTAAATTACATATGTAA		1	LOC_Os12g28260|13112.m02871|intron_2	AAAAGTCTCTAAATTACATATGTA
1	LOC_Os12g28260|13112.m02871|intron_2	AAATAGTAAGCGGATTTTTATACC		5	LOC_Os12g28260|13112.m02871|intron_2	AAAATATGGCGCCATAAATATAGC
1	LOC_Os12g28260|13112.m02871|intron_2	AAATATAGCTACTCCCATGATGAA		1	LOC_Os12g28260|13112.m02871|intron_2	AAAATTACATATGTAATTTAGAGAC
10	LOC_Os12g28260|13112.m02871|intron_2	AAATATGGCGCCATAAATATAGCT		1	LOC_Os12g28260|13112.m02871|intron_2	AAACATTATAAGTCAAAAACGACA
1	LOC_Os12g28260|13112.m02871|intron_2	AAGCGGATTTTTATACCGGTAGC		1	LOC_Os12g28260|13112.m02871|intron_2	AAACGACAAGTAATATGGGACGG
1	LOC_Os12g28260|13112.m02871|intron_2	AAGTCTCTAAATTACATATGTAA		1	LOC_Os12g28260|13112.m02871|intron_2	AAACGACAAGTAATATGGGACGGA
1	LOC_Os12g28260|13112.m02871|intron_2	AATAGTAAGCGGATTTTTATACCG		2	LOC_Os12g28260|13112.m02871|intron_2	AAAGTCTCTAAATTACATATGTA
1	LOC_Os12g28260|13112.m02871|intron_2	AATAGTCGGCATGTATTTACATTA		2	LOC_Os12g28260|13112.m02871|intron_2	AAAGTCTCTAAATTACATATGTAA
1	LOC_Os12g28260|13112.m02871|intron_2	AATATAGCTACTCCCATGATGAAA		1	LOC_Os12g28260|13112.m02871|intron_2	AAATAAAAACTCAAAACGACAAGT
2	LOC_Os12g28260|13112.m02871|intron_2	AATATGGCGCCATAAATATAGCT		1	LOC_Os12g28260|13112.m02871|intron_2	AAATAAAAACTTAAAACGACAAG
1	LOC_Os12g28260|13112.m02871|intron_2	AATATGGCGCCATAAATATAGCTA		1	LOC_Os12g28260|13112.m02871|intron_2	AAATAATATGGGACGAATGTAGTA
1	LOC_Os12g28260|13112.m02871|intron_2	AATCCGCTTACTATTTCATCATGG		28	LOC_Os12g28260|13112.m02871|intron_2	AAATACACTAAAATTACATATGTA
15	LOC_Os12g28260|13112.m02871|intron_2	AATTTAGAGACTTTTAATGTAAAT		2	LOC_Os12g28260|13112.m02871|intron_2	AAATACACTAAAATTACATATGTAA
1	LOC_Os12g28260|13112.m02871|intron_2	ACATGCCGACTATTTTTTAGTGA		1	LOC_Os12g28260|13112.m02871|intron_2	AAATAGTAAGCGGATTTTTATACC
10	LOC_Os12g28260|13112.m02871|intron_2	ACATGCCGACTATTTTTTAGTGAA		1	LOC_Os12g28260|13112.m02871|intron_2	AAATATAGCTACTCCCATGATGAA
1	LOC_Os12g28260|13112.m02871|intron_2	ACATTAAAAGTCTCTAAATTACAT		10	LOC_Os12g28260|13112.m02871|intron_2	AAATATGGCGCCATAAATATAGCT
1	LOC_Os12g28260|13112.m02871|intron_2	ACTAAAAAATAGTCGGCATGTATT		1	LOC_Os12g28260|13112.m02871|intron_2	AAATGAAATAGCAAATGGTCAAAC
1	LOC_Os12g28260|13112.m02871|intron_2	ACTATTTCATCATGGGAGTAGCT		4	LOC_Os12g28260|13112.m02871|intron_2	AAATGGTCAAACATTATAAGTCAA
2	LOC_Os12g28260|13112.m02871|intron_2	ACTATTTTTTAGTGAAAAATATGG		1	LOC_Os12g28260|13112.m02871|intron_2	AAATGTACTTTAATTATGACTTATC
1	LOC_Os12g28260|13112.m02871|intron_2	ACTCCCATGATGAAATAGTAAGCG		1	LOC_Os12g28260|13112.m02871|intron_2	AAATTTTTTTGAATAAGACGAA
10	LOC_Os12g28260|13112.m02871|intron_2	ACTTTTAATGTAAATACATGCCGA		1	LOC_Os12g28260|13112.m02871|intron_2	AAATTTTTTTGAATAAGACGAATG
4	LOC_Os12g28260|13112.m02871|intron_2	AGAGACTTTTAATGTAAATACATG		1	LOC_Os12g28260|13112.m02871|intron_2	AAATTTTTTTGAATAAGACGAATGA
1	LOC_Os12g28260|13112.m02871|intron_2	AGAGACTTTTAATGTAAATACATGC		1	LOC_Os12g28260|13112.m02871|intron_2	AACAAGTCATAAATAAAATAAATA
3	LOC_Os12g28260|13112.m02871|intron_2	AGCTACTCCCATGATGAAATAGTA		1	LOC_Os12g28260|13112.m02871|intron_2	AAGATTTACATATGTAATTTTGAG
3	LOC_Os12g28260|13112.m02871|intron_2	AGTAAGCGGATTTTTATACCGGTA		1	LOC_Os12g28260|13112.m02871|intron_2	AAGCGGATTTTTATACCGGTAGC
1	LOC_Os12g28260|13112.m02871|intron_2	AGTCGGCATGTATTTACATTAAAA		3	LOC_Os12g28260|13112.m02871|intron_2	AAGTAATATGGGACGGAGGTAGTA
2	LOC_Os12g28260|13112.m02871|intron_2	AGTGAAAAATATGGCGCCATAAAT		3	LOC_Os12g28260|13112.m02871|intron_2	AAGTCACAAATAAAATAAATAATA
1	LOC_Os12g28260|13112.m02871|intron_2	AGTGGGTAGTTCGGCTACCGGTA		1	LOC_Os12g28260|13112.m02871|intron_2	AAGTCATAATTAAAGTACATTTGA
1	LOC_Os12g28260|13112.m02871|intron_2	ATAAAAATCCGCTTACTATTTCAT		1	LOC_Os12g28260|13112.m02871|intron_2	AAGTCTCTAAATTACATATGTAA
1	LOC_Os12g28260|13112.m02871|intron_2	ATACATGCCGACTATTTTTTAGTG		1	LOC_Os12g28260|13112.m02871|intron_2	AATAAAATAAATGGTCAAACA
1	LOC_Os12g28260|13112.m02871|intron_2	ATATGGCGCCATAAATATAGCTA		1	LOC_Os12g28260|13112.m02871|intron_2	AATAAATGGTCAAACATTATAAGT
3	LOC_Os12g28260|13112.m02871|intron_2	ATATGGCGCCATAAATATAGCTAC		1	LOC_Os12g28260|13112.m02871|intron_2	AATAAGACGAATGATCAAATAT
1	LOC_Os12g28260|13112.m02871|intron_2	ATATGGCGCCATAAATATAGCTACT		3	LOC_Os12g28260|13112.m02871|intron_2	AATACACTAAAATTACATATGTA
7	LOC_Os12g28260|13112.m02871|intron_2	ATATGTAATTTAGAGACTTTTAAT		9	LOC_Os12g28260|13112.m02871|intron_2	AATACACTAAAATTACATATGTAA
1	LOC_Os12g28260|13112.m02871|intron_2	ATATTTATGGCGCCATATTTTTCA		1	LOC_Os12g28260|13112.m02871|intron_2	AATAGTAAGCGGATTTTTATACCG
1	LOC_Os12g28260|13112.m02871|intron_2	ATCATGGGAGTAGCTATATTTA		1	LOC_Os12g28260|13112.m02871|intron_2	AATAGTCGGCATGTATTTACATTA
2	LOC_Os12g28260|13112.m02871|intron_2	ATCATGGGAGTAGCTATATTTATG		1	LOC_Os12g28260|13112.m02871|intron_2	AATATAGCTACTCCCATGATGAAA
3	LOC_Os12g28260|13112.m02871|intron_2	ATCCGCTTACTATTTCATCATGGG		2	LOC_Os12g28260|13112.m02871|intron_2	AATATGGCGCCATAAATATAGCT
4	LOC_Os12g28260|13112.m02871|intron_2	ATGAAATAGTAAGCGGATTTTTAT		1	LOC_Os12g28260|13112.m02871|intron_2	AATATGGCGCCATAAATATAGCTA
1	LOC_Os12g28260|13112.m02871|intron_2	ATGATGAAATAGTAAGCGGATTTT		1	LOC_Os12g28260|13112.m02871|intron_2	AATCCGCTTACTATTTCATCATGG
1	LOC_Os12g28260|13112.m02871|intron_2	ATGCCGACTATTTTTTAGTGAAA		2	LOC_Os12g28260|13112.m02871|intron_2	AATTACATATGTAATTTTAGTGTA
4	LOC_Os12g28260|13112.m02871|intron_2	ATGCCGACTATTTTTTAGTGAAAA		1	LOC_Os12g28260|13112.m02871|intron_2	AATTAGTGTAAATATAAAAAAGA
1	LOC_Os12g28260|13112.m02871|intron_2	ATGGCGCCATAAATATAGCT		1	LOC_Os12g28260|13112.m02871|intron_2	AATTAGTGTAAATATAAAAAAGAT
4	LOC_Os12g28260|13112.m02871|intron_2	ATGGCGCCATAAATATAGCTACT		1	LOC_Os12g28260|13112.m02871|intron_2	AATTCTAAAATTACATACCAATTA
4	LOC_Os12g28260|13112.m02871|intron_2	ATGGCGCCATAAATATAGCTACTC		15	LOC_Os12g28260|13112.m02871|intron_2	AATTTAGAGACTTTTAATGTAAAT
1	LOC_Os12g28260|13112.m02871|intron_2	ATGGCGCCATATTTTTCACTAAA		1	LOC_Os12g28260|13112.m02871|intron_2	AATTTTAGAATTTACATATGTAAC
1	LOC_Os12g28260|13112.m02871|intron_2	ATGGGAGTAGCTATATTTATGGCGC		2	LOC_Os12g28260|13112.m02871|intron_2	AATTTTAGTGTATTTATAATGTA
4	LOC_Os12g28260|13112.m02871|intron_2	ATGTAATTTAGAGACTTTTAATGT		8	LOC_Os12g28260|13112.m02871|intron_2	AATTTTAGTGTATTTATAATGTAA
1	LOC_Os12g28260|13112.m02871|intron_2	ATGTATTTACATTAAAAGTCTCT		7	LOC_Os12g28260|13112.m02871|intron_2	AATTTTGAGACTTACATTATAAAT
1	LOC_Os12g28260|13112.m02871|intron_2	ATTAAAAGTCTCTAAATTACATA		1	LOC_Os12g28260|13112.m02871|intron_2	AATTTTTCAAATAAAATAAATGGT
4	LOC_Os12g28260|13112.m02871|intron_2	ATTAAAAGTCTCTAAATTACATAT		4	LOC_Os12g28260|13112.m02871|intron_2	AATTTTTTTGAATAAGACGAATGA
2	LOC_Os12g28260|13112.m02871|intron_2	ATTAAAAGTCTCTAAATTACATATG		1	LOC_Os12g28260|13112.m02871|intron_2	ACAAATAATATGGGACGAATGTAG
4	LOC_Os12g28260|13112.m02871|intron_2	ATTACATATGTAATTTAGAGACTT		1	LOC_Os12g28260|13112.m02871|intron_2	ACAAGTAATATGGGACGGAGGT
2	LOC_Os12g28260|13112.m02871|intron_2	ATTTAGAGACTTTTAATGTAAATA		2	LOC_Os12g28260|13112.m02871|intron_2	ACATATGTAATTTTAGTGTATT
1	LOC_Os12g28260|13112.m02871|intron_2	ATTTTTCACTAAAAAATAGTCGG		1	LOC_Os12g28260|13112.m02871|intron_2	ACATATGTAATTTTGAGACTTA
2	LOC_Os12g28260|13112.m02871|intron_2	ATTTTTCACTAAAAAATAGTCGGC		3	LOC_Os12g28260|13112.m02871|intron_2	ACATATGTAATTTTGAGACTTACA
1	LOC_Os12g28260|13112.m02871|intron_2	ATTTTTTAGTGAAAAATATGGCGC		1	LOC_Os12g28260|13112.m02871|intron_2	ACATGCCGACTATTTTTTAGTGA
5	LOC_Os12g28260|13112.m02871|intron_2	CACTAAAAAATAGTCGGCATGTAT		10	LOC_Os12g28260|13112.m02871|intron_2	ACATGCCGACTATTTTTTAGTGAA
1	LOC_Os12g28260|13112.m02871|intron_2	CATAAATATAGCTACTCCCATGA		1	LOC_Os12g28260|13112.m02871|intron_2	ACATTAAAAGTCTCTAAATTACAT
1	LOC_Os12g28260|13112.m02871|intron_2	CATCATGGGAGTAGCTATATTTAT		1	LOC_Os12g28260|13112.m02871|intron_2	ACATTCGTCCCATATTATTTGTCG
7	LOC_Os12g28260|13112.m02871|intron_2	CATGGGAGTAGCTATATTTATGGC		1	LOC_Os12g28260|13112.m02871|intron_2	ACCATGTGAAAAATGAACGGTTTT
1	LOC_Os12g28260|13112.m02871|intron_2	CCATGATGAAATAGTAAGCGGAT		2	LOC_Os12g28260|13112.m02871|intron_2	ACGACAAATAATATGGGACGAATG
3	LOC_Os12g28260|13112.m02871|intron_2	CCATGATGAAATAGTAAGCGGATT		1	LOC_Os12g28260|13112.m02871|intron_2	ACGACAAGTAATATGGGACGGA
1	LOC_Os12g28260|13112.m02871|intron_2	CCCATGATGAAATAGTAAGCGGAT		1	LOC_Os12g28260|13112.m02871|intron_2	ACTAAAAAATAGTCGGCATGTATT
2	LOC_Os12g28260|13112.m02871|intron_2	CCGCTTACTATTTCATCATGGGAG		1	LOC_Os12g28260|13112.m02871|intron_2	ACTAGAAGTGAGATAATTAGCGGG
2	LOC_Os12g28260|13112.m02871|intron_2	CGACTATTTTTTAGTGAAAAATAT		1	LOC_Os12g28260|13112.m02871|intron_2	ACTATTTCATCATGGGAGTAGCT
1	LOC_Os12g28260|13112.m02871|intron_2	CGCCATAAATATAGCTACTCCC		2	LOC_Os12g28260|13112.m02871|intron_2	ACTATTTTTTAGTGAAAAATATGG
1	LOC_Os12g28260|13112.m02871|intron_2	CGCTTACTATTTCATCATGGGAGT		2	LOC_Os12g28260|13112.m02871|intron_2	ACTCAAAACGACAAGTAATATGGG
1	LOC_Os12g28260|13112.m02871|intron_2	CTATATTTATGGCGCCATATTTTT		1	LOC_Os12g28260|13112.m02871|intron_2	ACTCCCATGATGAAATAGTAAGCG
7	LOC_Os12g28260|13112.m02871|intron_2	CTATTTTTTAGTGAAAAATATGGC		2	LOC_Os12g28260|13112.m02871|intron_2	ACTTACATTATAAATACACTAAA
2	LOC_Os12g28260|13112.m02871|intron_2	CTCTAAATTACATATGTAATTT		3	LOC_Os12g28260|13112.m02871|intron_2	ACTTACATTATAAATACACTAAAA
1	LOC_Os12g28260|13112.m02871|intron_2	GATGAAATAGTAAGCGGATTTTTA		1	LOC_Os12g28260|13112.m02871|intron_2	ACTTATCTTTTTTATATTTACACT
1	LOC_Os12g28260|13112.m02871|intron_2	GCGCCATAAATATAGCTACTCCCA		10	LOC_Os12g28260|13112.m02871|intron_2	ACTTTTAATGTAAATACATGCCGA
1	LOC_Os12g28260|13112.m02871|intron_2	GCTTACTATTTCATCATGGGAGTA		1	LOC_Os12g28260|13112.m02871|intron_2	AGAAGTGAGATAATTAGCGGGCTA
1	LOC_Os12g28260|13112.m02871|intron_2	GGGAGTAGCTATATTTATGGCGC		1	LOC_Os12g28260|13112.m02871|intron_2	AGACAAATGATCAAACATTACAAA
1	LOC_Os12g28260|13112.m02871|intron_2	GTAAATACATGCCGACTATTTT		4	LOC_Os12g28260|13112.m02871|intron_2	AGAGACTTTTAATGTAAATACATG
1	LOC_Os12g28260|13112.m02871|intron_2	GTAAGCGGATTTTTATACCGGTA		1	LOC_Os12g28260|13112.m02871|intron_2	AGAGACTTTTAATGTAAATACATGC
1	LOC_Os12g28260|13112.m02871|intron_2	GTAGGGATGCAAGTGGGT		3	LOC_Os12g28260|13112.m02871|intron_2	AGCTACTCCCATGATGAAATAGTA
2	LOC_Os12g28260|13112.m02871|intron_2	TAAAAGTCTCTAAATTACATATGT		3	LOC_Os12g28260|13112.m02871|intron_2	AGTAAGCGGATTTTTATACCGGTA
1	LOC_Os12g28260|13112.m02871|intron_2	TAGTCGGCATGTATTTACATTA		1	LOC_Os12g28260|13112.m02871|intron_2	AGTACATTTGATAATAAAACAAGT
1	LOC_Os12g28260|13112.m02871|intron_2	TATTTACATTAAAAGTCTCTAAAT		1	LOC_Os12g28260|13112.m02871|intron_2	AGTCGGCATGTATTTACATTAAAA
1	LOC_Os12g28260|13112.m02871|intron_2	TATTTATGGCGCCATATTTTTCA		2	LOC_Os12g28260|13112.m02871|intron_2	AGTGAAAAATATGGCGCCATAAAT
2	LOC_Os12g28260|13112.m02871|intron_2	TATTTTTCACTAAAAAATAGTCGG		1	LOC_Os12g28260|13112.m02871|intron_2	AGTGGGTAGTTCGGCTACCGGTA
1	LOC_Os12g28260|13112.m02871|intron_2	TATTTTTTAGTGAAAAATATGGCG		2	LOC_Os12g28260|13112.m02871|intron_2	AGTGTATTTATAATGTAAGTCT
1	LOC_Os12g28260|13112.m02871|intron_2	TCCCATGATGAAATAGTAAGCGGA		9	LOC_Os12g28260|13112.m02871|intron_2	AGTGTATTTATAATGTAAGTCTCA
1	LOC_Os12g28260|13112.m02871|intron_2	TCCGCTTACTATTTCATCATGGGA		1	LOC_Os12g28260|13112.m02871|intron_2	ATAAAAAAGATAAGTCATAATTAA
1	LOC_Os12g28260|13112.m02871|intron_2	TCGGCATGTATTTACATTAAAAGT		1	LOC_Os12g28260|13112.m02871|intron_2	ATAAAAACTCAAAACGACAAGTAA
2	LOC_Os12g28260|13112.m02871|intron_2	TGGGAGTAGCTATATTTATGGCG		1	LOC_Os12g28260|13112.m02871|intron_2	ATAAAAATCCGCTTACTATTTCAT
17	LOC_Os12g28260|13112.m02871|intron_2	TGGGAGTAGCTATATTTATGGCGC		1	LOC_Os12g28260|13112.m02871|intron_2	ATAAAATAAATAATAATTCTAAAT
1	LOC_Os12g28260|13112.m02871|intron_2	TGTATTTACATTAAAAGTCTCTAA		1	LOC_Os12g28260|13112.m02871|intron_2	ATAAAATAAATGGTCAAACATTAT
1	LOC_Os12g28260|13112.m02871|intron_2	TTACATATGTAATTTAGAGACT		1	LOC_Os12g28260|13112.m02871|intron_2	ATACACTAAAATTACATATGTAAT
1	LOC_Os12g28260|13112.m02871|intron_2	TTACATATGTAATTTAGAGACTT		1	LOC_Os12g28260|13112.m02871|intron_2	ATACATGCCGACTATTTTTTAGTG
1	LOC_Os12g28260|13112.m02871|intron_2	TTACATTAAAAGTCTCTAAATTAC		1	LOC_Os12g28260|13112.m02871|intron_2	ATATAATTGGTATGTAATTTTAGA
1	LOC_Os12g28260|13112.m02871|intron_2	TTACATTAAAAGTCTCTAAATTACA		1	LOC_Os12g28260|13112.m02871|intron_2	ATATGGCGCCATAAATATAGCTA
1	LOC_Os12g28260|13112.m02871|intron_2	TTATGGCGCCATATTTTTCACTA		3	LOC_Os12g28260|13112.m02871|intron_2	ATATGGCGCCATAAATATAGCTAC
3	LOC_Os12g28260|13112.m02871|intron_2	TTATGGCGCCATATTTTTCACTAA		1	LOC_Os12g28260|13112.m02871|intron_2	ATATGGCGCCATAAATATAGCTACT
4	LOC_Os12g28260|13112.m02871|intron_2	TTCACTAAAAAATAGTCGGCAT		1	LOC_Os12g28260|13112.m02871|intron_2	ATATGGGACGGAGGTAGTATTT
1	LOC_Os12g28260|13112.m02871|intron_2	TTCACTAAAAAATAGTCGGCATGT		7	LOC_Os12g28260|13112.m02871|intron_2	ATATGTAATTTAGAGACTTTTAAT
1	LOC_Os12g28260|13112.m02871|intron_2	TTTAATGTAAATACATGCCGACTA		1	LOC_Os12g28260|13112.m02871|intron_2	ATATGTAATTTTGAGACTT
1	LOC_Os12g28260|13112.m02871|intron_2	TTTTCACTAAAAAATAGTCG		1	LOC_Os12g28260|13112.m02871|intron_2	ATATTTATGGCGCCATATTTTTCA
1	LOC_Os12g28260|13112.m02871|intron_2	TTTTCACTAAAAAATAGTCGG		2	LOC_Os12g28260|13112.m02871|intron_2	ATATTTGATCATTCGTCTTATTCA
2	LOC_Os12g28260|13112.m02871|intron_2	TTTTCACTAAAAAATAGTCGGC		1	LOC_Os12g28260|13112.m02871|intron_2	ATCATGGGAGTAGCTATATTTA
1	LOC_Os12g28260|13112.m02871|intron_2	TTTTCACTAAAAAATAGTCGGCA		2	LOC_Os12g28260|13112.m02871|intron_2	ATCATGGGAGTAGCTATATTTATG
22	LOC_Os12g28260|13112.m02871|intron_2	TTTTCACTAAAAAATAGTCGGCAT		2	LOC_Os12g28260|13112.m02871|intron_2	ATCATTCGTCTTATTCAAAAAAAT
1	LOC_Os12g28260|13112.m02871|intron_2	TTTTTATACCGGTAGCCGAACTACC		3	LOC_Os12g28260|13112.m02871|intron_2	ATCCGCTTACTATTTCATCATGGG
2	LOC_Os12g28260|13112.m02871|intron_2	TTTTTCACTAAAAAATAGTCGGCA		4	LOC_Os12g28260|13112.m02871|intron_2	ATGAAATAGTAAGCGGATTTTTAT
1	LOC_Os12g19690|13112.m02091|intron_1	AAAAACATTGCTCAACTCACCCAT		1	LOC_Os12g28260|13112.m02871|intron_2	ATGATGAAATAGTAAGCGGATTTT
2	LOC_Os12g19690|13112.m02091|intron_1	AAACATTGCTCAACTCACCCATAA		1	LOC_Os12g28260|13112.m02871|intron_2	ATGCCGACTATTTTTTAGTGAAA
1	LOC_Os12g19690|13112.m02091|intron_1	AAACTCTGATCAGAGGTGTACCAC		4	LOC_Os12g28260|13112.m02871|intron_2	ATGCCGACTATTTTTTAGTGAAAA
1	LOC_Os12g19690|13112.m02091|intron_1	AAATGCTGTTTTCTGCAAATGAAC		1	LOC_Os12g28260|13112.m02871|intron_2	ATGGCGCCATAAATATAGCT
1	LOC_Os12g19690|13112.m02091|intron_1	AACACACCCGTGTTGCATAGGCCC		4	LOC_Os12g28260|13112.m02871|intron_2	ATGGCGCCATAAATATAGCTACT
1	LOC_Os12g19690|13112.m02091|intron_1	AACACGGGTGTGTTGTATGGTGTT		4	LOC_Os12g28260|13112.m02871|intron_2	ATGGCGCCATAAATATAGCTACTC
1	LOC_Os12g19690|13112.m02091|intron_1	AACATTGCTCAACTCACCCATA		1	LOC_Os12g28260|13112.m02871|intron_2	ATGGCGCCATATTTTTCACTAAA
2	LOC_Os12g19690|13112.m02091|intron_1	AACCAGGAATTATCCATTCCAA		2	LOC_Os12g28260|13112.m02871|intron_2	ATGGGACGAATGTAGTATAGAAGA
1	LOC_Os12g19690|13112.m02091|intron_1	AACCCCAGTTGAACAAATTAAACC		1	LOC_Os12g28260|13112.m02871|intron_2	ATGGGAGTAGCTATATTTATGGCGC
1	LOC_Os12g19690|13112.m02091|intron_1	AACCGCGGGTACGGCTATTCGAA		1	LOC_Os12g28260|13112.m02871|intron_2	ATGGTCAAACATTATAAGTCAAAA
3	LOC_Os12g19690|13112.m02091|intron_1	AACCGCGGGTACGGCTATTCGAAT		4	LOC_Os12g28260|13112.m02871|intron_2	ATGTAATTTAGAGACTTTTAATGT
2	LOC_Os12g19690|13112.m02091|intron_1	AACTCTGATCAGAGGTGTACCACT		1	LOC_Os12g28260|13112.m02871|intron_2	ATGTATTTACATTAAAAGTCTCT
1	LOC_Os12g19690|13112.m02091|intron_1	AACTCTGATCAGAGGTGTACCACTG		1	LOC_Os12g28260|13112.m02871|intron_2	ATTAAAAGTCTCTAAATTACATA
1	LOC_Os12g19690|13112.m02091|intron_1	AACTGTTTTACTATTCTCTTAAAT		4	LOC_Os12g28260|13112.m02871|intron_2	ATTAAAAGTCTCTAAATTACATAT
1	LOC_Os12g19690|13112.m02091|intron_1	AAGAGAATAGTAAAACAGTTGTAT		2	LOC_Os12g28260|13112.m02871|intron_2	ATTAAAAGTCTCTAAATTACATATG
4	LOC_Os12g19690|13112.m02091|intron_1	AAGTGCACAGGATAACAAAGGATG		2	LOC_Os12g28260|13112.m02871|intron_2	ATTACAAATAAAAACTTAAAACGA
2	LOC_Os12g19690|13112.m02091|intron_1	AATAGCCGTACCCGCGGTTATGGG		4	LOC_Os12g28260|13112.m02871|intron_2	ATTACATATGTAATTTAGAGACTT
5	LOC_Os12g19690|13112.m02091|intron_1	AATATTCATTCATCAGAAGAGGAG		1	LOC_Os12g28260|13112.m02871|intron_2	ATTACATATGTAATTTTAGTGTAT
4	LOC_Os12g19690|13112.m02091|intron_1	AATCACGAAAAACATTGCTCAACT		1	LOC_Os12g28260|13112.m02871|intron_2	ATTAGTGTAAATATAAAAAAGATA
1	LOC_Os12g19690|13112.m02091|intron_1	AATCTACGGAACAGCTATGGCA		1	LOC_Os12g28260|13112.m02871|intron_2	ATTATAAGTCAAAAACGACAAATA
3	LOC_Os12g19690|13112.m02091|intron_1	AATCTATTCGAATAGCCGTACCCG		1	LOC_Os12g28260|13112.m02871|intron_2	ATTATTTGTCGTTTTTGACTTATA
3	LOC_Os12g19690|13112.m02091|intron_1	AATGAATATTGCAAGAATGAGCAT		2	LOC_Os12g28260|13112.m02871|intron_2	ATTCGTCCCATATTATTTGTCGTT
1	LOC_Os12g19690|13112.m02091|intron_1	AATGAATATTGCAAGAATGAGCATA		2	LOC_Os12g28260|13112.m02871|intron_2	ATTTAGAGACTTTTAATGTAAATA
3	LOC_Os12g19690|13112.m02091|intron_1	AATGTTTTTCGTGATTAGTCT		3	LOC_Os12g28260|13112.m02871|intron_2	ATTTATAATGTAAGTCTCAAAATT
2	LOC_Os12g19690|13112.m02091|intron_1	AATGTTTTTCGTGATTAGTCTC		1	LOC_Os12g28260|13112.m02871|intron_2	ATTTATAATGTAAGTCTCAAAATTA
5	LOC_Os12g19690|13112.m02091|intron_1	AATGTTTTTCGTGATTAGTCTCA		1	LOC_Os12g28260|13112.m02871|intron_2	ATTTGTAATGTTTGATCATTTGTCT
4	LOC_Os12g19690|13112.m02091|intron_1	AATGTTTTTCGTGATTAGTCTCAC		1	LOC_Os12g28260|13112.m02871|intron_2	ATTTTAGTGTATTTATAATGTA
4	LOC_Os12g19690|13112.m02091|intron_1	AATTATCCATTCCAAACCAGG		1	LOC_Os12g28260|13112.m02871|intron_2	ATTTTAGTGTATTTATAATGTAAG
13	LOC_Os12g19690|13112.m02091|intron_1	AATTATCCATTCCAAACCAGGA		1	LOC_Os12g28260|13112.m02871|intron_2	ATTTTATTTGTGACTTGTTTTATT
3	LOC_Os12g19690|13112.m02091|intron_1	ACACCTCTGATCAGAGTTTAATCT		1	LOC_Os12g28260|13112.m02871|intron_2	ATTTTGAGACTTACATTATAAATA
1	LOC_Os12g19690|13112.m02091|intron_1	ACAGCATTTAATAAATATTTAAGA		1	LOC_Os12g28260|13112.m02871|intron_2	ATTTTTCACTAAAAAATAGTCGG
2	LOC_Os12g19690|13112.m02091|intron_1	ACAGGATAACAAAGGATGGCA		2	LOC_Os12g28260|13112.m02871|intron_2	ATTTTTCACTAAAAAATAGTCGGC
2	LOC_Os12g19690|13112.m02091|intron_1	ACAGTGGTACACCTCTGATCAGAG		1	LOC_Os12g28260|13112.m02871|intron_2	ATTTTTTAGTGAAAAATATGGCGC
2	LOC_Os12g19690|13112.m02091|intron_1	ACATGATGTGGGGTTGTGTCTTGT		1	LOC_Os12g28260|13112.m02871|intron_2	ATTTTTTTGAATAAGACGAATGAT
3	LOC_Os12g19690|13112.m02091|intron_1	ACATGGTGACATGATGTGGGGT		2	LOC_Os12g28260|13112.m02871|intron_2	CAAATTTTTTTGAATAAGACGAAT
3	LOC_Os12g19690|13112.m02091|intron_1	ACATGGTGACATGATGTGGGGTT		5	LOC_Os12g28260|13112.m02871|intron_2	CACTAAAAAATAGTCGGCATGTAT
1	LOC_Os12g19690|13112.m02091|intron_1	ACATGGTGACATGATGTGGGGTTG		1	LOC_Os12g28260|13112.m02871|intron_2	CATAAATATAGCTACTCCCATGA
1	LOC_Os12g19690|13112.m02091|intron_1	ACCAGGAATTATCCATTCCAAA		1	LOC_Os12g28260|13112.m02871|intron_2	CATATGTAATTTTAGTGTATTTA
1	LOC_Os12g19690|13112.m02091|intron_1	ACCCGCGGTTATGGGTGAGTTGAG		1	LOC_Os12g28260|13112.m02871|intron_2	CATATGTAATTTTAGTGTATTTAT
1	LOC_Os12g19690|13112.m02091|intron_1	ACCTCTGATCAGAGTTTAATCTATT		1	LOC_Os12g28260|13112.m02871|intron_2	CATCATGGGAGTAGCTATATTTAT
1	LOC_Os12g19690|13112.m02091|intron_1	ACGAAAAACATTGCTCAACT		7	LOC_Os12g28260|13112.m02871|intron_2	CATGGGAGTAGCTATATTTATGGC
3	LOC_Os12g19690|13112.m02091|intron_1	ACGAAAAACATTGCTCAACTC		1	LOC_Os12g28260|13112.m02871|intron_2	CATTCGTCCCATATTATTTGTCG
1	LOC_Os12g19690|13112.m02091|intron_1	ACGAAAAACATTGCTCAACTCACC		1	LOC_Os12g28260|13112.m02871|intron_2	CATTCGTCCCATATTATTTGTCGT
1	LOC_Os12g19690|13112.m02091|intron_1	ACTCACCCATAACCGCGGGTACGG		1	LOC_Os12g28260|13112.m02871|intron_2	CCATGATGAAATAGTAAGCGGAT
1	LOC_Os12g19690|13112.m02091|intron_1	ACTCCTCTTCTGATGAATGAATAT		3	LOC_Os12g28260|13112.m02871|intron_2	CCATGATGAAATAGTAAGCGGATT
2	LOC_Os12g19690|13112.m02091|intron_1	ACTCTGATCAGAGGTGTACCACT		1	LOC_Os12g28260|13112.m02871|intron_2	CCCATATTATTTGTCGTTTTTGA
4	LOC_Os12g19690|13112.m02091|intron_1	ACTCTGATCAGAGGTGTACCACTG		1	LOC_Os12g28260|13112.m02871|intron_2	CCCATGATGAAATAGTAAGCGGAT
1	LOC_Os12g19690|13112.m02091|intron_1	AGAGAATAGTAAAACAGTTGTATA		2	LOC_Os12g28260|13112.m02871|intron_2	CCGCTTACTATTTCATCATGGGAG
1	LOC_Os12g19690|13112.m02091|intron_1	AGAGTTTAATCTATTCGAATAGCC		1	LOC_Os12g28260|13112.m02871|intron_2	CGACAAGTAATATGGGACGGAGG
1	LOC_Os12g19690|13112.m02091|intron_1	AGATTAAACTCTGATCAGAGGT		1	LOC_Os12g28260|13112.m02871|intron_2	CGACAAGTAATATGGGACGGAGGT
1	LOC_Os12g19690|13112.m02091|intron_1	AGATTAAACTCTGATCAGAGGTG		2	LOC_Os12g28260|13112.m02871|intron_2	CGACTATTTTTTAGTGAAAAATAT
8	LOC_Os12g19690|13112.m02091|intron_1	AGATTAAACTCTGATCAGAGGTGT		1	LOC_Os12g28260|13112.m02871|intron_2	CGCCATAAATATAGCTACTCCC
1	LOC_Os12g19690|13112.m02091|intron_1	AGCAATGTTTTTCGTGATTAG		1	LOC_Os12g28260|13112.m02871|intron_2	CGCTTACTATTTCATCATGGGAGT
4	LOC_Os12g19690|13112.m02091|intron_1	AGCAATGTTTTTCGTGATTAGT		2	LOC_Os12g28260|13112.m02871|intron_2	CGTCTTATTCAAAAAAATTTGGA
10	LOC_Os12g19690|13112.m02091|intron_1	AGCAATGTTTTTCGTGATTAGTCT		1	LOC_Os12g28260|13112.m02871|intron_2	CTACCATGTGAAAAATGAACGG
2	LOC_Os12g19690|13112.m02091|intron_1	AGCCGTACCCGCGGTTATGGGTGA		1	LOC_Os12g28260|13112.m02871|intron_2	CTATATTTATGGCGCCATATTTTT
2	LOC_Os12g19690|13112.m02091|intron_1	AGGAATTATCCATTCCAAACCAGG		7	LOC_Os12g28260|13112.m02871|intron_2	CTATTTTTTAGTGAAAAATATGGC
9	LOC_Os12g19690|13112.m02091|intron_1	AGGCACATGGTGACATGATGTGGG		1	LOC_Os12g28260|13112.m02871|intron_2	CTCCGTCCCATATTACTTGTCGTT
1	LOC_Os12g19690|13112.m02091|intron_1	AGTATGTCATATGCTCATTCTTGCA		2	LOC_Os12g28260|13112.m02871|intron_2	CTCTAAATTACATATGTAATTT
1	LOC_Os12g19690|13112.m02091|intron_1	AGTGCACAGGATAACAAAGGAT		1	LOC_Os12g28260|13112.m02871|intron_2	CTTAAAACGACAAGTAATATGGG
1	LOC_Os12g19690|13112.m02091|intron_1	AGTGGTACACCTCTGATCAGAGT		1	LOC_Os12g28260|13112.m02871|intron_2	GAAAAATTAGTGTAAATA
3	LOC_Os12g19690|13112.m02091|intron_1	AGTGGTACACCTCTGATCAGAGTT		1	LOC_Os12g28260|13112.m02871|intron_2	GAATGATCAAATATTACAAATAAAA
18	LOC_Os12g19690|13112.m02091|intron_1	AGTTGAGCAATGTTTTTCGTG		1	LOC_Os12g28260|13112.m02871|intron_2	GACAAATAATATGGGACGAATGTA
4	LOC_Os12g19690|13112.m02091|intron_1	AGTTGAGCAATGTTTTTCGTGA		1	LOC_Os12g28260|13112.m02871|intron_2	GACAAGTAATATGGGACGGAGGT
6	LOC_Os12g19690|13112.m02091|intron_1	AGTTGAGCAATGTTTTTCGTGATT		1	LOC_Os12g28260|13112.m02871|intron_2	GACTTGTTTTATTATCAAATGTAC
1	LOC_Os12g19690|13112.m02091|intron_1	AGTTTAATCTATTCGAATAGCCGT		1	LOC_Os12g28260|13112.m02871|intron_2	GAGACTTACATTATAAATACACT
1	LOC_Os12g19690|13112.m02091|intron_1	ATAACCGCGGGTACGGCTATTCGA		1	LOC_Os12g28260|13112.m02871|intron_2	GAGACTTACATTATAAATACACTA
4	LOC_Os12g19690|13112.m02091|intron_1	ATAGATTAAACTCTGATCAGAGGT		1	LOC_Os12g28260|13112.m02871|intron_2	GATCAAACATTACAAATAAAAACT
1	LOC_Os12g19690|13112.m02091|intron_1	ATAGCCGTACCCGCGGTTATGGGT		1	LOC_Os12g28260|13112.m02871|intron_2	GATGAAATAGTAAGCGGATTTTTA
1	LOC_Os12g19690|13112.m02091|intron_1	ATATGCTCATTCTTGCAATAT		1	LOC_Os12g28260|13112.m02871|intron_2	GCGCCATAAATATAGCTACTCCCA
2	LOC_Os12g19690|13112.m02091|intron_1	ATATGCTCATTCTTGCAATATTCA		1	LOC_Os12g28260|13112.m02871|intron_2	GCTAATTATCTCACTTCTAGTATA
2	LOC_Os12g19690|13112.m02091|intron_1	ATATTCATTCATCAGAAGAGGAGT		1	LOC_Os12g28260|13112.m02871|intron_2	GCTTACTATTTCATCATGGGAGTA
3	LOC_Os12g19690|13112.m02091|intron_1	ATATTTGCTGTGTGGCTTGTTG		1	LOC_Os12g28260|13112.m02871|intron_2	GGGACGGAGGTAGTATTTTGTACT
2	LOC_Os12g19690|13112.m02091|intron_1	ATCACGAAAAACATTGCTCAACTC		1	LOC_Os12g28260|13112.m02871|intron_2	GGGAGTAGCTATATTTATGGCGC
1	LOC_Os12g19690|13112.m02091|intron_1	ATCAGAGGTGTACCACTGTACC		1	LOC_Os12g28260|13112.m02871|intron_2	GTAAATACATGCCGACTATTTT
1	LOC_Os12g19690|13112.m02091|intron_1	ATCAGAGGTGTACCACTGTACCC		1	LOC_Os12g28260|13112.m02871|intron_2	GTAAGCGGATTTTTATACCGGTA
1	LOC_Os12g19690|13112.m02091|intron_1	ATCAGAGGTGTACCACTGTACCCA		1	LOC_Os12g28260|13112.m02871|intron_2	GTAAGTCTCAAAATTACATATGT
1	LOC_Os12g19690|13112.m02091|intron_1	ATCCTTTGTTATCCTGTGCACT		1	LOC_Os12g28260|13112.m02871|intron_2	GTAAGTCTCAAAATTACATATGTA
4	LOC_Os12g19690|13112.m02091|intron_1	ATCCTTTGTTATCCTGTGCACTTG		1	LOC_Os12g28260|13112.m02871|intron_2	GTAGGGATGCAAGTGGGT
1	LOC_Os12g19690|13112.m02091|intron_1	ATCCTTTGTTATCCTGTGCACTTGC		1	LOC_Os12g28260|13112.m02871|intron_2	GTCAAAAACGACAAATAATATGGG
1	LOC_Os12g19690|13112.m02091|intron_1	ATCTACGGAACAGCTATGGCAACT		1	LOC_Os12g28260|13112.m02871|intron_2	GTGACTTGTTTTATTATCAAATGT
1	LOC_Os12g19690|13112.m02091|intron_1	ATCTATTCGAATAGCCGTACCCGC		1	LOC_Os12g28260|13112.m02871|intron_2	GTTCCAGCAGAATCGGTTCGTA
1	LOC_Os12g19690|13112.m02091|intron_1	ATGAATATTGCAAGAATGAGCATA		1	LOC_Os12g28260|13112.m02871|intron_2	GTTTTAAGTTTTTATTTGTAATGT
1	LOC_Os12g19690|13112.m02091|intron_1	ATGATGTGGGGTTGTGTCT		2	LOC_Os12g28260|13112.m02871|intron_2	TAAAAGTCTCTAAATTACATATGT
1	LOC_Os12g19690|13112.m02091|intron_1	ATGATGTGGGGTTGTGTCTTG		2	LOC_Os12g28260|13112.m02871|intron_2	TAAATACACTAAAATTACATATGT
1	LOC_Os12g19690|13112.m02091|intron_1	ATGATGTGGGGTTGTGTCTTGT		1	LOC_Os12g28260|13112.m02871|intron_2	TAAGACAAATGATCAAACAT
3	LOC_Os12g19690|13112.m02091|intron_1	ATGCAAGTGCACAGGATAACAAAG		1	LOC_Os12g28260|13112.m02871|intron_2	TAAGTCTCAAAATTACATATGT
2	LOC_Os12g19690|13112.m02091|intron_1	ATGCTCATTCTTGCAATATTCATT		3	LOC_Os12g28260|13112.m02871|intron_2	TAAGTCTCAAAATTACATATGTA
1	LOC_Os12g19690|13112.m02091|intron_1	ATGTCATATGCTCATTCTTGC		1	LOC_Os12g28260|13112.m02871|intron_2	TAAGTCTCAAAATTACATATGTAA
17	LOC_Os12g19690|13112.m02091|intron_1	ATGTCATATGCTCATTCTTGCA		1	LOC_Os12g28260|13112.m02871|intron_2	TACTACCTCCGTCCCATATTACTT
4	LOC_Os12g19690|13112.m02091|intron_1	ATGTCATATGCTCATTCTTGCAAT		1	LOC_Os12g28260|13112.m02871|intron_2	TAGTCGGCATGTATTTACATTA
2	LOC_Os12g19690|13112.m02091|intron_1	ATGTGGGGTTGTGTCTTGTGGG		1	LOC_Os12g28260|13112.m02871|intron_2	TAGTGTATTTATAATGTAAG
2	LOC_Os12g19690|13112.m02091|intron_1	ATGTGGGGTTGTGTCTTGTGGGT		1	LOC_Os12g28260|13112.m02871|intron_2	TATCTTTTTTATATTATTTGTCGT
2	LOC_Os12g19690|13112.m02091|intron_1	ATGTTTTTCGTGATTAGTCTC		1	LOC_Os12g28260|13112.m02871|intron_2	TATTTACATTAAAAGTCTCTAAAT
44	LOC_Os12g19690|13112.m02091|intron_1	ATGTTTTTCGTGATTAGTCTCA		1	LOC_Os12g28260|13112.m02871|intron_2	TATTTATAATGTAAGTCTCAAAA
14	LOC_Os12g19690|13112.m02091|intron_1	ATGTTTTTCGTGATTAGTCTCACA		1	LOC_Os12g28260|13112.m02871|intron_2	TATTTATGGCGCCATATTTTTCA
1	LOC_Os12g19690|13112.m02091|intron_1	ATTAAACTCTGATCAGAGGTGTAC		1	LOC_Os12g28260|13112.m02871|intron_2	TATTTATTTTATTTGTGACTTGTT
2	LOC_Os12g19690|13112.m02091|intron_1	ATTAAATAAACACCATACAACACA		1	LOC_Os12g28260|13112.m02871|intron_2	TATTTGAAAAATTAGTGTAAAT
2	LOC_Os12g19690|13112.m02091|intron_1	ATTCGAATAGATTAAACTCTGATC		4	LOC_Os12g28260|13112.m02871|intron_2	TATTTGATCATTCGTCTTATT
1	LOC_Os12g19690|13112.m02091|intron_1	ATTCGAATAGCCGTACCCGCGGT		1	LOC_Os12g28260|13112.m02871|intron_2	TATTTGATCATTCGTCTTATTCAA
1	LOC_Os12g19690|13112.m02091|intron_1	ATTGCTCAACTCACCCATAACCGC		1	LOC_Os12g28260|13112.m02871|intron_2	TATTTGTAATATTTGATCATTCG
1	LOC_Os12g19690|13112.m02091|intron_1	ATTTAAGAGAATAGTAAAACAGTT		1	LOC_Os12g28260|13112.m02871|intron_2	TATTTTGTACTACCATGTGAAA
1	LOC_Os12g19690|13112.m02091|intron_1	ATTTGAACAACCAACCCCAGTTGA		2	LOC_Os12g28260|13112.m02871|intron_2	TATTTTTCACTAAAAAATAGTCGG
1	LOC_Os12g19690|13112.m02091|intron_1	ATTTGCTGTGTGGCTTGTTGAG		1	LOC_Os12g28260|13112.m02871|intron_2	TATTTTTTAGTGAAAAATATGGCG
1	LOC_Os12g19690|13112.m02091|intron_1	CAAATGTGGTTGGGCCTATGCAAC		2	LOC_Os12g28260|13112.m02871|intron_2	TCAAAACGACAAGTAATATGGGAC
1	LOC_Os12g19690|13112.m02091|intron_1	CAACTCACCCATAACCGCGGGT		1	LOC_Os12g28260|13112.m02871|intron_2	TCCCATGATGAAATAGTAAGCGGA
1	LOC_Os12g19690|13112.m02091|intron_1	CAACTCACCCATAACCGCGGGTA		1	LOC_Os12g28260|13112.m02871|intron_2	TCCGCTTACTATTTCATCATGGGA
1	LOC_Os12g19690|13112.m02091|intron_1	CAATGTTTTTCGTGATTAGTC		1	LOC_Os12g28260|13112.m02871|intron_2	TCGGCATGTATTTACATTAAAAGT
2	LOC_Os12g19690|13112.m02091|intron_1	CACAGCAAATATGCAAGTGCACAGG		2	LOC_Os12g28260|13112.m02871|intron_2	TGAGACTTACATTATAAATACACT
1	LOC_Os12g19690|13112.m02091|intron_1	CACATGGTGACATGATGTGGGG		1	LOC_Os12g28260|13112.m02871|intron_2	TGATCATTCGTCTTATTCAAAAAA
1	LOC_Os12g19690|13112.m02091|intron_1	CACATGGTGACATGATGTGGGGT		2	LOC_Os12g28260|13112.m02871|intron_2	TGGGAGTAGCTATATTTATGGCG
1	LOC_Os12g19690|13112.m02091|intron_1	CACCCATAACCGCGGGTACGGC		17	LOC_Os12g28260|13112.m02871|intron_2	TGGGAGTAGCTATATTTATGGCGC
1	LOC_Os12g19690|13112.m02091|intron_1	CACGAAAAACATTGCTCAACT		1	LOC_Os12g28260|13112.m02871|intron_2	TGTATTTACATTAAAAGTCTCTAA
1	LOC_Os12g19690|13112.m02091|intron_1	CAGTGGTACACCTCTGATCAGA		1	LOC_Os12g28260|13112.m02871|intron_2	TTACATATGTAATTTAGAGACT
11	LOC_Os12g19690|13112.m02091|intron_1	CAGTGGTACACCTCTGATCAGAGT		1	LOC_Os12g28260|13112.m02871|intron_2	TTACATATGTAATTTAGAGACTT
1	LOC_Os12g19690|13112.m02091|intron_1	CATATTTGCTGTGTGGCTTGT		2	LOC_Os12g28260|13112.m02871|intron_2	TTACATATGTAATTTTAGTGTATT
1	LOC_Os12g19690|13112.m02091|intron_1	CATGATGTGGGGTTGTGTCTT		1	LOC_Os12g28260|13112.m02871|intron_2	TTACATATGTAATTTTGAGACTTA
2	LOC_Os12g19690|13112.m02091|intron_1	CATGATGTGGGGTTGTGTCTTG		1	LOC_Os12g28260|13112.m02871|intron_2	TTACATTAAAAGTCTCTAAATTAC
1	LOC_Os12g19690|13112.m02091|intron_1	CATGATGTGGGGTTGTGTCTTGTG		1	LOC_Os12g28260|13112.m02871|intron_2	TTACATTAAAAGTCTCTAAATTACA
1	LOC_Os12g19690|13112.m02091|intron_1	CATTCTTGCAATATTCATTCAT		1	LOC_Os12g28260|13112.m02871|intron_2	TTACTTGTCGTTTTAAGTTTT
1	LOC_Os12g19690|13112.m02091|intron_1	CCATCCTTTGTTATCCTGTGCA		1	LOC_Os12g28260|13112.m02871|intron_2	TTAGTGTATTTATAATGT
4	LOC_Os12g19690|13112.m02091|intron_1	CCCATAACCGCGGGTACGGCTA		2	LOC_Os12g28260|13112.m02871|intron_2	TTAGTGTATTTATAATGTAAGT
1	LOC_Os12g19690|13112.m02091|intron_1	CCTTTGTTATCCTGTGCACTT		16	LOC_Os12g28260|13112.m02871|intron_2	TTAGTGTATTTATAATGTAAGTCT
1	LOC_Os12g19690|13112.m02091|intron_1	CGCGGGTACGGCTATTCGAATAGA		1	LOC_Os12g28260|13112.m02871|intron_2	TTATGGCGCCATATTTTTCACTA
2	LOC_Os12g19690|13112.m02091|intron_1	CTCAACTCACCCATAACCGCGG		3	LOC_Os12g28260|13112.m02871|intron_2	TTATGGCGCCATATTTTTCACTAA
1	LOC_Os12g19690|13112.m02091|intron_1	CTCTGATCAGAGGTGTACCACTGT		1	LOC_Os12g28260|13112.m02871|intron_2	TTATTTATTTTATTTGTGACTTGT
1	LOC_Os12g19690|13112.m02091|intron_1	CTGATCAGAGGTGTACCACTGTAC		1	LOC_Os12g28260|13112.m02871|intron_2	TTATTTTATTTGTGACTTGT
1	LOC_Os12g19690|13112.m02091|intron_1	CTGATCAGAGGTGTACCACTGTACC		1	LOC_Os12g28260|13112.m02871|intron_2	TTCAAATAAAATAAATGGTCAAAC
2	LOC_Os12g19690|13112.m02091|intron_1	CTGATGAATGAATATTGCAAGAAT		4	LOC_Os12g28260|13112.m02871|intron_2	TTCACTAAAAAATAGTCGGCAT
1	LOC_Os12g19690|13112.m02091|intron_1	CTTCTGATGAATGAATATTGCA		1	LOC_Os12g28260|13112.m02871|intron_2	TTCACTAAAAAATAGTCGGCATGT
9	LOC_Os12g19690|13112.m02091|intron_1	CTTGCATATTTGCTGTGTGGC		1	LOC_Os12g28260|13112.m02871|intron_2	TTGAGACTTACATTATAAATACAC
2	LOC_Os12g19690|13112.m02091|intron_1	CTTGCATATTTGCTGTGTGGCTT		1	LOC_Os12g28260|13112.m02871|intron_2	TTGTCGTTTTAAGTTTTTATTT
1	LOC_Os12g19690|13112.m02091|intron_1	CTTGTGGGTACAGTGGTACACC		1	LOC_Os12g28260|13112.m02871|intron_2	TTTAATGTAAATACATGCCGACTA
7	LOC_Os12g19690|13112.m02091|intron_1	CTTGTGGGTACAGTGGTACACCT		1	LOC_Os12g28260|13112.m02871|intron_2	TTTACATATGTAATTTTGAGACTT
1	LOC_Os12g19690|13112.m02091|intron_1	CTTGTGGGTACAGTGGTACACCTC		2	LOC_Os12g28260|13112.m02871|intron_2	TTTAGTGTATTTATAATGTAAGT
1	LOC_Os12g19690|13112.m02091|intron_1	CTTTGTTATCCTGTGCACTTGC		1	LOC_Os12g28260|13112.m02871|intron_2	TTTAGTGTATTTATAATGTAAGTC
1	LOC_Os12g19690|13112.m02091|intron_1	GAATAGATTAAACTCTGATCAGAG		1	LOC_Os12g28260|13112.m02871|intron_2	TTTCTTCTATACTACATTCGTCCC
2	LOC_Os12g19690|13112.m02091|intron_1	GAATGAATATTGCAAGAATGAGCA		1	LOC_Os12g28260|13112.m02871|intron_2	TTTGAATAAGACGAATGATCAAA
1	LOC_Os12g19690|13112.m02091|intron_1	GACATGATGTGGGGTTGTGT		2	LOC_Os12g28260|13112.m02871|intron_2	TTTGAGACTTACATTATAAATACA
1	LOC_Os12g19690|13112.m02091|intron_1	GACATGATGTGGGGTTGTGTCT		1	LOC_Os12g28260|13112.m02871|intron_2	TTTGTAATGTTTGATCATTTGTC
1	LOC_Os12g19690|13112.m02091|intron_1	GAGCAATGTTTTTCGTGATTAG		1	LOC_Os12g28260|13112.m02871|intron_2	TTTTAGTGTATTTATAATGTAAG
1	LOC_Os12g19690|13112.m02091|intron_1	GAGCAATGTTTTTCGTGATTAGTC		3	LOC_Os12g28260|13112.m02871|intron_2	TTTTAGTGTATTTATAATGTAAGT
3	LOC_Os12g19690|13112.m02091|intron_1	GAGGCACATGGTGACATGATGTG		1	LOC_Os12g28260|13112.m02871|intron_2	TTTTATTATCAAATGTACTTTAA
1	LOC_Os12g19690|13112.m02091|intron_1	GAGGCACATGGTGACATGATGTGG		1	LOC_Os12g28260|13112.m02871|intron_2	TTTTCACTAAAAAATAGTCG
1	LOC_Os12g19690|13112.m02091|intron_1	GAGGCACATGGTGACATGATGTGGG		1	LOC_Os12g28260|13112.m02871|intron_2	TTTTCACTAAAAAATAGTCGG
2	LOC_Os12g19690|13112.m02091|intron_1	GAGTTGAGCAATGTTTTTCGT		2	LOC_Os12g28260|13112.m02871|intron_2	TTTTCACTAAAAAATAGTCGGC
9	LOC_Os12g19690|13112.m02091|intron_1	GAGTTGAGCAATGTTTTTCGTG		1	LOC_Os12g28260|13112.m02871|intron_2	TTTTCACTAAAAAATAGTCGGCA
2	LOC_Os12g19690|13112.m02091|intron_1	GAGTTGAGCAATGTTTTTCGTGAT		22	LOC_Os12g28260|13112.m02871|intron_2	TTTTCACTAAAAAATAGTCGGCAT
8	LOC_Os12g19690|13112.m02091|intron_1	GATGTGGGGTTGTGTCTTGTGGGT		2	LOC_Os12g28260|13112.m02871|intron_2	TTTTGAATAAGACGAATGATCAAA
4	LOC_Os12g19690|13112.m02091|intron_1	GATTAAACTCTGATCAGAGGTGTA		1	LOC_Os12g28260|13112.m02871|intron_2	TTTTTATACCGGTAGCCGAACTACC
1	LOC_Os12g19690|13112.m02091|intron_1	GCAATATTCATTCATCAGAAGAGG		2	LOC_Os12g28260|13112.m02871|intron_2	TTTTTCACTAAAAAATAGTCGGCA
1	LOC_Os12g19690|13112.m02091|intron_1	GCACAGGATAACAAAGGATGG		1	LOC_Os12g28260|13112.m02871|intron_2	TTTTTCTTCTATACTACATTCGT
1	LOC_Os12g19690|13112.m02091|intron_1	GCACATGGTGACATGATGTGGGGT		3	LOC_Os12g28260|13112.m02871|intron_2	TTTTTGAATAAGACGAATGATC
2	LOC_Os12g19690|13112.m02091|intron_1	GCGGGTACGGCTATTCGAATAGAT		5	LOC_Os12g28260|13112.m02871|intron_2	TTTTTGAATAAGACGAATGATCAA
1	LOC_Os12g19690|13112.m02091|intron_1	GCTCAACTCACCCATAACCGCGGG		1	LOC_Os12g28260|13112.m02871|intron_1	AAAAAAAACCACGTTATCTCGCCA
2	LOC_Os12g19690|13112.m02091|intron_1	GCTCATTCTTGCAATATTCATTCAT		1	LOC_Os12g28260|13112.m02871|intron_1	AAAACCACGTTATCTCGCCATTGC
3	LOC_Os12g19690|13112.m02091|intron_1	GGGGTTGTGTCTTGTGGGTACAGT		1	LOC_Os12g28260|13112.m02871|intron_1	AAATATATGTAGGTAAGTGTTAAA
3	LOC_Os12g19690|13112.m02091|intron_1	GGGTACAGTGGTACACCTCTGATC		1	LOC_Os12g28260|13112.m02871|intron_1	AACAAAATATATGTAGGTAAGTGT
1	LOC_Os12g19690|13112.m02091|intron_1	GGTTGTGTCTTGTGGGTACAGTGG		1	LOC_Os12g28260|13112.m02871|intron_1	AACCACGTTATCTCGCCATTGCAC
1	LOC_Os12g19690|13112.m02091|intron_1	GGTTTGGAATGGATAATTCCTGGT		1	LOC_Os12g28260|13112.m02871|intron_1	ACAAAATCAAACTATCAACGAATT
1	LOC_Os12g19690|13112.m02091|intron_1	GTATGTCATATGCTCATTCTT		1	LOC_Os12g28260|13112.m02871|intron_1	ACGTTATCTCGCCATTGCACATGT
4	LOC_Os12g19690|13112.m02091|intron_1	GTATGTCATATGCTCATTCTTGCA		1	LOC_Os12g28260|13112.m02871|intron_1	ACTATCAACGAATTGAACGACGTG
1	LOC_Os12g19690|13112.m02091|intron_1	GTCATATGCTCATTCTTGCAA		1	LOC_Os12g28260|13112.m02871|intron_1	ACTGATGTTTACAAAATCACACT
5	LOC_Os12g19690|13112.m02091|intron_1	GTGACATGATGTGGGGTTGTGTCT		1	LOC_Os12g28260|13112.m02871|intron_1	AGGATGTGTGCGCTGGACGTG
1	LOC_Os12g19690|13112.m02091|intron_1	GTGAGTTGAGCAATGTTTTTCGT		1	LOC_Os12g28260|13112.m02871|intron_1	ATCACACTATCAACGAACATGTGC
1	LOC_Os12g19690|13112.m02091|intron_1	GTGAGTTGAGCAATGTTTTTCGTG		1	LOC_Os12g28260|13112.m02871|intron_1	ATGTTCGTTGATAGTGTGATT
1	LOC_Os12g19690|13112.m02091|intron_1	GTGGCTTGTTGAGTATGTCAT		1	LOC_Os12g28260|13112.m02871|intron_1	ATTTGGTAATATTTTGTTCAAATT
1	LOC_Os12g19690|13112.m02091|intron_1	GTGGCTTGTTGAGTATGTCATA		1	LOC_Os12g28260|13112.m02871|intron_1	CAAAAACATATGTAGTTAATTGCA
1	LOC_Os12g19690|13112.m02091|intron_1	GTGGGGTTGTGTCTTGTGGGTA		2	LOC_Os12g28260|13112.m02871|intron_1	CGTCGTTCAATTCGTTGATAGTTT
2	LOC_Os12g19690|13112.m02091|intron_1	GTGGTACACCTCTGATCAGAGT		1	LOC_Os12g28260|13112.m02871|intron_1	GAGGTTGTTCCACGTCCAGCGCAC
2	LOC_Os12g19690|13112.m02091|intron_1	GTGTCTTGTGGGTACAGTGGTACA		1	LOC_Os12g28260|13112.m02871|intron_1	GTGCAATGGCGAGATAACGTGGTT
2	LOC_Os12g19690|13112.m02091|intron_1	GTTGAGCAATGTTTTTCGTGA		1	LOC_Os12g28260|13112.m02871|intron_1	GTTACTGATGTTTACAAAATCACA
2	LOC_Os12g19690|13112.m02091|intron_1	GTTGAGCAATGTTTTTCGTGAT		1	LOC_Os12g28260|13112.m02871|intron_1	GTTACTGATGTTTACAAAATCACACT
1	LOC_Os12g19690|13112.m02091|intron_1	GTTGTGTCTTGTGGGTACAGT		1	LOC_Os12g28260|13112.m02871|intron_1	TAAAATATGTATGGTTTTCTATA
7	LOC_Os12g19690|13112.m02091|intron_1	GTTGTGTCTTGTGGGTACAGTGGT		1	LOC_Os12g28260|13112.m02871|intron_1	TCACACTATCAACGAACATGTGCA
2	LOC_Os12g19690|13112.m02091|intron_1	GTTTGGAATGGATAATTCCTGGTT		1	LOC_Os12g28260|13112.m02871|intron_1	TCAGTAACAAAATATATGTAGGTA
1	LOC_Os12g19690|13112.m02091|intron_1	GTTTTTCGTGATTAGTCTCACA		1	LOC_Os12g28260|13112.m02871|intron_1	TTACTGATGTTTACAAAATCACA
6	LOC_Os12g19690|13112.m02091|intron_1	GTTTTTCGTGATTAGTCTCACACC		1	LOC_Os12g28260|13112.m02871|intron_1	TTGATAGTGTGATTTTGTAAACAT
1	LOC_Os12g19690|13112.m02091|intron_1	GTTTTTCGTGATTAGTCTCACACCA		1	LOC_Os12g19690|13112.m02091|intron_2	AAATATTTTGAAGGCTACTTAAGG
1	LOC_Os12g19690|13112.m02091|intron_1	TAAATAAACACCATACAACACA		1	LOC_Os12g19690|13112.m02091|intron_2	AAGAGAATAGAGAAGAGCAGTTCT
1	LOC_Os12g19690|13112.m02091|intron_1	TAAATATTTATTAAATGCTGTT		2	LOC_Os12g19690|13112.m02091|intron_2	AATACTTATGATCTATTTTAAGCA
1	LOC_Os12g19690|13112.m02091|intron_1	TAACCGCGGGTACGGCTATTCGAA		1	LOC_Os12g19690|13112.m02091|intron_2	AATTCTTCTCTTCCATGTTTCTTT
1	LOC_Os12g19690|13112.m02091|intron_1	TAAGAGAATAGTAAAACAGTT		1	LOC_Os12g19690|13112.m02091|intron_2	ACTGATTTTTGACCAAAAAGGAAG
1	LOC_Os12g19690|13112.m02091|intron_1	TACAACTGTTTTACTATTCTCT		1	LOC_Os12g19690|13112.m02091|intron_2	ACTTTTTAGATAGAGACAAATATA
1	LOC_Os12g19690|13112.m02091|intron_1	TACAGTGGTACACCTCTGATC		1	LOC_Os12g19690|13112.m02091|intron_2	AGAGACAAATATATTTTTTTTGA
1	LOC_Os12g19690|13112.m02091|intron_1	TACAGTGGTACACCTCTGATCAGA		1	LOC_Os12g19690|13112.m02091|intron_2	ATAAATTTTGTGCATAACCTTG
1	LOC_Os12g19690|13112.m02091|intron_1	TACTATTCTCTTAAATATTTAT		1	LOC_Os12g19690|13112.m02091|intron_2	ATTGATTAGTCGGCACTGTACATC
1	LOC_Os12g19690|13112.m02091|intron_1	TACTGAGGCACATGGTGACATGAT		1	LOC_Os12g19690|13112.m02091|intron_2	CGGCACTGTACATCTATTATGGTA
1	LOC_Os12g19690|13112.m02091|intron_1	TAGATTAAACTCTGATCAGAGGTG		1	LOC_Os12g19690|13112.m02091|intron_2	GATACCATAATAGATGTACA
1	LOC_Os12g19690|13112.m02091|intron_1	TAGGCCCAACCACATTTGAACA		1	LOC_Os12g19690|13112.m02091|intron_2	TAATTTATAAGAGAATAGAGAA
2	LOC_Os12g19690|13112.m02091|intron_1	TATGCAAGTGCACAGGATAACAAA		1	LOC_Os12g19690|13112.m02091|intron_2	TATTGATTAGTCGGCACTGTACA
2	LOC_Os12g19690|13112.m02091|intron_1	TATGTCATATGCTCATTCTTG		1	LOC_Os12g19690|13112.m02091|intron_2	TTTTGAAGGCTACTTAAGGTTT
1	LOC_Os12g19690|13112.m02091|intron_1	TATGTCATATGCTCATTCTTGC		1	LOC_Os12g19690|13112.m02091|intron_1	AAAAACATTGCTCAACTCACCCAT
1	LOC_Os12g19690|13112.m02091|intron_1	TATGTCATATGCTCATTCTTGCAA		2	LOC_Os12g19690|13112.m02091|intron_1	AAAATTCCAAACGCTTACATGTG
1	LOC_Os12g19690|13112.m02091|intron_1	TATTAAATAAACACCATACAACAC		1	LOC_Os12g19690|13112.m02091|intron_1	AAAATTCCAAACGCTTACATGTGT
1	LOC_Os12g19690|13112.m02091|intron_1	TATTCATTCATCAGAAGAGGAGTA		2	LOC_Os12g19690|13112.m02091|intron_1	AAACATTGCTCAACTCACCCATAA
2	LOC_Os12g19690|13112.m02091|intron_1	TATTTGCTGTGTGGCTTGTTGAGT		1	LOC_Os12g19690|13112.m02091|intron_1	AAACCCTCGTCCAGGAATCAAC
1	LOC_Os12g19690|13112.m02091|intron_1	TCAACTCACCCATAACCGCGG		10	LOC_Os12g19690|13112.m02091|intron_1	AAACCCTCGTCCAGGAATCAACCG
1	LOC_Os12g19690|13112.m02091|intron_1	TCAACTCACCCATAACCGCGGG		1	LOC_Os12g19690|13112.m02091|intron_1	AAACTCTGATCAGAGGTGTACCAC
7	LOC_Os12g19690|13112.m02091|intron_1	TCACGAAAAACATTGCTCAACT		1	LOC_Os12g19690|13112.m02091|intron_1	AAATAATAAATTATTACAGAGGT
2	LOC_Os12g19690|13112.m02091|intron_1	TCAGAGGTGTACCACTGTACC		1	LOC_Os12g19690|13112.m02091|intron_1	AAATGCTGTTTTCTGCAAATGAAC
1	LOC_Os12g19690|13112.m02091|intron_1	TCAGAGTTTAATCTATTCGAAT		2	LOC_Os12g19690|13112.m02091|intron_1	AACAATCTACGGAACAGCTATGGC
1	LOC_Os12g19690|13112.m02091|intron_1	TCATATGCTCATTCTTGCAAT		1	LOC_Os12g19690|13112.m02091|intron_1	AACACACATGTAAGCGTTTGGA
3	LOC_Os12g19690|13112.m02091|intron_1	TCATATGCTCATTCTTGCAATA		1	LOC_Os12g19690|13112.m02091|intron_1	AACACACATGTAAGCGTTTGGAAT
1	LOC_Os12g19690|13112.m02091|intron_1	TCCTGGTTTGGAATGGATAAT		1	LOC_Os12g19690|13112.m02091|intron_1	AACACACCCGTGTTGCATAGGCCC
1	LOC_Os12g19690|13112.m02091|intron_1	TCCTGGTTTGGAATGGATAATTCCTGG		1	LOC_Os12g19690|13112.m02091|intron_1	AACACGGGTGTGTTGTATGGTGTT
1	LOC_Os12g19690|13112.m02091|intron_1	TCGAATAGATTAAACTCTGAT		1	LOC_Os12g19690|13112.m02091|intron_1	AACATTGCTCAACTCACCCATA
1	LOC_Os12g19690|13112.m02091|intron_1	TCGAATAGCCGTACCCGCGGTT		2	LOC_Os12g19690|13112.m02091|intron_1	AACCAGGAATTATCCATTCCAA
1	LOC_Os12g19690|13112.m02091|intron_1	TCTATTCGAATAGCCGTACCCG		1	LOC_Os12g19690|13112.m02091|intron_1	AACCCCAGTTGAACAAATTAAACC
1	LOC_Os12g19690|13112.m02091|intron_1	TCTGATCAGAGGTGTACCACT		1	LOC_Os12g19690|13112.m02091|intron_1	AACCCTCGTCCAGGAATCAACCGA
1	LOC_Os12g19690|13112.m02091|intron_1	TCTGATCAGAGGTGTACCACTGTA		1	LOC_Os12g19690|13112.m02091|intron_1	AACCGCGGGTACGGCTATTCGAA
1	LOC_Os12g19690|13112.m02091|intron_1	TCTGATCAGAGTTTAATCTATT		3	LOC_Os12g19690|13112.m02091|intron_1	AACCGCGGGTACGGCTATTCGAAT
1	LOC_Os12g19690|13112.m02091|intron_1	TGAATGAATATTGCAAGAATGAGC		2	LOC_Os12g19690|13112.m02091|intron_1	AACTCTGATCAGAGGTGTACCACT
3	LOC_Os12g19690|13112.m02091|intron_1	TGACATGATGTGGGGTTGTGT		1	LOC_Os12g19690|13112.m02091|intron_1	AACTCTGATCAGAGGTGTACCACTG
1	LOC_Os12g19690|13112.m02091|intron_1	TGACATGATGTGGGGTTGTGTC		1	LOC_Os12g19690|13112.m02091|intron_1	AACTGTTTTACTATTCTCTTAAAT
1	LOC_Os12g19690|13112.m02091|intron_1	TGAGCAATGTTTTTCGTGATT		1	LOC_Os12g19690|13112.m02091|intron_1	AAGAGAATAGTAAAACAGTTGTAT
1	LOC_Os12g19690|13112.m02091|intron_1	TGAGCAATGTTTTTCGTGATTA		5	LOC_Os12g19690|13112.m02091|intron_1	AAGCGTTTGGAATTTTGGATAGAA
2	LOC_Os12g19690|13112.m02091|intron_1	TGAGCAATGTTTTTCGTGATTAGT		4	LOC_Os12g19690|13112.m02091|intron_1	AAGTGCACAGGATAACAAAGGATG
3	LOC_Os12g19690|13112.m02091|intron_1	TGAGGCACATGGTGACATGATGTG		1	LOC_Os12g19690|13112.m02091|intron_1	AATAACATTCTACGCAGCGGAAAA
1	LOC_Os12g19690|13112.m02091|intron_1	TGAGTTGAGCAATGTTTTTCGT		2	LOC_Os12g19690|13112.m02091|intron_1	AATAGCCGTACCCGCGGTTATGGG
1	LOC_Os12g19690|13112.m02091|intron_1	TGATCAGAGGTGTACCACTGTA		5	LOC_Os12g19690|13112.m02091|intron_1	AATATTCATTCATCAGAAGAGGAG
1	LOC_Os12g19690|13112.m02091|intron_1	TGATGAATGAATATTGCAAGAATG		4	LOC_Os12g19690|13112.m02091|intron_1	AATCACGAAAAACATTGCTCAACT
1	LOC_Os12g19690|13112.m02091|intron_1	TGATGTGGGGTTGTGTCTTGT		1	LOC_Os12g19690|13112.m02091|intron_1	AATCTACGGAACAGCTATGGCA
2	LOC_Os12g19690|13112.m02091|intron_1	TGATGTGGGGTTGTGTCTTGTGGG		3	LOC_Os12g19690|13112.m02091|intron_1	AATCTATTCGAATAGCCGTACCCG
1	LOC_Os12g19690|13112.m02091|intron_1	TGCAAGTGCACAGGATAACAAAGG		3	LOC_Os12g19690|13112.m02091|intron_1	AATGAATATTGCAAGAATGAGCAT
1	LOC_Os12g19690|13112.m02091|intron_1	TGCATATTTGCTGTGTGGCTTGTT		1	LOC_Os12g19690|13112.m02091|intron_1	AATGAATATTGCAAGAATGAGCATA
2	LOC_Os12g19690|13112.m02091|intron_1	TGCTGTGTGGCTTGTTGAGTAT		3	LOC_Os12g19690|13112.m02091|intron_1	AATGTTTTTCGTGATTAGTCT
6	LOC_Os12g19690|13112.m02091|intron_1	TGGCTTGTTGAGTATGTCATA		2	LOC_Os12g19690|13112.m02091|intron_1	AATGTTTTTCGTGATTAGTCTC
1	LOC_Os12g19690|13112.m02091|intron_1	TGGGGTTGTGTCTTGTGGGTAC		5	LOC_Os12g19690|13112.m02091|intron_1	AATGTTTTTCGTGATTAGTCTCA
1	LOC_Os12g19690|13112.m02091|intron_1	TGGGTACAGTGGTACACCTCT		4	LOC_Os12g19690|13112.m02091|intron_1	AATGTTTTTCGTGATTAGTCTCAC
2	LOC_Os12g19690|13112.m02091|intron_1	TGGGTACAGTGGTACACCTCTGAT		4	LOC_Os12g19690|13112.m02091|intron_1	AATTATCCATTCCAAACCAGG
2	LOC_Os12g19690|13112.m02091|intron_1	TGGTACACCTCTGATCAGAGT		13	LOC_Os12g19690|13112.m02091|intron_1	AATTATCCATTCCAAACCAGGA
1	LOC_Os12g19690|13112.m02091|intron_1	TGGTACACCTCTGATCAGAGTT		1	LOC_Os12g19690|13112.m02091|intron_1	AATTCCAAACGCTTACATGTGTG
1	LOC_Os12g19690|13112.m02091|intron_1	TGGTGACATGATGTGGGGTTGT		2	LOC_Os12g19690|13112.m02091|intron_1	AATTTCTATCCAAAATTCCAAAC
1	LOC_Os12g19690|13112.m02091|intron_1	TGGTGACATGATGTGGGGTTGTGT		1	LOC_Os12g19690|13112.m02091|intron_1	AATTTCTATCCAAAATTCCAAACG
1	LOC_Os12g19690|13112.m02091|intron_1	TGGTTTGGAATGGATAATTCCTGG		1	LOC_Os12g19690|13112.m02091|intron_1	ACACACATGTAAGCGTTTGGAATT
5	LOC_Os12g19690|13112.m02091|intron_1	TGTCATATGCTCATTCTTGCA		3	LOC_Os12g19690|13112.m02091|intron_1	ACACCTCTGATCAGAGTTTAATCT
8	LOC_Os12g19690|13112.m02091|intron_1	TGTCATATGCTCATTCTTGCAA		1	LOC_Os12g19690|13112.m02091|intron_1	ACAGCATTTAATAAATATTTAAGA
7	LOC_Os12g19690|13112.m02091|intron_1	TGTCTTGTGGGTACAGTGGTAC		2	LOC_Os12g19690|13112.m02091|intron_1	ACAGGATAACAAAGGATGGCA
5	LOC_Os12g19690|13112.m02091|intron_1	TGTGGCTTGTTGAGTATGTCAT		2	LOC_Os12g19690|13112.m02091|intron_1	ACAGTGGTACACCTCTGATCAGAG
1	LOC_Os12g19690|13112.m02091|intron_1	TGTGGCTTGTTGAGTATGTCATA		2	LOC_Os12g19690|13112.m02091|intron_1	ACATGATGTGGGGTTGTGTCTTGT
1	LOC_Os12g19690|13112.m02091|intron_1	TGTGGGGTTGTGTCTTGTGGG		3	LOC_Os12g19690|13112.m02091|intron_1	ACATGGTGACATGATGTGGGGT
1	LOC_Os12g19690|13112.m02091|intron_1	TGTGGGGTTGTGTCTTGTGGGT		3	LOC_Os12g19690|13112.m02091|intron_1	ACATGGTGACATGATGTGGGGTT
1	LOC_Os12g19690|13112.m02091|intron_1	TGTGGGGTTGTGTCTTGTGGGTA		1	LOC_Os12g19690|13112.m02091|intron_1	ACATGGTGACATGATGTGGGGTTG
1	LOC_Os12g19690|13112.m02091|intron_1	TGTGGGGTTGTGTCTTGTGGGTAC		1	LOC_Os12g19690|13112.m02091|intron_1	ACCAGGAATTATCCATTCCAAA
2	LOC_Os12g19690|13112.m02091|intron_1	TGTGGGTACAGTGGTACACCTCTG		1	LOC_Os12g19690|13112.m02091|intron_1	ACCCGCGGTTATGGGTGAGTTGAG
7	LOC_Os12g19690|13112.m02091|intron_1	TGTGTCTTGTGGGTACAGTGGTA		3	LOC_Os12g19690|13112.m02091|intron_1	ACCCTCGTCCAGGAATCAACCGAG
2	LOC_Os12g19690|13112.m02091|intron_1	TGTGTCTTGTGGGTACAGTGGTAC		1	LOC_Os12g19690|13112.m02091|intron_1	ACCTCTGATCAGAGTTTAATCTATT
3	LOC_Os12g19690|13112.m02091|intron_1	TGTTGAGTATGTCATATGCTCA		1	LOC_Os12g19690|13112.m02091|intron_1	ACGAAAAACATTGCTCAACT
7	LOC_Os12g19690|13112.m02091|intron_1	TGTTTTTCGTGATTAGTCTCA		3	LOC_Os12g19690|13112.m02091|intron_1	ACGAAAAACATTGCTCAACTC
3	LOC_Os12g19690|13112.m02091|intron_1	TGTTTTTCGTGATTAGTCTCAC		1	LOC_Os12g19690|13112.m02091|intron_1	ACGAAAAACATTGCTCAACTCACC
1	LOC_Os12g19690|13112.m02091|intron_1	TTAAACTCTGATCAGAGGTGTACC		1	LOC_Os12g19690|13112.m02091|intron_1	ACTCACCCATAACCGCGGGTACGG
1	LOC_Os12g19690|13112.m02091|intron_1	TTAAGAGAATAGTAAAACAGTT		1	LOC_Os12g19690|13112.m02091|intron_1	ACTCCTCTTCTGATGAATGAATAT
1	LOC_Os12g19690|13112.m02091|intron_1	TTAATCTATTCGAATAGCCGTA		2	LOC_Os12g19690|13112.m02091|intron_1	ACTCTGATCAGAGGTGTACCACT
2	LOC_Os12g19690|13112.m02091|intron_1	TTATCCTGTGCACTTGCATATT		4	LOC_Os12g19690|13112.m02091|intron_1	ACTCTGATCAGAGGTGTACCACTG
1	LOC_Os12g19690|13112.m02091|intron_1	TTCAAATGTGGTTGGGCCTAT		1	LOC_Os12g19690|13112.m02091|intron_1	AGAGAATAGTAAAACAGTTGTATA
1	LOC_Os12g19690|13112.m02091|intron_1	TTCCTGGTTTGGAATGGATAAT		1	LOC_Os12g19690|13112.m02091|intron_1	AGAGTTTAATCTATTCGAATAGCC
1	LOC_Os12g19690|13112.m02091|intron_1	TTCCTGGTTTGGAATGGATAATTC		1	LOC_Os12g19690|13112.m02091|intron_1	AGATTAAACTCTGATCAGAGGT
1	LOC_Os12g19690|13112.m02091|intron_1	TTCGAATAGCCGTACCCGCGGTT		1	LOC_Os12g19690|13112.m02091|intron_1	AGATTAAACTCTGATCAGAGGTG
12	LOC_Os12g19690|13112.m02091|intron_1	TTGAGCAATGTTTTTCGTGAT		8	LOC_Os12g19690|13112.m02091|intron_1	AGATTAAACTCTGATCAGAGGTGT
34	LOC_Os12g19690|13112.m02091|intron_1	TTGAGCAATGTTTTTCGTGATT		1	LOC_Os12g19690|13112.m02091|intron_1	AGCAATGTTTTTCGTGATTAG
3	LOC_Os12g19690|13112.m02091|intron_1	TTGAGCAATGTTTTTCGTGATTAG		4	LOC_Os12g19690|13112.m02091|intron_1	AGCAATGTTTTTCGTGATTAGT
5	LOC_Os12g19690|13112.m02091|intron_1	TTGCTGTGTGGCTTGTTGAGT		10	LOC_Os12g19690|13112.m02091|intron_1	AGCAATGTTTTTCGTGATTAGTCT
1	LOC_Os12g19690|13112.m02091|intron_1	TTGGAATGGATAATTCCTGGTT		2	LOC_Os12g19690|13112.m02091|intron_1	AGCCGTACCCGCGGTTATGGGTGA
10	LOC_Os12g19690|13112.m02091|intron_1	TTGTGGGTACAGTGGTACACC		1	LOC_Os12g19690|13112.m02091|intron_1	AGCGTTTGGAATTTTGGATAG
3	LOC_Os12g19690|13112.m02091|intron_1	TTGTGTCTTGTGGGTACAGTG		2	LOC_Os12g19690|13112.m02091|intron_1	AGCGTTTGGAATTTTGGATAGAA
2	LOC_Os12g19690|13112.m02091|intron_1	TTGTGTCTTGTGGGTACAGTGG		9	LOC_Os12g19690|13112.m02091|intron_1	AGCGTTTGGAATTTTGGATAGAAA
2	LOC_Os12g19690|13112.m02091|intron_1	TTGTGTCTTGTGGGTACAGTGGT		2	LOC_Os12g19690|13112.m02091|intron_1	AGGAACTATCTACCTCTGTAATAA
4	LOC_Os12g19690|13112.m02091|intron_1	TTGTGTCTTGTGGGTACAGTGGTA		1	LOC_Os12g19690|13112.m02091|intron_1	AGGAATCAACCGAGGCACACAATG
2	LOC_Os12g19690|13112.m02091|intron_1	TTGTTATCCTGTGCACTTGCA		2	LOC_Os12g19690|13112.m02091|intron_1	AGGAATTATCCATTCCAAACCAGG
3	LOC_Os12g19690|13112.m02091|intron_1	TTGTTATCCTGTGCACTTGCATAT		9	LOC_Os12g19690|13112.m02091|intron_1	AGGCACATGGTGACATGATGTGGG
35	LOC_Os12g19690|13112.m02091|intron_1	TTGTTGAGTATGTCATATGCT		1	LOC_Os12g19690|13112.m02091|intron_1	AGGGTTTAACACACATGTAAGCGT
3	LOC_Os12g19690|13112.m02091|intron_1	TTGTTGAGTATGTCATATGCTC		1	LOC_Os12g19690|13112.m02091|intron_1	AGTATGTCATATGCTCATTCTTGCA
1	LOC_Os12g19690|13112.m02091|intron_1	TTTAAGAGAATAGTAAAACAGT		1	LOC_Os12g19690|13112.m02091|intron_1	AGTGCACAGGATAACAAAGGAT
1	LOC_Os12g19690|13112.m02091|intron_1	TTTAAGAGAATAGTAAAACAGTT		1	LOC_Os12g19690|13112.m02091|intron_1	AGTGGTACACCTCTGATCAGAGT
1	LOC_Os12g19690|13112.m02091|intron_1	TTTAATCTATTCGAATAGCCGTAC		3	LOC_Os12g19690|13112.m02091|intron_1	AGTGGTACACCTCTGATCAGAGTT
1	LOC_Os12g19690|13112.m02091|intron_1	TTTACTATTCTCTTAAATATTT		18	LOC_Os12g19690|13112.m02091|intron_1	AGTTGAGCAATGTTTTTCGTG
10	LOC_Os12g19690|13112.m02091|intron_1	TTTGCTGTGTGGCTTGTTGAG		4	LOC_Os12g19690|13112.m02091|intron_1	AGTTGAGCAATGTTTTTCGTGA
2	LOC_Os12g19690|13112.m02091|intron_1	TTTGCTGTGTGGCTTGTTGAGTAT		6	LOC_Os12g19690|13112.m02091|intron_1	AGTTGAGCAATGTTTTTCGTGATT
1	LOC_Os12g19690|13112.m02091|intron_1	TTTGGAATGGATAATTCCTGGT		1	LOC_Os12g19690|13112.m02091|intron_1	AGTTTAATCTATTCGAATAGCCGT
3	LOC_Os12g19690|13112.m02091|intron_1	TTTGTTATCCTGTGCACTTGC		1	LOC_Os12g19690|13112.m02091|intron_1	ATAACATTCTACGCAGCGGAAAA
1	LOC_Os12g19690|13112.m02091|intron_1	TTTGTTATCCTGTGCACTTGCA		1	LOC_Os12g19690|13112.m02091|intron_1	ATAACCGCGGGTACGGCTATTCGA
1	LOC_Os12g19690|13112.m02091|intron_1	TTTTCGTGATTAGTCTCACACC		4	LOC_Os12g19690|13112.m02091|intron_1	ATAGATTAAACTCTGATCAGAGGT
1	LOC_Os12g10520|13112.m08901|intron_6	AAAATGCTAGAATGACTTAC		1	LOC_Os12g19690|13112.m02091|intron_1	ATAGCCGTACCCGCGGTTATGGGT
4	LOC_Os12g10520|13112.m08901|intron_6	AACATCAATATGAATGTGGAA		1	LOC_Os12g19690|13112.m02091|intron_1	ATATGCTCATTCTTGCAATAT
5	LOC_Os12g10520|13112.m08901|intron_6	AACATCAATATGAATGTGGAAA		2	LOC_Os12g19690|13112.m02091|intron_1	ATATGCTCATTCTTGCAATATTCA
25	LOC_Os12g10520|13112.m08901|intron_6	AACATCAATATGAATGTGGAAAAT		2	LOC_Os12g19690|13112.m02091|intron_1	ATATTCATTCATCAGAAGAGGAGT
2	LOC_Os12g10520|13112.m08901|intron_6	AATATGAATGTGGAAAATGCTA		3	LOC_Os12g19690|13112.m02091|intron_1	ATATTTGCTGTGTGGCTTGTTG
2	LOC_Os12g10520|13112.m08901|intron_6	AATCTAGATGGATATATATGTCT		1	LOC_Os12g19690|13112.m02091|intron_1	ATCAACCGAGGCACACAATGACAA
1	LOC_Os12g10520|13112.m08901|intron_6	AATGAATCTAGATGGATATATA		2	LOC_Os12g19690|13112.m02091|intron_1	ATCACGAAAAACATTGCTCAACTC
7	LOC_Os12g10520|13112.m08901|intron_6	AATGTAAGTCATTCTAGCATTT		1	LOC_Os12g19690|13112.m02091|intron_1	ATCAGAGGTGTACCACTGTACC
2	LOC_Os12g10520|13112.m08901|intron_6	AATGTGGAAAATGCTAGAATGA		1	LOC_Os12g19690|13112.m02091|intron_1	ATCAGAGGTGTACCACTGTACCC
30	LOC_Os12g10520|13112.m08901|intron_6	AATGTGGAAAATGCTAGAATGACT		1	LOC_Os12g19690|13112.m02091|intron_1	ATCAGAGGTGTACCACTGTACCCA
7	LOC_Os12g10520|13112.m08901|intron_6	ACATCAATATGAATGTGGAAA		1	LOC_Os12g19690|13112.m02091|intron_1	ATCCAAAATTCCAAACGCTTA
4	LOC_Os12g10520|13112.m08901|intron_6	ACATTGTGAAACGGAGGAAGTAGC		1	LOC_Os12g19690|13112.m02091|intron_1	ATCCTTTGTTATCCTGTGCACT
1	LOC_Os12g10520|13112.m08901|intron_6	AGAATGACTTACATTGTGA		4	LOC_Os12g19690|13112.m02091|intron_1	ATCCTTTGTTATCCTGTGCACTTG
7	LOC_Os12g10520|13112.m08901|intron_6	AGATTCATTAACATCAATATGAAT		1	LOC_Os12g19690|13112.m02091|intron_1	ATCCTTTGTTATCCTGTGCACTTGC
1	LOC_Os12g10520|13112.m08901|intron_6	ATATATATGTCTAGATTCATT		1	LOC_Os12g19690|13112.m02091|intron_1	ATCTACGGAACAGCTATGGCAACT
7	LOC_Os12g10520|13112.m08901|intron_6	ATATATGTCTAGATTCATTAACA		1	LOC_Os12g19690|13112.m02091|intron_1	ATCTATTCGAATAGCCGTACCCGC
189	LOC_Os12g10520|13112.m08901|intron_6	ATATATGTCTAGATTCATTAACAT		1	LOC_Os12g19690|13112.m02091|intron_1	ATGAATATTGCAAGAATGAGCATA
1	LOC_Os12g10520|13112.m08901|intron_6	ATATATGTCTAGATTCATTAACATCA		1	LOC_Os12g19690|13112.m02091|intron_1	ATGATGTGGGGTTGTGTCT
2	LOC_Os12g10520|13112.m08901|intron_6	ATATGAATGTGGAAAATGCTA		1	LOC_Os12g19690|13112.m02091|intron_1	ATGATGTGGGGTTGTGTCTTG
6	LOC_Os12g10520|13112.m08901|intron_6	ATATGAATGTGGAAAATGCTAGA		1	LOC_Os12g19690|13112.m02091|intron_1	ATGATGTGGGGTTGTGTCTTGT
13	LOC_Os12g10520|13112.m08901|intron_6	ATATGAATGTGGAAAATGCTAGAA		3	LOC_Os12g19690|13112.m02091|intron_1	ATGCAAGTGCACAGGATAACAAAG
3	LOC_Os12g10520|13112.m08901|intron_6	ATATGAATGTGGAAAATGCTAGAAT		2	LOC_Os12g19690|13112.m02091|intron_1	ATGCTCATTCTTGCAATATTCATT
5	LOC_Os12g10520|13112.m08901|intron_6	ATATGTCTAGATTCATTAACA		6	LOC_Os12g19690|13112.m02091|intron_1	ATGTAAGCGTTTGGAATTTTGGAT
7	LOC_Os12g10520|13112.m08901|intron_6	ATATGTCTAGATTCATTAACATCA		1	LOC_Os12g19690|13112.m02091|intron_1	ATGTCATATGCTCATTCTTGC
4	LOC_Os12g10520|13112.m08901|intron_6	ATCAATATGAATGTGGAAAAT		17	LOC_Os12g19690|13112.m02091|intron_1	ATGTCATATGCTCATTCTTGCA
1	LOC_Os12g10520|13112.m08901|intron_6	ATCAATATGAATGTGGAAAATG		4	LOC_Os12g19690|13112.m02091|intron_1	ATGTCATATGCTCATTCTTGCAAT
1	LOC_Os12g10520|13112.m08901|intron_6	ATCAATATGAATGTGGAAAATGC		2	LOC_Os12g19690|13112.m02091|intron_1	ATGTGGGGTTGTGTCTTGTGGG
2	LOC_Os12g10520|13112.m08901|intron_6	ATCAATATGAATGTGGAAAATGCTA		2	LOC_Os12g19690|13112.m02091|intron_1	ATGTGGGGTTGTGTCTTGTGGGT
3	LOC_Os12g10520|13112.m08901|intron_6	ATGAATCTAGATGGATATATATGT		2	LOC_Os12g19690|13112.m02091|intron_1	ATGTTTTTCGTGATTAGTCTC
2	LOC_Os12g10520|13112.m08901|intron_6	ATGAATGTGGAAAATGCTAGAAT		44	LOC_Os12g19690|13112.m02091|intron_1	ATGTTTTTCGTGATTAGTCTCA
152	LOC_Os12g10520|13112.m08901|intron_6	ATGAATGTGGAAAATGCTAGAATG		14	LOC_Os12g19690|13112.m02091|intron_1	ATGTTTTTCGTGATTAGTCTCACA
1	LOC_Os12g10520|13112.m08901|intron_6	ATGACTTACATTGTGAAACG		1	LOC_Os12g19690|13112.m02091|intron_1	ATTAAACTCTGATCAGAGGTGTAC
1	LOC_Os12g10520|13112.m08901|intron_6	ATGGATATATATGTCTAGATTCATT		2	LOC_Os12g19690|13112.m02091|intron_1	ATTAAATAAACACCATACAACACA
1	LOC_Os12g10520|13112.m08901|intron_6	ATGTAAGTCATTCTAGCATTTCCTA		1	LOC_Os12g19690|13112.m02091|intron_1	ATTACAGAGGTAGATAGTTCC
2	LOC_Os12g10520|13112.m08901|intron_6	ATGTCTAGATTCATTAACAT		1	LOC_Os12g19690|13112.m02091|intron_1	ATTACAGAGGTAGATAGTTCCTCT
2	LOC_Os12g10520|13112.m08901|intron_6	ATGTGGAAAATGCTAGAATGACT		4	LOC_Os12g19690|13112.m02091|intron_1	ATTATTACAGAGGTAGATAGTTCC
9	LOC_Os12g10520|13112.m08901|intron_6	ATTAACATCAATATGAATGTGGAA		2	LOC_Os12g19690|13112.m02091|intron_1	ATTCCAAACGCTTACATGTGT
1	LOC_Os12g10520|13112.m08901|intron_6	ATTCATTAACATCAATATGAA		2	LOC_Os12g19690|13112.m02091|intron_1	ATTCCTGGACGAGGGTTTAACACA
1	LOC_Os12g10520|13112.m08901|intron_6	ATTCTAGCATTTCCTATATTCATA		2	LOC_Os12g19690|13112.m02091|intron_1	ATTCGAATAGATTAAACTCTGATC
1	LOC_Os12g10520|13112.m08901|intron_6	ATTGTGAAACGGAGGAAGTAGCTC		1	LOC_Os12g19690|13112.m02091|intron_1	ATTCGAATAGCCGTACCCGCGGT
1	LOC_Os12g10520|13112.m08901|intron_6	ATTTCCTATATTCATATTAATGTT		1	LOC_Os12g19690|13112.m02091|intron_1	ATTGCTCAACTCACCCATAACCGC
8	LOC_Os12g10520|13112.m08901|intron_6	CATATTAATGTTAATGAATCTAGA		1	LOC_Os12g19690|13112.m02091|intron_1	ATTTAAGAGAATAGTAAAACAGTT
4	LOC_Os12g10520|13112.m08901|intron_6	CATCAATATGAATGTGGAAAA		1	LOC_Os12g19690|13112.m02091|intron_1	ATTTCTATCCAAAATTCCAAAC
10	LOC_Os12g10520|13112.m08901|intron_6	CATTAACATCAATATGAATGTGGA		3	LOC_Os12g19690|13112.m02091|intron_1	ATTTCTATCCAAAATTCCAAACGC
1	LOC_Os12g10520|13112.m08901|intron_6	CATTAACATCAATATGAATGTGGAA		2	LOC_Os12g19690|13112.m02091|intron_1	ATTTCTATCCAAAATTCCAAACGCT
1	LOC_Os12g10520|13112.m08901|intron_6	CATTGTGAAACGGAGGAAGTA		1	LOC_Os12g19690|13112.m02091|intron_1	ATTTGAACAACCAACCCCAGTTGA
13	LOC_Os12g10520|13112.m08901|intron_6	CCTCCGTTTCACAATGTAAGTCATT		1	LOC_Os12g19690|13112.m02091|intron_1	ATTTGCTGTGTGGCTTGTTGAG
8	LOC_Os12g10520|13112.m08901|intron_6	CTAGAATGACTTACATTGTGAAA		1	LOC_Os12g19690|13112.m02091|intron_1	CAAATGTGGTTGGGCCTATGCAAC
1	LOC_Os12g10520|13112.m08901|intron_6	CTAGATTCATTAACATCAATA		1	LOC_Os12g19690|13112.m02091|intron_1	CAACTCACCCATAACCGCGGGT
2	LOC_Os12g10520|13112.m08901|intron_6	CTAGATTCATTAACATCAATAT		1	LOC_Os12g19690|13112.m02091|intron_1	CAACTCACCCATAACCGCGGGTA
1	LOC_Os12g10520|13112.m08901|intron_6	CTAGATTCATTAACATCAATATGAA		1	LOC_Os12g19690|13112.m02091|intron_1	CAATGTTTTTCGTGATTAGTC
3	LOC_Os12g10520|13112.m08901|intron_6	CTCCGTTTCACAATGTAAGTC		2	LOC_Os12g19690|13112.m02091|intron_1	CACAGCAAATATGCAAGTGCACAGG
4	LOC_Os12g10520|13112.m08901|intron_6	CTCCGTTTCACAATGTAAGTCA		1	LOC_Os12g19690|13112.m02091|intron_1	CACATGGTGACATGATGTGGGG
160	LOC_Os12g10520|13112.m08901|intron_6	CTCCGTTTCACAATGTAAGTCATT		1	LOC_Os12g19690|13112.m02091|intron_1	CACATGGTGACATGATGTGGGGT
2	LOC_Os12g10520|13112.m08901|intron_6	CTTACATTGTGAAACGGAGGAAG		1	LOC_Os12g19690|13112.m02091|intron_1	CACCCATAACCGCGGGTACGGC
1	LOC_Os12g10520|13112.m08901|intron_6	GAAAATGCTAGAATGACTTACAT		1	LOC_Os12g19690|13112.m02091|intron_1	CACGAAAAACATTGCTCAACT
1	LOC_Os12g10520|13112.m08901|intron_6	GAATGACTTACATTGTGAAAC		1	LOC_Os12g19690|13112.m02091|intron_1	CAGTGGTACACCTCTGATCAGA
1	LOC_Os12g10520|13112.m08901|intron_6	GAATGACTTACATTGTGAAACGGAGGA		11	LOC_Os12g19690|13112.m02091|intron_1	CAGTGGTACACCTCTGATCAGAGT
1	LOC_Os12g10520|13112.m08901|intron_6	GAATGTGGAAAATGCTAGAAT		1	LOC_Os12g19690|13112.m02091|intron_1	CATATTTGCTGTGTGGCTTGT
24	LOC_Os12g10520|13112.m08901|intron_6	GAATGTGGAAAATGCTAGAATGAC		1	LOC_Os12g19690|13112.m02091|intron_1	CATGATGTGGGGTTGTGTCTT
2	LOC_Os12g10520|13112.m08901|intron_6	GATATATATGTCTAGATTCATTA		2	LOC_Os12g19690|13112.m02091|intron_1	CATGATGTGGGGTTGTGTCTTG
12	LOC_Os12g10520|13112.m08901|intron_6	GATATATATGTCTAGATTCATTAA		1	LOC_Os12g19690|13112.m02091|intron_1	CATGATGTGGGGTTGTGTCTTGTG
1	LOC_Os12g10520|13112.m08901|intron_6	GATATATATGTCTAGATTCATTAAC		1	LOC_Os12g19690|13112.m02091|intron_1	CATGTAAGCGTTTGGAATTTTGGA
1	LOC_Os12g10520|13112.m08901|intron_6	GCTAGAATGACTTACATTGTGAAACGG		1	LOC_Os12g19690|13112.m02091|intron_1	CATTCTTGCAATATTCATTCAT
8	LOC_Os12g10520|13112.m08901|intron_6	GTCTAGATTCATTAACATCAATAT		1	LOC_Os12g19690|13112.m02091|intron_1	CCATCCTTTGTTATCCTGTGCA
2	LOC_Os12g10520|13112.m08901|intron_6	GTGGAAAATGCTAGAATGACTT		4	LOC_Os12g19690|13112.m02091|intron_1	CCCATAACCGCGGGTACGGCTA
7	LOC_Os12g10520|13112.m08901|intron_6	GTGGAAAATGCTAGAATGACTTA		1	LOC_Os12g19690|13112.m02091|intron_1	CCTCGGTTGATTCCTGGACGA
2	LOC_Os12g10520|13112.m08901|intron_6	TACATTGTGAAACGGAGGAAGT		1	LOC_Os12g19690|13112.m02091|intron_1	CCTCGGTTGATTCCTGGACGAGG
2	LOC_Os12g10520|13112.m08901|intron_6	TATATGTCTAGATTCATTAACA		1	LOC_Os12g19690|13112.m02091|intron_1	CCTTTGTTATCCTGTGCACTT
6	LOC_Os12g10520|13112.m08901|intron_6	TATATGTCTAGATTCATTAACATC		1	LOC_Os12g19690|13112.m02091|intron_1	CGCGGGTACGGCTATTCGAATAGA
5	LOC_Os12g10520|13112.m08901|intron_6	TATGAATGTGGAAAATGCTAG		3	LOC_Os12g19690|13112.m02091|intron_1	CGGTTGATTCCTGGACGAGGGTTT
7	LOC_Os12g10520|13112.m08901|intron_6	TATGTCTAGATTCATTAACATCAA		1	LOC_Os12g19690|13112.m02091|intron_1	CGTTTGGAATTTTGGATAGAAATT
1	LOC_Os12g10520|13112.m08901|intron_6	TATTCATATTAATGTTAATGA		2	LOC_Os12g19690|13112.m02091|intron_1	CTCAACTCACCCATAACCGCGG
10	LOC_Os12g10520|13112.m08901|intron_6	TCAATATGAATGTGGAAAATGCTA		2	LOC_Os12g19690|13112.m02091|intron_1	CTCGGTTGATTCCTGGACGAGGGT
40	LOC_Os12g10520|13112.m08901|intron_6	TCACAATGTAAGTCATTCTAG		1	LOC_Os12g19690|13112.m02091|intron_1	CTCTGATCAGAGGTGTACCACTGT
1	LOC_Os12g10520|13112.m08901|intron_6	TCATTAACATCAATATGAATGTGGAA		1	LOC_Os12g19690|13112.m02091|intron_1	CTGATCAGAGGTGTACCACTGTAC
4	LOC_Os12g10520|13112.m08901|intron_6	TCTAGATTCATTAACATCAATATG		1	LOC_Os12g19690|13112.m02091|intron_1	CTGATCAGAGGTGTACCACTGTACC
7	LOC_Os12g10520|13112.m08901|intron_6	TGAATGTGGAAAATGCTAGAAT		2	LOC_Os12g19690|13112.m02091|intron_1	CTGATGAATGAATATTGCAAGAAT
14	LOC_Os12g10520|13112.m08901|intron_6	TGAATGTGGAAAATGCTAGAATGA		1	LOC_Os12g19690|13112.m02091|intron_1	CTTCTGATGAATGAATATTGCA
2	LOC_Os12g10520|13112.m08901|intron_6	TGTCTAGATTCATTAACATCAA		9	LOC_Os12g19690|13112.m02091|intron_1	CTTGCATATTTGCTGTGTGGC
4	LOC_Os12g10520|13112.m08901|intron_6	TGTGGAAAATGCTAGAATGACTT		2	LOC_Os12g19690|13112.m02091|intron_1	CTTGCATATTTGCTGTGTGGCTT
3	LOC_Os12g10520|13112.m08901|intron_6	TGTGGAAAATGCTAGAATGACTTA		1	LOC_Os12g19690|13112.m02091|intron_1	CTTGTGGGTACAGTGGTACACC
1	LOC_Os12g10520|13112.m08901|intron_6	TTCTAGCATTTCCTATATTCATAT		7	LOC_Os12g19690|13112.m02091|intron_1	CTTGTGGGTACAGTGGTACACCT
1	LOC_Os12g10520|13112.m08901|intron_6	TTCTAGCATTTCCTATATTCATATT		1	LOC_Os12g19690|13112.m02091|intron_1	CTTGTGGGTACAGTGGTACACCTC
33	LOC_Os12g10520|13112.m08901|intron_5	AAAGTCTTACATTGTGAAACGGA		1	LOC_Os12g19690|13112.m02091|intron_1	CTTTGTTATCCTGTGCACTTGC
13	LOC_Os12g10520|13112.m08901|intron_5	AAGACTTTCTAGCATTGCTCACA		1	LOC_Os12g19690|13112.m02091|intron_1	GAATAGATTAAACTCTGATCAGAG
32	LOC_Os12g10520|13112.m08901|intron_5	AATGAATCTAGACATATGTATGTG		2	LOC_Os12g19690|13112.m02091|intron_1	GAATGAATATTGCAAGAATGAGCA
7	LOC_Os12g10520|13112.m08901|intron_5	AATGAATCTAGACATATGTATGTGT		1	LOC_Os12g19690|13112.m02091|intron_1	GACATGATGTGGGGTTGTGT
3	LOC_Os12g10520|13112.m08901|intron_5	AATGTAAGACTTTCTAGCATTGC		1	LOC_Os12g19690|13112.m02091|intron_1	GACATGATGTGGGGTTGTGTCT
17	LOC_Os12g10520|13112.m08901|intron_5	ACAATGTAAGACTTTCTAGCA		1	LOC_Os12g19690|13112.m02091|intron_1	GAGCAATGTTTTTCGTGATTAG
1	LOC_Os12g10520|13112.m08901|intron_5	ACTTTCTAGCATTGCTCACA		1	LOC_Os12g19690|13112.m02091|intron_1	GAGCAATGTTTTTCGTGATTAGTC
6	LOC_Os12g10520|13112.m08901|intron_5	ACTTTCTAGCATTGCTCACATTCA		3	LOC_Os12g19690|13112.m02091|intron_1	GAGGCACATGGTGACATGATGTG
2	LOC_Os12g10520|13112.m08901|intron_5	ATCTATATGTATGTGAGCAAT		1	LOC_Os12g19690|13112.m02091|intron_1	GAGGCACATGGTGACATGATGTGG
1	LOC_Os12g10520|13112.m08901|intron_5	ATGAATCTAGACATATGTATGT		1	LOC_Os12g19690|13112.m02091|intron_1	GAGGCACATGGTGACATGATGTGGG
1	LOC_Os12g10520|13112.m08901|intron_5	ATTCATTTAGATGTTAATGAA		2	LOC_Os12g19690|13112.m02091|intron_1	GAGTTGAGCAATGTTTTTCGT
12	LOC_Os12g10520|13112.m08901|intron_5	ATTTAGATGTTAATGAATCTAGA		9	LOC_Os12g19690|13112.m02091|intron_1	GAGTTGAGCAATGTTTTTCGTG
2	LOC_Os12g10520|13112.m08901|intron_5	CAATGCTAGAAAGTCTTACAT		2	LOC_Os12g19690|13112.m02091|intron_1	GAGTTGAGCAATGTTTTTCGTGAT
1	LOC_Os12g10520|13112.m08901|intron_5	CAATGTAAGACTTTCTAGCATTGCT		8	LOC_Os12g19690|13112.m02091|intron_1	GATGTGGGGTTGTGTCTTGTGGGT
2	LOC_Os12g10520|13112.m08901|intron_5	CATTGTGAAACGGAGGGAGTA		4	LOC_Os12g19690|13112.m02091|intron_1	GATTAAACTCTGATCAGAGGTGTA
2	LOC_Os12g10520|13112.m08901|intron_5	CCTCCGTTTCACAATGTAAGAC		1	LOC_Os12g19690|13112.m02091|intron_1	GATTCCTGGACGAGGGTTTAACAC
1	LOC_Os12g10520|13112.m08901|intron_5	CTAGCATTGCTCACATTCATTTAG		1	LOC_Os12g19690|13112.m02091|intron_1	GCAATATTCATTCATCAGAAGAGG
3	LOC_Os12g10520|13112.m08901|intron_5	CTTCCTCCGTTTCACAATGTAAGA		1	LOC_Os12g19690|13112.m02091|intron_1	GCACAGGATAACAAAGGATGG
2	LOC_Os12g10520|13112.m08901|intron_5	CTTTCTAGCATTGCTCACATT		1	LOC_Os12g19690|13112.m02091|intron_1	GCACATGGTGACATGATGTGGGGT
3	LOC_Os12g10520|13112.m08901|intron_5	GTAAGACTTTCTAGCATTGCTCA		1	LOC_Os12g19690|13112.m02091|intron_1	GCCTCGGTTGATTCCTGGACGAGG
6	LOC_Os12g10520|13112.m08901|intron_5	GTTAATGAATCTAGACATATGTAT		2	LOC_Os12g19690|13112.m02091|intron_1	GCGGGTACGGCTATTCGAATAGAT
1	LOC_Os12g10520|13112.m08901|intron_5	GTTAATGAATCTAGACATATGTATG		1	LOC_Os12g19690|13112.m02091|intron_1	GCTCAACTCACCCATAACCGCGGG
3	LOC_Os12g10520|13112.m08901|intron_5	TATGTGAGCAATGCTAGAAAG		2	LOC_Os12g19690|13112.m02091|intron_1	GCTCATTCTTGCAATATTCATTCAT
3	LOC_Os12g10520|13112.m08901|intron_5	TCCGTTTCACAATGTAAGACTTT		1	LOC_Os12g19690|13112.m02091|intron_1	GGAACTATCTACCTCTGTAATAAT
1	LOC_Os12g10520|13112.m08901|intron_5	TCTTACATTGTGAAACGGAGGGAGT		3	LOC_Os12g19690|13112.m02091|intron_1	GGGGTTGTGTCTTGTGGGTACAGT
3	LOC_Os12g10520|13112.m08901|intron_5	TGAGCAATGCTAGAAAGTCTTA		3	LOC_Os12g19690|13112.m02091|intron_1	GGGTACAGTGGTACACCTCTGATC
4	LOC_Os12g10520|13112.m08901|intron_5	TGTAAGACTTTCTAGCATTGC		1	LOC_Os12g19690|13112.m02091|intron_1	GGTTGTGTCTTGTGGGTACAGTGG
1	LOC_Os12g10520|13112.m08901|intron_5	TGTATGTGAGCAATGCTAGAAA		1	LOC_Os12g19690|13112.m02091|intron_1	GGTTTGGAATGGATAATTCCTGGT
1	LOC_Os12g10520|13112.m08901|intron_5	TGTGAGCAATGCTAGAAAGTCT		2	LOC_Os12g19690|13112.m02091|intron_1	GTAAGCGTTTGGAATTTTGGATA
1	LOC_Os12g10520|13112.m08901|intron_5	TGTTAATGAATCTAGACATATGT		3	LOC_Os12g19690|13112.m02091|intron_1	GTAAGCGTTTGGAATTTTGGATAG
4	LOC_Os12g10520|13112.m08901|intron_5	TTAATGAATCTAGACATATGTAT		1	LOC_Os12g19690|13112.m02091|intron_1	GTATGTCATATGCTCATTCTT
3	LOC_Os12g10520|13112.m08901|intron_5	TTAATGAATCTAGACATATGTATG		4	LOC_Os12g19690|13112.m02091|intron_1	GTATGTCATATGCTCATTCTTGCA
12	LOC_Os12g10520|13112.m08901|intron_5	TTCACAATGTAAGACTTTCTAG		1	LOC_Os12g19690|13112.m02091|intron_1	GTCATATGCTCATTCTTGCAA
1	LOC_Os12g10520|13112.m08901|intron_5	TTCCTCCGTTTCACAATGTAAGACT		5	LOC_Os12g19690|13112.m02091|intron_1	GTGACATGATGTGGGGTTGTGTCT
1	LOC_Os12g10520|13112.m08901|intron_5	TTCTAGCATTGCTCACATTCA		1	LOC_Os12g19690|13112.m02091|intron_1	GTGAGTTGAGCAATGTTTTTCGT
2	LOC_Os12g10520|13112.m08901|intron_5	TTCTAGCATTGCTCACATTCAT		1	LOC_Os12g19690|13112.m02091|intron_1	GTGAGTTGAGCAATGTTTTTCGTG
2	LOC_Os12g10520|13112.m08901|intron_5	TTGTGAAACGGAGGGAGTATA		1	LOC_Os12g19690|13112.m02091|intron_1	GTGCCTCGGTTGATTCCTGGA
1	LOC_Os12g10520|13112.m08901|intron_5	TTTCTAGCATTGCTCACATTCA		1	LOC_Os12g19690|13112.m02091|intron_1	GTGCCTCGGTTGATTCCTGGACG
1	LOC_Os12g10520|13112.m08901|intron_5	TTTCTAGCATTGCTCACATTCAT		2	LOC_Os12g19690|13112.m02091|intron_1	GTGCCTCGGTTGATTCCTGGACGA
5	LOC_Os12g10520|13112.m01111|intron_6	AAAATGCTAGAATGACTTACA		1	LOC_Os12g19690|13112.m02091|intron_1	GTGGCTTGTTGAGTATGTCAT
5	LOC_Os12g10520|13112.m01111|intron_6	AAATGCTAGAATGACTTACATTG		1	LOC_Os12g19690|13112.m02091|intron_1	GTGGCTTGTTGAGTATGTCATA
2	LOC_Os12g10520|13112.m01111|intron_6	AACATCAATATGAATGTGGA		1	LOC_Os12g19690|13112.m02091|intron_1	GTGGGGTTGTGTCTTGTGGGTA
4	LOC_Os12g10520|13112.m01111|intron_6	AACATCAATATGAATGTGGAAAA		2	LOC_Os12g19690|13112.m02091|intron_1	GTGGTACACCTCTGATCAGAGT
1	LOC_Os12g10520|13112.m01111|intron_6	AACATCAATATGAATGTGGAAAATGCT		2	LOC_Os12g19690|13112.m02091|intron_1	GTGTCTTGTGGGTACAGTGGTACA
1	LOC_Os12g10520|13112.m01111|intron_6	AAGTCATTCTAGCATTTCCTATA		1	LOC_Os12g19690|13112.m02091|intron_1	GTGTGCCTCGGTTGATTCCTGGA
1	LOC_Os12g10520|13112.m01111|intron_6	AAGTCATTCTAGCATTTCCTATATT		1	LOC_Os12g19690|13112.m02091|intron_1	GTGTGCCTCGGTTGATTCCTGGACG
51	LOC_Os12g10520|13112.m01111|intron_6	AATGCTAGAATGACTTACATTGTG		2	LOC_Os12g19690|13112.m02091|intron_1	GTTGAGCAATGTTTTTCGTGA
3	LOC_Os12g10520|13112.m01111|intron_6	ACATCAATATGAATGTGGAAAA		2	LOC_Os12g19690|13112.m02091|intron_1	GTTGAGCAATGTTTTTCGTGAT
3	LOC_Os12g10520|13112.m01111|intron_6	ACATCAATATGAATGTGGAAAATG		1	LOC_Os12g19690|13112.m02091|intron_1	GTTGTGTCTTGTGGGTACAGT
1	LOC_Os12g10520|13112.m01111|intron_6	AGATTCATTAACATCAATATGA		7	LOC_Os12g19690|13112.m02091|intron_1	GTTGTGTCTTGTGGGTACAGTGGT
13	LOC_Os12g10520|13112.m01111|intron_6	ATATATATGTCTAGATTCATTAAC		2	LOC_Os12g19690|13112.m02091|intron_1	GTTTGGAATGGATAATTCCTGGTT
2	LOC_Os12g10520|13112.m01111|intron_6	ATATATATGTCTAGATTCATTAACA		2	LOC_Os12g19690|13112.m02091|intron_1	GTTTGGAATTTTGGATAGAAATT
2	LOC_Os12g10520|13112.m01111|intron_6	ATATATGTCTAGATTCATTA		1	LOC_Os12g19690|13112.m02091|intron_1	GTTTGGAATTTTGGATAGAAATTC
1	LOC_Os12g10520|13112.m01111|intron_6	ATATGAATGTGGAAAAT		1	LOC_Os12g19690|13112.m02091|intron_1	GTTTTTCGTGATTAGTCTCACA
1	LOC_Os12g10520|13112.m01111|intron_6	ATATTAATGTTAATGAATCTAG		6	LOC_Os12g19690|13112.m02091|intron_1	GTTTTTCGTGATTAGTCTCACACC
33	LOC_Os12g10520|13112.m01111|intron_6	ATATTAATGTTAATGAATCTAGA		1	LOC_Os12g19690|13112.m02091|intron_1	GTTTTTCGTGATTAGTCTCACACCA
14	LOC_Os12g10520|13112.m01111|intron_6	ATATTAATGTTAATGAATCTAGAT		1	LOC_Os12g19690|13112.m02091|intron_1	TAAATAAACACCATACAACACA
1	LOC_Os12g10520|13112.m01111|intron_6	ATATTCATATTAATGTTAAT		1	LOC_Os12g19690|13112.m02091|intron_1	TAAATATTTATTAAATGCTGTT
1	LOC_Os12g10520|13112.m01111|intron_6	ATATTCATATTAATGTTAATGAA		1	LOC_Os12g19690|13112.m02091|intron_1	TAAATTATTACAGAGGTAGATAGTT
1	LOC_Os12g10520|13112.m01111|intron_6	ATCTAGATGGATATATATGTCT		1	LOC_Os12g19690|13112.m02091|intron_1	TAACCGCGGGTACGGCTATTCGAA
6	LOC_Os12g10520|13112.m01111|intron_6	ATGAATGTGGAAAATGCTAGAA		1	LOC_Os12g19690|13112.m02091|intron_1	TAAGAGAATAGTAAAACAGTT
4	LOC_Os12g10520|13112.m01111|intron_6	ATGAATGTGGAAAATGCTAGAATGA		1	LOC_Os12g19690|13112.m02091|intron_1	TAATAAATTATTACAGAGGTAGAT
108	LOC_Os12g10520|13112.m01111|intron_6	ATGACTTACATTGTGAAACGGAGG		1	LOC_Os12g19690|13112.m02091|intron_1	TAATTGTACTCTATTATCAATATT
1	LOC_Os12g10520|13112.m01111|intron_6	ATGTCTAGATTCATTAACATCAA		1	LOC_Os12g19690|13112.m02091|intron_1	TACAACTGTTTTACTATTCTCT
16	LOC_Os12g10520|13112.m01111|intron_6	ATGTCTAGATTCATTAACATCAAT		1	LOC_Os12g19690|13112.m02091|intron_1	TACAGTGGTACACCTCTGATC
1	LOC_Os12g10520|13112.m01111|intron_6	ATGTGGAAAATGCTAGAATGA		1	LOC_Os12g19690|13112.m02091|intron_1	TACAGTGGTACACCTCTGATCAGA
14	LOC_Os12g10520|13112.m01111|intron_6	ATGTGGAAAATGCTAGAATGACTT		1	LOC_Os12g19690|13112.m02091|intron_1	TACTATTCTCTTAAATATTTAT
1	LOC_Os12g10520|13112.m01111|intron_6	ATGTGGAAAATGCTAGAATGACTTA		1	LOC_Os12g19690|13112.m02091|intron_1	TACTGAGGCACATGGTGACATGAT
1	LOC_Os12g10520|13112.m01111|intron_6	ATTAACATCAATATGAATGTG		1	LOC_Os12g19690|13112.m02091|intron_1	TAGATTAAACTCTGATCAGAGGTG
1	LOC_Os12g10520|13112.m01111|intron_6	ATTAACATCAATATGAATGTGGA		1	LOC_Os12g19690|13112.m02091|intron_1	TAGGCCCAACCACATTTGAACA
1	LOC_Os12g10520|13112.m01111|intron_6	ATTGTGAAACGGAGGAAGTA		2	LOC_Os12g19690|13112.m02091|intron_1	TATGCAAGTGCACAGGATAACAAA
4	LOC_Os12g10520|13112.m01111|intron_6	CAATGTAAGTCATTCTAGCAT		2	LOC_Os12g19690|13112.m02091|intron_1	TATGTCATATGCTCATTCTTG
1	LOC_Os12g10520|13112.m01111|intron_6	CATCAATATGAATGTGGAAAAT		1	LOC_Os12g19690|13112.m02091|intron_1	TATGTCATATGCTCATTCTTGC
14	LOC_Os12g10520|13112.m01111|intron_6	CATCAATATGAATGTGGAAAATGC		1	LOC_Os12g19690|13112.m02091|intron_1	TATGTCATATGCTCATTCTTGCAA
1	LOC_Os12g10520|13112.m01111|intron_6	CATTAACATCAATATGAATG		1	LOC_Os12g19690|13112.m02091|intron_1	TATTAAATAAACACCATACAACAC
2	LOC_Os12g10520|13112.m01111|intron_6	CATTCTAGCATTTCCTATATTCAT		1	LOC_Os12g19690|13112.m02091|intron_1	TATTCATTCATCAGAAGAGGAGTA
1	LOC_Os12g10520|13112.m01111|intron_6	CTAGAATGACTTACATTGTGAAACGG		2	LOC_Os12g19690|13112.m02091|intron_1	TATTTGCTGTGTGGCTTGTTGAGT
31	LOC_Os12g10520|13112.m01111|intron_6	CTAGATTCATTAACATCAATATGA		1	LOC_Os12g19690|13112.m02091|intron_1	TCAACCGAGGCACACAATGACAAT
1	LOC_Os12g10520|13112.m01111|intron_6	GAAAATGCTAGAATGACTTACA		1	LOC_Os12g19690|13112.m02091|intron_1	TCAACTCACCCATAACCGCGG
4	LOC_Os12g10520|13112.m01111|intron_6	GAATGACTTACATTGTGAAACGG		1	LOC_Os12g19690|13112.m02091|intron_1	TCAACTCACCCATAACCGCGGG
30	LOC_Os12g10520|13112.m01111|intron_6	GACTTACATTGTGAAACGGAGGA		7	LOC_Os12g19690|13112.m02091|intron_1	TCACGAAAAACATTGCTCAACT
2	LOC_Os12g10520|13112.m01111|intron_6	GTGGAAAATGCTAGAATGACT		2	LOC_Os12g19690|13112.m02091|intron_1	TCAGAGGTGTACCACTGTACC
1	LOC_Os12g10520|13112.m01111|intron_6	GTGGAAAATGCTAGAATGACTTACA		1	LOC_Os12g19690|13112.m02091|intron_1	TCAGAGTTTAATCTATTCGAAT
1	LOC_Os12g10520|13112.m01111|intron_6	GTTAATGAATCTAGATGGATATAT		1	LOC_Os12g19690|13112.m02091|intron_1	TCATATGCTCATTCTTGCAAT
1	LOC_Os12g10520|13112.m01111|intron_6	TAACATCAATATGAATGTGGA		3	LOC_Os12g19690|13112.m02091|intron_1	TCATATGCTCATTCTTGCAATA
2	LOC_Os12g10520|13112.m01111|intron_6	TAACATCAATATGAATGTGGAAAA		1	LOC_Os12g19690|13112.m02091|intron_1	TCCAAAATTCCAAACGCTTACATG
2	LOC_Os12g10520|13112.m01111|intron_6	TAAGTCATTCTAGCATTTCCTA		1	LOC_Os12g19690|13112.m02091|intron_1	TCCAAACGCTTACATGTGTGTT
1	LOC_Os12g10520|13112.m01111|intron_6	TAGATTCATTAACATCAATAT		1	LOC_Os12g19690|13112.m02091|intron_1	TCCTGGTTTGGAATGGATAAT
2	LOC_Os12g10520|13112.m01111|intron_6	TATATATGTCTAGATTCATTAACA		1	LOC_Os12g19690|13112.m02091|intron_1	TCCTGGTTTGGAATGGATAATTCCTGG
1	LOC_Os12g10520|13112.m01111|intron_6	TATATATGTCTAGATTCATTAACAT		1	LOC_Os12g19690|13112.m02091|intron_1	TCGAATAGATTAAACTCTGAT
2	LOC_Os12g10520|13112.m01111|intron_6	TATGAATGTGGAAAATGCTAGAA		1	LOC_Os12g19690|13112.m02091|intron_1	TCGAATAGCCGTACCCGCGGTT
36	LOC_Os12g10520|13112.m01111|intron_6	TATGAATGTGGAAAATGCTAGAAT		2	LOC_Os12g19690|13112.m02091|intron_1	TCTATCCAAAATTCCAAACGCT
1	LOC_Os12g10520|13112.m01111|intron_6	TATGTCTAGATTCATTAA		1	LOC_Os12g19690|13112.m02091|intron_1	TCTATTCGAATAGCCGTACCCG
1	LOC_Os12g10520|13112.m01111|intron_6	TATTAATGTTAATGAATCTAGA		1	LOC_Os12g19690|13112.m02091|intron_1	TCTGATCAGAGGTGTACCACT
1	LOC_Os12g10520|13112.m01111|intron_6	TATTAATGTTAATGAATCTAGAT		1	LOC_Os12g19690|13112.m02091|intron_1	TCTGATCAGAGGTGTACCACTGTA
4	LOC_Os12g10520|13112.m01111|intron_6	TCAATATGAATGTGGAAAATG		1	LOC_Os12g19690|13112.m02091|intron_1	TCTGATCAGAGTTTAATCTATT
1	LOC_Os12g10520|13112.m01111|intron_6	TCATATTAATGTTAATGAATCTAG		1	LOC_Os12g19690|13112.m02091|intron_1	TGAATGAATATTGCAAGAATGAGC
1	LOC_Os12g10520|13112.m01111|intron_6	TCATATTAATGTTAATGAATCTAGA		3	LOC_Os12g19690|13112.m02091|intron_1	TGACATGATGTGGGGTTGTGT
2	LOC_Os12g10520|13112.m01111|intron_6	TCCGTTTCACAATGTAAGT		1	LOC_Os12g19690|13112.m02091|intron_1	TGACATGATGTGGGGTTGTGTC
3	LOC_Os12g10520|13112.m01111|intron_6	TGAATGTGGAAAATGCTAGAA		1	LOC_Os12g19690|13112.m02091|intron_1	TGAGCAATGTTTTTCGTGATT
2	LOC_Os12g10520|13112.m01111|intron_6	TTAACATCAATATGAATGTGGA		1	LOC_Os12g19690|13112.m02091|intron_1	TGAGCAATGTTTTTCGTGATTA
4	LOC_Os12g10520|13112.m01111|intron_6	TTAACATCAATATGAATGTGGAAA		2	LOC_Os12g19690|13112.m02091|intron_1	TGAGCAATGTTTTTCGTGATTAGT
1	LOC_Os12g10520|13112.m01111|intron_6	TTAATGTTAATGAATCTAGAT		3	LOC_Os12g19690|13112.m02091|intron_1	TGAGGCACATGGTGACATGATGTG
2	LOC_Os12g10520|13112.m01111|intron_6	TTCATATTAATGTTAATGAATCT		1	LOC_Os12g19690|13112.m02091|intron_1	TGAGTTGAGCAATGTTTTTCGT
3	LOC_Os12g10520|13112.m01111|intron_6	TTCATATTAATGTTAATGAATCTA		1	LOC_Os12g19690|13112.m02091|intron_1	TGATCAGAGGTGTACCACTGTA
1	LOC_Os12g10520|13112.m01111|intron_6	TTTCACAATGTAAGTCATTC		1	LOC_Os12g19690|13112.m02091|intron_1	TGATGAATGAATATTGCAAGAATG
1	LOC_Os12g10520|13112.m01111|intron_5	AAAGTCTTACATTGTGAAAC		1	LOC_Os12g19690|13112.m02091|intron_1	TGATGTGGGGTTGTGTCTTGT
1	LOC_Os12g10520|13112.m01111|intron_5	AAGACTTTCTAGCATTGCTCA		2	LOC_Os12g19690|13112.m02091|intron_1	TGATGTGGGGTTGTGTCTTGTGGG
1	LOC_Os12g10520|13112.m01111|intron_5	AAGACTTTCTAGCATTGCTCACATT		1	LOC_Os12g19690|13112.m02091|intron_1	TGCAAGTGCACAGGATAACAAAGG
1	LOC_Os12g10520|13112.m01111|intron_5	AATGAATCTAGACATATGTATGT		1	LOC_Os12g19690|13112.m02091|intron_1	TGCATATTTGCTGTGTGGCTTGTT
2	LOC_Os12g10520|13112.m01111|intron_5	AATGAATCTAGACATATGTATGTGTT		1	LOC_Os12g19690|13112.m02091|intron_1	TGCCTCGGTTGATTCCTGGA
6	LOC_Os12g10520|13112.m01111|intron_5	AATGTAAGACTTTCTAGCATTGCT		2	LOC_Os12g19690|13112.m02091|intron_1	TGCTGTGTGGCTTGTTGAGTAT
10	LOC_Os12g10520|13112.m01111|intron_5	AGAAAGTCTTACATTGTGAAACG		1	LOC_Os12g19690|13112.m02091|intron_1	TGGACGAGGGTTTAACACACA
5	LOC_Os12g10520|13112.m01111|intron_5	AGACTTTCTAGCATTGCTCACATT		6	LOC_Os12g19690|13112.m02091|intron_1	TGGCTTGTTGAGTATGTCATA
5	LOC_Os12g10520|13112.m01111|intron_5	AGATGTTAATGAATCTAGACA		1	LOC_Os12g19690|13112.m02091|intron_1	TGGGGTTGTGTCTTGTGGGTAC
3	LOC_Os12g10520|13112.m01111|intron_5	AGATGTTAATGAATCTAGACATAT		1	LOC_Os12g19690|13112.m02091|intron_1	TGGGTACAGTGGTACACCTCT
1	LOC_Os12g10520|13112.m01111|intron_5	AGATGTTAATGAATCTAGACATATG		2	LOC_Os12g19690|13112.m02091|intron_1	TGGGTACAGTGGTACACCTCTGAT
28	LOC_Os12g10520|13112.m01111|intron_5	AGTCTTACATTGTGAAACGGAGG		2	LOC_Os12g19690|13112.m02091|intron_1	TGGTACACCTCTGATCAGAGT
1	LOC_Os12g10520|13112.m01111|intron_5	AGTCTTACATTGTGAAACGGAGGGA		1	LOC_Os12g19690|13112.m02091|intron_1	TGGTACACCTCTGATCAGAGTT
1	LOC_Os12g10520|13112.m01111|intron_5	ATATGTATGTGAGCAATGCTAGAA		1	LOC_Os12g19690|13112.m02091|intron_1	TGGTGACATGATGTGGGGTTGT
8	LOC_Os12g10520|13112.m01111|intron_5	ATGAATCTAGACATATGTATGTGT		1	LOC_Os12g19690|13112.m02091|intron_1	TGGTGACATGATGTGGGGTTGTGT
4	LOC_Os12g10520|13112.m01111|intron_5	ATGAATCTAGACATATGTATGTGTT		1	LOC_Os12g19690|13112.m02091|intron_1	TGGTTTGGAATGGATAATTCCTGG
3	LOC_Os12g10520|13112.m01111|intron_5	ATGCTAGAAAGTCTTACATTG		2	LOC_Os12g19690|13112.m02091|intron_1	TGTAAGCGTTTGGAATTTTGG
1	LOC_Os12g10520|13112.m01111|intron_5	ATGCTAGAAAGTCTTACATTGT		2	LOC_Os12g19690|13112.m02091|intron_1	TGTAAGCGTTTGGAATTTTGGA
1	LOC_Os12g10520|13112.m01111|intron_5	ATTAACATCTATATGTATGTGAGC		5	LOC_Os12g19690|13112.m02091|intron_1	TGTCATATGCTCATTCTTGCA
15	LOC_Os12g10520|13112.m01111|intron_5	CAATGCTAGAAAGTCTTACATT		8	LOC_Os12g19690|13112.m02091|intron_1	TGTCATATGCTCATTCTTGCAA
1	LOC_Os12g10520|13112.m01111|intron_5	CACAATGTAAGACTTTCTAGC		7	LOC_Os12g19690|13112.m02091|intron_1	TGTCTTGTGGGTACAGTGGTAC
5	LOC_Os12g10520|13112.m01111|intron_5	CACAATGTAAGACTTTCTAGCA		3	LOC_Os12g19690|13112.m02091|intron_1	TGTGCCTCGGTTGATTCCTGGA
2	LOC_Os12g10520|13112.m01111|intron_5	CATCTATATGTATGTGAGCAATGC		1	LOC_Os12g19690|13112.m02091|intron_1	TGTGCCTCGGTTGATTCCTGGACG
1	LOC_Os12g10520|13112.m01111|intron_5	CATTAACATCTATATGTATGTGAG		5	LOC_Os12g19690|13112.m02091|intron_1	TGTGGCTTGTTGAGTATGTCAT
1	LOC_Os12g10520|13112.m01111|intron_5	CATTGCTCACATTCATTTAGATGT		1	LOC_Os12g19690|13112.m02091|intron_1	TGTGGCTTGTTGAGTATGTCATA
7	LOC_Os12g10520|13112.m01111|intron_5	CTAGAAAGTCTTACATTGTGAAA		1	LOC_Os12g19690|13112.m02091|intron_1	TGTGGGGTTGTGTCTTGTGGG
1	LOC_Os12g10520|13112.m01111|intron_5	CTTCCTCCGTTTCACAATGTAAGACTT		1	LOC_Os12g19690|13112.m02091|intron_1	TGTGGGGTTGTGTCTTGTGGGT
2	LOC_Os12g10520|13112.m01111|intron_5	CTTTCTAGCATTGCTCACATTCA		1	LOC_Os12g19690|13112.m02091|intron_1	TGTGGGGTTGTGTCTTGTGGGTA
2	LOC_Os12g10520|13112.m01111|intron_5	CTTTCTAGCATTGCTCACATTCAT		1	LOC_Os12g19690|13112.m02091|intron_1	TGTGGGGTTGTGTCTTGTGGGTAC
1	LOC_Os12g10520|13112.m01111|intron_5	GAATCTAGACATATGTA		2	LOC_Os12g19690|13112.m02091|intron_1	TGTGGGTACAGTGGTACACCTCTG
2	LOC_Os12g10520|13112.m01111|intron_5	GAATCTAGACATATGTATGTGTTT		7	LOC_Os12g19690|13112.m02091|intron_1	TGTGTCTTGTGGGTACAGTGGTA
1	LOC_Os12g10520|13112.m01111|intron_5	GAGCAATGCTAGAAAGTCTTACATT		2	LOC_Os12g19690|13112.m02091|intron_1	TGTGTCTTGTGGGTACAGTGGTAC
1	LOC_Os12g10520|13112.m01111|intron_5	GATGTTAATGAATCTAGACATATG		1	LOC_Os12g19690|13112.m02091|intron_1	TGTGTGCCTCGGTTGATTCCTGGA
32	LOC_Os12g10520|13112.m01111|intron_5	GCTAGAAAGTCTTACATTGTGAAA		1	LOC_Os12g19690|13112.m02091|intron_1	TGTGTTAAACCCTCGTCCAGGAA
1	LOC_Os12g10520|13112.m01111|intron_5	GTAAGACTTTCTAGCATTGCTCACA		3	LOC_Os12g19690|13112.m02091|intron_1	TGTTGAGTATGTCATATGCTCA
1	LOC_Os12g10520|13112.m01111|intron_5	GTAAGACTTTCTAGCATTGCTCACAT		7	LOC_Os12g19690|13112.m02091|intron_1	TGTTTTTCGTGATTAGTCTCA
1	LOC_Os12g10520|13112.m01111|intron_5	GTGAGCAATGCTAGAAAGTCTT		3	LOC_Os12g19690|13112.m02091|intron_1	TGTTTTTCGTGATTAGTCTCAC
1	LOC_Os12g10520|13112.m01111|intron_5	GTTAATGAATCTAGACAT		1	LOC_Os12g19690|13112.m02091|intron_1	TTAAACTCTGATCAGAGGTGTACC
1	LOC_Os12g10520|13112.m01111|intron_5	GTTAATGAATCTAGACATATGT		1	LOC_Os12g19690|13112.m02091|intron_1	TTAAGAGAATAGTAAAACAGTT
1	LOC_Os12g10520|13112.m01111|intron_5	GTTAATGAATCTAGACATATGTA		1	LOC_Os12g19690|13112.m02091|intron_1	TTAATCTATTCGAATAGCCGTA
32	LOC_Os12g10520|13112.m01111|intron_5	TAATGAATCTAGACATATGTATGT		2	LOC_Os12g19690|13112.m02091|intron_1	TTATCCTGTGCACTTGCATATT
2	LOC_Os12g10520|13112.m01111|intron_5	TAATGAATCTAGACATATGTATGTG		1	LOC_Os12g19690|13112.m02091|intron_1	TTCAAATGTGGTTGGGCCTAT
4	LOC_Os12g10520|13112.m01111|intron_5	TACATTGTGAAACGGAGGGAGT		1	LOC_Os12g19690|13112.m02091|intron_1	TTCCTGGACGAGGGTTTAACAC
1	LOC_Os12g10520|13112.m01111|intron_5	TACTTCCTCCGTTTCACAATGTA		1	LOC_Os12g19690|13112.m02091|intron_1	TTCCTGGACGAGGGTTTAACACAC
10	LOC_Os12g10520|13112.m01111|intron_5	TACTTCCTCCGTTTCACAATGTAA		1	LOC_Os12g19690|13112.m02091|intron_1	TTCCTGGTTTGGAATGGATAAT
5	LOC_Os12g10520|13112.m01111|intron_5	TAGATGTTAATGAATCTAGACATA		1	LOC_Os12g19690|13112.m02091|intron_1	TTCCTGGTTTGGAATGGATAATTC
3	LOC_Os12g10520|13112.m01111|intron_5	TATGTGAGCAATGCTAGAAAGTCT		1	LOC_Os12g19690|13112.m02091|intron_1	TTCGAATAGCCGTACCCGCGGTT
6	LOC_Os12g10520|13112.m01111|intron_5	TCACAATGTAAGACTTTCTAGC		12	LOC_Os12g19690|13112.m02091|intron_1	TTGAGCAATGTTTTTCGTGAT
26	LOC_Os12g10520|13112.m01111|intron_5	TCACAATGTAAGACTTTCTAGCAT		34	LOC_Os12g19690|13112.m02091|intron_1	TTGAGCAATGTTTTTCGTGATT
2	LOC_Os12g10520|13112.m01111|intron_5	TCACATTCATTTAGATGTTAATGA		3	LOC_Os12g19690|13112.m02091|intron_1	TTGAGCAATGTTTTTCGTGATTAG
3	LOC_Os12g10520|13112.m01111|intron_5	TCCGTTTCACAATGTAAGACTTTC		5	LOC_Os12g19690|13112.m02091|intron_1	TTGCTGTGTGGCTTGTTGAGT
12	LOC_Os12g10520|13112.m01111|intron_5	TCCTCCGTTTCACAATGTAAGACT		1	LOC_Os12g19690|13112.m02091|intron_1	TTGGAATGGATAATTCCTGGTT
1	LOC_Os12g10520|13112.m01111|intron_5	TCTTACATTGTGAAACGGAGGGA		4	LOC_Os12g19690|13112.m02091|intron_1	TTGGAATTTTGGATAGAAATT
2	LOC_Os12g10520|13112.m01111|intron_5	TCTTACATTGTGAAACGGAGGGAG		10	LOC_Os12g19690|13112.m02091|intron_1	TTGTGGGTACAGTGGTACACC
1	LOC_Os12g10520|13112.m01111|intron_5	TGTGAGCAATGCTAGAAAGTC		3	LOC_Os12g19690|13112.m02091|intron_1	TTGTGTCTTGTGGGTACAGTG
1	LOC_Os12g10520|13112.m01111|intron_5	TGTTAATGAATCTAGACATA		2	LOC_Os12g19690|13112.m02091|intron_1	TTGTGTCTTGTGGGTACAGTGG
1	LOC_Os12g10520|13112.m01111|intron_5	TGTTAATGAATCTAGACATATGTATG		2	LOC_Os12g19690|13112.m02091|intron_1	TTGTGTCTTGTGGGTACAGTGGT
1	LOC_Os12g10520|13112.m01111|intron_5	TTAATGAATCTAGACATATG		4	LOC_Os12g19690|13112.m02091|intron_1	TTGTGTCTTGTGGGTACAGTGGTA
5	LOC_Os12g10520|13112.m01111|intron_5	TTAATGAATCTAGACATATGTA		2	LOC_Os12g19690|13112.m02091|intron_1	TTGTTATCCTGTGCACTTGCA
1	LOC_Os12g10520|13112.m01111|intron_5	TTAATGAATCTAGACATATGTATGTG		3	LOC_Os12g19690|13112.m02091|intron_1	TTGTTATCCTGTGCACTTGCATAT
1	LOC_Os12g10520|13112.m01111|intron_5	TTAGATGTTAATGAATCTAGACA		35	LOC_Os12g19690|13112.m02091|intron_1	TTGTTGAGTATGTCATATGCT
6	LOC_Os12g10520|13112.m01111|intron_5	TTCACAATGTAAGACTTTCTAGC		3	LOC_Os12g19690|13112.m02091|intron_1	TTGTTGAGTATGTCATATGCTC
2	LOC_Os12g10520|13112.m01111|intron_5	TTCATTTAGATGTTAATGAAT		1	LOC_Os12g19690|13112.m02091|intron_1	TTTAAGAGAATAGTAAAACAGT
1	LOC_Os12g10520|13112.m01111|intron_5	TTCTAGCATTGCTCACATTCATT		1	LOC_Os12g19690|13112.m02091|intron_1	TTTAAGAGAATAGTAAAACAGTT
2	LOC_Os12g10520|13112.m01111|intron_5	TTTCACAATGTAAGACTTTC		1	LOC_Os12g19690|13112.m02091|intron_1	TTTAATCTATTCGAATAGCCGTAC
27	LOC_Os12g10520|13112.m01111|intron_5	TTTCACAATGTAAGACTTTCTAGC		1	LOC_Os12g19690|13112.m02091|intron_1	TTTACTATTCTCTTAAATATTT
4	LOC_Os12g10520|13112.m01111|intron_5	TTTCACAATGTAAGACTTTCTAGCA		4	LOC_Os12g19690|13112.m02091|intron_1	TTTCTATCCAAAATTCCAAACGCT
1	LOC_Os12g10520|13112.m01111|intron_5	TTTCTAGCATTGCTCACATTC		10	LOC_Os12g19690|13112.m02091|intron_1	TTTGCTGTGTGGCTTGTTGAG
1	LOC_Os12g10510|13112.m08873|intron_1	AAACACATACATATGTCTAGATT		2	LOC_Os12g19690|13112.m02091|intron_1	TTTGCTGTGTGGCTTGTTGAGTAT
86	LOC_Os12g10510|13112.m08873|intron_1	AAAGTCTTACATTGTGAAACGGAG		1	LOC_Os12g19690|13112.m02091|intron_1	TTTGGAATGGATAATTCCTGGT
1	LOC_Os12g10510|13112.m08873|intron_1	AAATGAATGTGAGCAATGCTAGA		1	LOC_Os12g19690|13112.m02091|intron_1	TTTGGAATTTTGGATAGAAAT
104	LOC_Os12g10510|13112.m08873|intron_1	AAATGCTAGAATGACTTACATTGT		13	LOC_Os12g19690|13112.m02091|intron_1	TTTGGAATTTTGGATAGAAATT
6	LOC_Os12g10510|13112.m08873|intron_1	AACACATACATATGTCTAGATTCA		3	LOC_Os12g19690|13112.m02091|intron_1	TTTGTTATCCTGTGCACTTGC
4	LOC_Os12g10510|13112.m08873|intron_1	AACATTAATATGAATATAGGAAAT		1	LOC_Os12g19690|13112.m02091|intron_1	TTTGTTATCCTGTGCACTTGCA
37	LOC_Os12g10510|13112.m08873|intron_1	AAGACTTTCTAGCATTGCTCACAT		1	LOC_Os12g19690|13112.m02091|intron_1	TTTTCGTGATTAGTCTCACACC
13	LOC_Os12g10510|13112.m08873|intron_1	AAGTCATTCTAGCATTTTCCACAT		1	LOC_Os12g10520|13112.m08901|intron_6	AAAATGCTAGAATGACTTAC
18	LOC_Os12g10510|13112.m08873|intron_1	AAGTCTTACATTGTGAAACGGA		4	LOC_Os12g10520|13112.m08901|intron_6	AACATCAATATGAATGTGGAA
91	LOC_Os12g10510|13112.m08873|intron_1	AAGTCTTACATTGTGAAACGGAGG		5	LOC_Os12g10520|13112.m08901|intron_6	AACATCAATATGAATGTGGAAA
1	LOC_Os12g10510|13112.m08873|intron_1	AATATAGGAAATGCTAGAATGACT		25	LOC_Os12g10520|13112.m08901|intron_6	AACATCAATATGAATGTGGAAAAT
4	LOC_Os12g10510|13112.m08873|intron_1	AATATGAATATAGGAAATGCTAGA		2	LOC_Os12g10520|13112.m08901|intron_6	AATATGAATGTGGAAAATGCTA
2	LOC_Os12g10510|13112.m08873|intron_1	AATGAATGTGAGCAATGCTAGAA		2	LOC_Os12g10520|13112.m08901|intron_6	AATCTAGATGGATATATATGTCT
1	LOC_Os12g10510|13112.m08873|intron_1	AATGCTAGAAAGTCTTACATTGT		1	LOC_Os12g10520|13112.m08901|intron_6	AATGAATCTAGATGGATATATA
24	LOC_Os12g10510|13112.m08873|intron_1	AATGTAAGTCATTCTAGCATT		7	LOC_Os12g10520|13112.m08901|intron_6	AATGTAAGTCATTCTAGCATTT
1	LOC_Os12g10510|13112.m08873|intron_1	AATGTAAGTCATTCTAGCATTTT		2	LOC_Os12g10520|13112.m08901|intron_6	AATGTGGAAAATGCTAGAATGA
6	LOC_Os12g10510|13112.m08873|intron_1	ACAATGTAAGACTTTCTAGCATT		30	LOC_Os12g10520|13112.m08901|intron_6	AATGTGGAAAATGCTAGAATGACT
4	LOC_Os12g10510|13112.m08873|intron_1	ACACATACATATGTCTAGATTCA		7	LOC_Os12g10520|13112.m08901|intron_6	ACATCAATATGAATGTGGAAA
6	LOC_Os12g10510|13112.m08873|intron_1	ACACATACATATGTCTAGATTCAT		4	LOC_Os12g10520|13112.m08901|intron_6	ACATTGTGAAACGGAGGAAGTAGC
1	LOC_Os12g10510|13112.m08873|intron_1	ACATACATATGTCTAGATTCATT		1	LOC_Os12g10520|13112.m08901|intron_6	AGAATGACTTACATTGTGA
1	LOC_Os12g10510|13112.m08873|intron_1	ACATACATATGTCTAGATTCATTA		7	LOC_Os12g10520|13112.m08901|intron_6	AGATTCATTAACATCAATATGAAT
37	LOC_Os12g10510|13112.m08873|intron_1	ACATATGTCTAGATTCATTAACAT		1	LOC_Os12g10520|13112.m08901|intron_6	ATATATATGTCTAGATTCATT
5	LOC_Os12g10510|13112.m08873|intron_1	ACATTCATATTGATGTTAATGA		7	LOC_Os12g10520|13112.m08901|intron_6	ATATATGTCTAGATTCATTAACA
1	LOC_Os12g10510|13112.m08873|intron_1	ACTCCCTCCGTTTCACAATGT		189	LOC_Os12g10520|13112.m08901|intron_6	ATATATGTCTAGATTCATTAACAT
10	LOC_Os12g10510|13112.m08873|intron_1	ACTTACATTGTGAAACGGAGGGAG		1	LOC_Os12g10520|13112.m08901|intron_6	ATATATGTCTAGATTCATTAACATCA
1	LOC_Os12g10510|13112.m08873|intron_1	ACTTTCTAGCATTGCTCACAT		2	LOC_Os12g10520|13112.m08901|intron_6	ATATGAATGTGGAAAATGCTA
163	LOC_Os12g10510|13112.m08873|intron_1	AGAAAGTCTTACATTGTGAAACGG		6	LOC_Os12g10520|13112.m08901|intron_6	ATATGAATGTGGAAAATGCTAGA
3	LOC_Os12g10510|13112.m08873|intron_1	AGAATGACTTACATTGTGAAACGGA		13	LOC_Os12g10520|13112.m08901|intron_6	ATATGAATGTGGAAAATGCTAGAA
1	LOC_Os12g10510|13112.m08873|intron_1	AGACTTTCTAGCATTGCTCACA		3	LOC_Os12g10520|13112.m08901|intron_6	ATATGAATGTGGAAAATGCTAGAAT
2	LOC_Os12g10510|13112.m08873|intron_1	AGGAAATGCTAGAATGACTTAC		5	LOC_Os12g10520|13112.m08901|intron_6	ATATGTCTAGATTCATTAACA
9	LOC_Os12g10510|13112.m08873|intron_1	AGGAAATGCTAGAATGACTTACAT		7	LOC_Os12g10520|13112.m08901|intron_6	ATATGTCTAGATTCATTAACATCA
1	LOC_Os12g10510|13112.m08873|intron_1	AGTCATTCTAGCATTTTCCAC		4	LOC_Os12g10520|13112.m08901|intron_6	ATCAATATGAATGTGGAAAAT
2	LOC_Os12g10510|13112.m08873|intron_1	AGTCATTCTAGCATTTTCCACA		1	LOC_Os12g10520|13112.m08901|intron_6	ATCAATATGAATGTGGAAAATG
10	LOC_Os12g10510|13112.m08873|intron_1	AGTCATTCTAGCATTTTCCACATT		1	LOC_Os12g10520|13112.m08901|intron_6	ATCAATATGAATGTGGAAAATGC
2	LOC_Os12g10510|13112.m08873|intron_1	ATACATATGTCTAGATTCATTAA		2	LOC_Os12g10520|13112.m08901|intron_6	ATCAATATGAATGTGGAAAATGCTA
4	LOC_Os12g10510|13112.m08873|intron_1	ATACATATGTCTAGATTCATTAAC		3	LOC_Os12g10520|13112.m08901|intron_6	ATGAATCTAGATGGATATATATGT
1	LOC_Os12g10510|13112.m08873|intron_1	ATATAGGAAATGCTAGAATGACT		2	LOC_Os12g10520|13112.m08901|intron_6	ATGAATGTGGAAAATGCTAGAAT
1	LOC_Os12g10510|13112.m08873|intron_1	ATATAGGAAATGCTAGAATGACTT		152	LOC_Os12g10520|13112.m08901|intron_6	ATGAATGTGGAAAATGCTAGAATG
2	LOC_Os12g10510|13112.m08873|intron_1	ATATATCCATCTAGATTCATTAAC		1	LOC_Os12g10520|13112.m08901|intron_6	ATGACTTACATTGTGAAACG
1	LOC_Os12g10510|13112.m08873|intron_1	ATATATCCATCTAGATTCATTAACA		1	LOC_Os12g10520|13112.m08901|intron_6	ATGGATATATATGTCTAGATTCATT
2	LOC_Os12g10510|13112.m08873|intron_1	ATATGAATATAGGAAATGCTAGAA		1	LOC_Os12g10520|13112.m08901|intron_6	ATGTAAGTCATTCTAGCATTTCCTA
2	LOC_Os12g10510|13112.m08873|intron_1	ATATGTCTAGATTCATTAACATCT		2	LOC_Os12g10520|13112.m08901|intron_6	ATGTCTAGATTCATTAACAT
57	LOC_Os12g10510|13112.m08873|intron_1	ATATTGATGTTAATGAATCTAGA		2	LOC_Os12g10520|13112.m08901|intron_6	ATGTGGAAAATGCTAGAATGACT
3	LOC_Os12g10510|13112.m08873|intron_1	ATATTGATGTTAATGAATCTAGACA		9	LOC_Os12g10520|13112.m08901|intron_6	ATTAACATCAATATGAATGTGGAA
3	LOC_Os12g10510|13112.m08873|intron_1	ATCTAAACACATACATATGTCTAG		1	LOC_Os12g10520|13112.m08901|intron_6	ATTCATTAACATCAATATGAA
1	LOC_Os12g10510|13112.m08873|intron_1	ATCTAAATGAATGTGAGCAATG		1	LOC_Os12g10520|13112.m08901|intron_6	ATTCTAGCATTTCCTATATTCATA
2	LOC_Os12g10510|13112.m08873|intron_1	ATCTAAATGAATGTGAGCAATGC		1	LOC_Os12g10520|13112.m08901|intron_6	ATTGTGAAACGGAGGAAGTAGCTC
6	LOC_Os12g10510|13112.m08873|intron_1	ATCTAAATGAATGTGAGCAATGCT		1	LOC_Os12g10520|13112.m08901|intron_6	ATTTCCTATATTCATATTAATGTT
1	LOC_Os12g10510|13112.m08873|intron_1	ATGAATATAGGAAATGCTAGA		8	LOC_Os12g10520|13112.m08901|intron_6	CATATTAATGTTAATGAATCTAGA
1	LOC_Os12g10510|13112.m08873|intron_1	ATGAATATAGGAAATGCTAGAA		4	LOC_Os12g10520|13112.m08901|intron_6	CATCAATATGAATGTGGAAAA
10	LOC_Os12g10510|13112.m08873|intron_1	ATGAATATAGGAAATGCTAGAATG		10	LOC_Os12g10520|13112.m08901|intron_6	CATTAACATCAATATGAATGTGGA
1	LOC_Os12g10510|13112.m08873|intron_1	ATGAATATAGGAAATGCTAGAATGA		1	LOC_Os12g10520|13112.m08901|intron_6	CATTAACATCAATATGAATGTGGAA
83	LOC_Os12g10510|13112.m08873|intron_1	ATGCTAGAATGACTTACATTGTGA		1	LOC_Os12g10520|13112.m08901|intron_6	CATTGTGAAACGGAGGAAGTA
4	LOC_Os12g10510|13112.m08873|intron_1	ATGTAAGACTTTCTAGCATTGC		13	LOC_Os12g10520|13112.m08901|intron_6	CCTCCGTTTCACAATGTAAGTCATT
4	LOC_Os12g10510|13112.m08873|intron_1	ATGTAAGTCATTCTAGCATTTT		8	LOC_Os12g10520|13112.m08901|intron_6	CTAGAATGACTTACATTGTGAAA
8	LOC_Os12g10510|13112.m08873|intron_1	ATGTCTAGATTCATTAACATCTAA		1	LOC_Os12g10520|13112.m08901|intron_6	CTAGATTCATTAACATCAATA
1	LOC_Os12g10510|13112.m08873|intron_1	ATGTGAGCAATGCTAGAAAGTCT		2	LOC_Os12g10520|13112.m08901|intron_6	CTAGATTCATTAACATCAATAT
1	LOC_Os12g10510|13112.m08873|intron_1	ATTAACATCTAAATGAA		1	LOC_Os12g10520|13112.m08901|intron_6	CTAGATTCATTAACATCAATATGAA
2	LOC_Os12g10510|13112.m08873|intron_1	ATTAACATCTAAATGAATGTGAGC		3	LOC_Os12g10520|13112.m08901|intron_6	CTCCGTTTCACAATGTAAGTC
5	LOC_Os12g10510|13112.m08873|intron_1	ATTAACATTAATATGAATATAGGA		4	LOC_Os12g10520|13112.m08901|intron_6	CTCCGTTTCACAATGTAAGTCA
2	LOC_Os12g10510|13112.m08873|intron_1	ATTAATATGAATATAGGAAAT		160	LOC_Os12g10520|13112.m08901|intron_6	CTCCGTTTCACAATGTAAGTCATT
2	LOC_Os12g10510|13112.m08873|intron_1	ATTAATATGAATATAGGAAATGCT		2	LOC_Os12g10520|13112.m08901|intron_6	CTTACATTGTGAAACGGAGGAAG
6	LOC_Os12g10510|13112.m08873|intron_1	ATTCTAGCATTTTCCACATTCA		1	LOC_Os12g10520|13112.m08901|intron_6	GAAAATGCTAGAATGACTTACAT
1	LOC_Os12g10510|13112.m08873|intron_1	ATTTTCCACATTCATATTGATG		1	LOC_Os12g10520|13112.m08901|intron_6	GAATGACTTACATTGTGAAAC
1	LOC_Os12g10510|13112.m08873|intron_1	CAATGCTAGAAAGTCTTACATTG		1	LOC_Os12g10520|13112.m08901|intron_6	GAATGACTTACATTGTGAAACGGAGGA
6	LOC_Os12g10510|13112.m08873|intron_1	CAATGTAAGACTTTCTAGCATT		1	LOC_Os12g10520|13112.m08901|intron_6	GAATGTGGAAAATGCTAGAAT
2	LOC_Os12g10510|13112.m08873|intron_1	CAATGTAAGACTTTCTAGCATTGC		24	LOC_Os12g10520|13112.m08901|intron_6	GAATGTGGAAAATGCTAGAATGAC
1	LOC_Os12g10510|13112.m08873|intron_1	CAATGTAAGTCATTCTAGCATTTT		2	LOC_Os12g10520|13112.m08901|intron_6	GATATATATGTCTAGATTCATTA
1	LOC_Os12g10510|13112.m08873|intron_1	CACATACATATGTCTAGATTCATT		12	LOC_Os12g10520|13112.m08901|intron_6	GATATATATGTCTAGATTCATTAA
1	LOC_Os12g10510|13112.m08873|intron_1	CACTTCTTTAGAGTGGTAACTGGT		1	LOC_Os12g10520|13112.m08901|intron_6	GATATATATGTCTAGATTCATTAAC
3	LOC_Os12g10510|13112.m08873|intron_1	CATACATATGTCTAGATTCATTAA		1	LOC_Os12g10520|13112.m08901|intron_6	GCTAGAATGACTTACATTGTGAAACGG
1	LOC_Os12g10510|13112.m08873|intron_1	CATATATATCCATCTAGATTCATT		8	LOC_Os12g10520|13112.m08901|intron_6	GTCTAGATTCATTAACATCAATAT
1	LOC_Os12g10510|13112.m08873|intron_1	CATATTGATGTTAATGAATCTA		2	LOC_Os12g10520|13112.m08901|intron_6	GTGGAAAATGCTAGAATGACTT
99	LOC_Os12g10510|13112.m08873|intron_1	CATATTGATGTTAATGAATCTAGA		7	LOC_Os12g10520|13112.m08901|intron_6	GTGGAAAATGCTAGAATGACTTA
1	LOC_Os12g10510|13112.m08873|intron_1	CATTCATATTGATGTTAATGAAT		2	LOC_Os12g10520|13112.m08901|intron_6	TACATTGTGAAACGGAGGAAGT
11	LOC_Os12g10510|13112.m08873|intron_1	CATTCTAGCATTTTCCACATTCAT		2	LOC_Os12g10520|13112.m08901|intron_6	TATATGTCTAGATTCATTAACA
3	LOC_Os12g10510|13112.m08873|intron_1	CATTCTAGCATTTTCCACATTCATA		6	LOC_Os12g10520|13112.m08901|intron_6	TATATGTCTAGATTCATTAACATC
12	LOC_Os12g10510|13112.m08873|intron_1	CATTTTCCACATTCATATTGATGT		5	LOC_Os12g10520|13112.m08901|intron_6	TATGAATGTGGAAAATGCTAG
1	LOC_Os12g10510|13112.m08873|intron_1	CATTTTCCACATTCATATTGATGTT		7	LOC_Os12g10520|13112.m08901|intron_6	TATGTCTAGATTCATTAACATCAA
34	LOC_Os12g10510|13112.m08873|intron_1	CCACATTCATATTGATGTTAATGA		1	LOC_Os12g10520|13112.m08901|intron_6	TATTCATATTAATGTTAATGA
2	LOC_Os12g10510|13112.m08873|intron_1	CCGTTTCACAATGTAAGACTTT		10	LOC_Os12g10520|13112.m08901|intron_6	TCAATATGAATGTGGAAAATGCTA
1	LOC_Os12g10510|13112.m08873|intron_1	CTAAATGAATGTGAGCAATGCTAG		40	LOC_Os12g10520|13112.m08901|intron_6	TCACAATGTAAGTCATTCTAG
7	LOC_Os12g10510|13112.m08873|intron_1	CTAGATTCATTAACATTAATATGA		1	LOC_Os12g10520|13112.m08901|intron_6	TCATTAACATCAATATGAATGTGGAA
1	LOC_Os12g10510|13112.m08873|intron_1	CTAGCATTGCTCACATACATATAG		4	LOC_Os12g10520|13112.m08901|intron_6	TCTAGATTCATTAACATCAATATG
10	LOC_Os12g10510|13112.m08873|intron_1	CTCCGTTTCACAATGTAAGACTT		7	LOC_Os12g10520|13112.m08901|intron_6	TGAATGTGGAAAATGCTAGAAT
1	LOC_Os12g10510|13112.m08873|intron_1	CTCCGTTTCACAATGTAAGACTTTC		14	LOC_Os12g10520|13112.m08901|intron_6	TGAATGTGGAAAATGCTAGAATGA
4	LOC_Os12g10510|13112.m08873|intron_1	CTTACATTGTGAAACGGAGGA		2	LOC_Os12g10520|13112.m08901|intron_6	TGTCTAGATTCATTAACATCAA
1	LOC_Os12g10510|13112.m08873|intron_1	CTTACATTGTGAAACGGAGGAA		4	LOC_Os12g10520|13112.m08901|intron_6	TGTGGAAAATGCTAGAATGACTT
3	LOC_Os12g10510|13112.m08873|intron_1	CTTACATTGTGAAACGGAGGG		3	LOC_Os12g10520|13112.m08901|intron_6	TGTGGAAAATGCTAGAATGACTTA
1	LOC_Os12g10510|13112.m08873|intron_1	CTTATACTCCCTCCGTTTCACAA		1	LOC_Os12g10520|13112.m08901|intron_6	TTCTAGCATTTCCTATATTCATAT
1	LOC_Os12g10510|13112.m08873|intron_1	CTTCCTCCGTTTCACAATGTAAGTCA		1	LOC_Os12g10520|13112.m08901|intron_6	TTCTAGCATTTCCTATATTCATATT
8	LOC_Os12g10510|13112.m08873|intron_1	GAATATAGGAAATGCTAGAATGAC		33	LOC_Os12g10520|13112.m08901|intron_5	AAAGTCTTACATTGTGAAACGGA
2	LOC_Os12g10510|13112.m08873|intron_1	GAATGTGAGCAATGCTAGAAAGT		13	LOC_Os12g10520|13112.m08901|intron_5	AAGACTTTCTAGCATTGCTCACA
2	LOC_Os12g10510|13112.m08873|intron_1	GAGCAATGCTAGAAAGTCTTACA		32	LOC_Os12g10520|13112.m08901|intron_5	AATGAATCTAGACATATGTATGTG
2	LOC_Os12g10510|13112.m08873|intron_1	GATGTTAATGAATCTAGACA		7	LOC_Os12g10520|13112.m08901|intron_5	AATGAATCTAGACATATGTATGTGT
4	LOC_Os12g10510|13112.m08873|intron_1	GATGTTAATGAATCTAGACATATA		3	LOC_Os12g10520|13112.m08901|intron_5	AATGTAAGACTTTCTAGCATTGC
2	LOC_Os12g10510|13112.m08873|intron_1	GTAAGACTTTCTAGCATTGCTCAC		17	LOC_Os12g10520|13112.m08901|intron_5	ACAATGTAAGACTTTCTAGCA
1	LOC_Os12g10510|13112.m08873|intron_1	GTCATTCTAGCATTTTCCACA		1	LOC_Os12g10520|13112.m08901|intron_5	ACTTTCTAGCATTGCTCACA
1	LOC_Os12g10510|13112.m08873|intron_1	GTCATTCTAGCATTTTCCACATTC		6	LOC_Os12g10520|13112.m08901|intron_5	ACTTTCTAGCATTGCTCACATTCA
1	LOC_Os12g10510|13112.m08873|intron_1	TAAATGAATGTGAGCAATGCTAG		2	LOC_Os12g10520|13112.m08901|intron_5	ATCTATATGTATGTGAGCAAT
5	LOC_Os12g10510|13112.m08873|intron_1	TAAGACTTTCTAGCATTGCT		1	LOC_Os12g10520|13112.m08901|intron_5	ATGAATCTAGACATATGTATGT
1	LOC_Os12g10510|13112.m08873|intron_1	TAAGACTTTCTAGCATTGCTCAC		1	LOC_Os12g10520|13112.m08901|intron_5	ATTCATTTAGATGTTAATGAA
1	LOC_Os12g10510|13112.m08873|intron_1	TAAGTCATTCTAGCATTTT		12	LOC_Os12g10520|13112.m08901|intron_5	ATTTAGATGTTAATGAATCTAGA
8	LOC_Os12g10510|13112.m08873|intron_1	TAAGTCATTCTAGCATTTTCC		2	LOC_Os12g10520|13112.m08901|intron_5	CAATGCTAGAAAGTCTTACAT
3	LOC_Os12g10510|13112.m08873|intron_1	TAAGTCATTCTAGCATTTTCCA		1	LOC_Os12g10520|13112.m08901|intron_5	CAATGTAAGACTTTCTAGCATTGCT
2	LOC_Os12g10510|13112.m08873|intron_1	TACTTCCTCCGTTTCACAATGT		2	LOC_Os12g10520|13112.m08901|intron_5	CATTGTGAAACGGAGGGAGTA
1	LOC_Os12g10510|13112.m08873|intron_1	TACTTCCTCCGTTTCACAATGTAAGT		2	LOC_Os12g10520|13112.m08901|intron_5	CCTCCGTTTCACAATGTAAGAC
13	LOC_Os12g10510|13112.m08873|intron_1	TAGAAAGTCTTACATTGTGAAA		1	LOC_Os12g10520|13112.m08901|intron_5	CTAGCATTGCTCACATTCATTTAG
1	LOC_Os12g10510|13112.m08873|intron_1	TAGAATGACTTACATTGTGA		3	LOC_Os12g10520|13112.m08901|intron_5	CTTCCTCCGTTTCACAATGTAAGA
7	LOC_Os12g10510|13112.m08873|intron_1	TAGATTCATTAACATTAATATGAA		2	LOC_Os12g10520|13112.m08901|intron_5	CTTTCTAGCATTGCTCACATT
1	LOC_Os12g10510|13112.m08873|intron_1	TATAGGAAATGCTAGAATGACTT		3	LOC_Os12g10520|13112.m08901|intron_5	GTAAGACTTTCTAGCATTGCTCA
4	LOC_Os12g10510|13112.m08873|intron_1	TATGAATATAGGAAATGCTAGAAT		6	LOC_Os12g10520|13112.m08901|intron_5	GTTAATGAATCTAGACATATGTAT
1	LOC_Os12g10510|13112.m08873|intron_1	TCACAATGTAAGACTTTCTA		1	LOC_Os12g10520|13112.m08901|intron_5	GTTAATGAATCTAGACATATGTATG
11	LOC_Os12g10510|13112.m08873|intron_1	TCACAATGTAAGACTTTCTAGCA		3	LOC_Os12g10520|13112.m08901|intron_5	TATGTGAGCAATGCTAGAAAG
5	LOC_Os12g10510|13112.m08873|intron_1	TCATTCTAGCATTTTCCACATT		3	LOC_Os12g10520|13112.m08901|intron_5	TCCGTTTCACAATGTAAGACTTT
1	LOC_Os12g10510|13112.m08873|intron_1	TCATTCTAGCATTTTCCACATTC		1	LOC_Os12g10520|13112.m08901|intron_5	TCTTACATTGTGAAACGGAGGGAGT
2	LOC_Os12g10510|13112.m08873|intron_1	TCCCTCCGTTTCACAATGTAAGA		3	LOC_Os12g10520|13112.m08901|intron_5	TGAGCAATGCTAGAAAGTCTTA
2	LOC_Os12g10510|13112.m08873|intron_1	TCCGTTTCACAATGTAAGACT		4	LOC_Os12g10520|13112.m08901|intron_5	TGTAAGACTTTCTAGCATTGC
1	LOC_Os12g10510|13112.m08873|intron_1	TCTAAACACATACATATGTCT		1	LOC_Os12g10520|13112.m08901|intron_5	TGTATGTGAGCAATGCTAGAAA
1	LOC_Os12g10510|13112.m08873|intron_1	TCTAAACACATACATATGTCTAGA		1	LOC_Os12g10520|13112.m08901|intron_5	TGTGAGCAATGCTAGAAAGTCT
3	LOC_Os12g10510|13112.m08873|intron_1	TCTAGCATTTTCCACATTCAT		1	LOC_Os12g10520|13112.m08901|intron_5	TGTTAATGAATCTAGACATATGT
1	LOC_Os12g10510|13112.m08873|intron_1	TCTAGCATTTTCCACATTCATA		4	LOC_Os12g10520|13112.m08901|intron_5	TTAATGAATCTAGACATATGTAT
1	LOC_Os12g10510|13112.m08873|intron_1	TGATGTTAATGAATCTAGACA		3	LOC_Os12g10520|13112.m08901|intron_5	TTAATGAATCTAGACATATGTATG
2	LOC_Os12g10510|13112.m08873|intron_1	TGTAAGTCATTCTAGCATTTT		12	LOC_Os12g10520|13112.m08901|intron_5	TTCACAATGTAAGACTTTCTAG
1	LOC_Os12g10510|13112.m08873|intron_1	TGTCTAGATTCATTAACATCTA		1	LOC_Os12g10520|13112.m08901|intron_5	TTCCTCCGTTTCACAATGTAAGACT
1	LOC_Os12g10510|13112.m08873|intron_1	TGTGAGCAATGCTAGAAAGTCTT		1	LOC_Os12g10520|13112.m08901|intron_5	TTCTAGCATTGCTCACATTCA
27	LOC_Os12g10510|13112.m08873|intron_1	TTAATGAATCTAGACATATAT		2	LOC_Os12g10520|13112.m08901|intron_5	TTCTAGCATTGCTCACATTCAT
1	LOC_Os12g10510|13112.m08873|intron_1	TTAATGAATCTAGACATATATATCC		2	LOC_Os12g10520|13112.m08901|intron_5	TTGTGAAACGGAGGGAGTATA
1	LOC_Os12g10510|13112.m08873|intron_1	TTACATTGTGAAACGGAGGG		1	LOC_Os12g10520|13112.m08901|intron_5	TTTCTAGCATTGCTCACATTCA
24	LOC_Os12g10510|13112.m08873|intron_1	TTCACAATGTAAGACTTTCTAGCA		1	LOC_Os12g10520|13112.m08901|intron_5	TTTCTAGCATTGCTCACATTCAT
1	LOC_Os12g10510|13112.m08873|intron_1	TTCATATTGATGTTAATGAA		5	LOC_Os12g10520|13112.m01111|intron_6	AAAATGCTAGAATGACTTACA
7	LOC_Os12g10510|13112.m08873|intron_1	TTCATATTGATGTTAATGAAT		5	LOC_Os12g10520|13112.m01111|intron_6	AAATGCTAGAATGACTTACATTG
3	LOC_Os12g10510|13112.m08873|intron_1	TTCATATTGATGTTAATGAATC		2	LOC_Os12g10520|13112.m01111|intron_6	AACATCAATATGAATGTGGA
1	LOC_Os12g10510|13112.m08873|intron_1	TTCCACATTCATATTGATG		4	LOC_Os12g10520|13112.m01111|intron_6	AACATCAATATGAATGTGGAAAA
1	LOC_Os12g10510|13112.m08873|intron_1	TTCCACATTCATATTGATGTT		1	LOC_Os12g10520|13112.m01111|intron_6	AACATCAATATGAATGTGGAAAATGCT
4	LOC_Os12g10510|13112.m08873|intron_1	TTCTAGCATTTTCCACATTCAT		1	LOC_Os12g10520|13112.m01111|intron_6	AAGTCATTCTAGCATTTCCTATA
1	LOC_Os12g10510|13112.m08873|intron_1	TTTCACAATGTAAGACTTTCTAG		1	LOC_Os12g10520|13112.m01111|intron_6	AAGTCATTCTAGCATTTCCTATATT
36	LOC_Os12g10510|13112.m08873|intron_1	TTTCACAATGTAAGTCATTCTAGC		51	LOC_Os12g10520|13112.m01111|intron_6	AATGCTAGAATGACTTACATTGTG
3	LOC_Os12g10510|13112.m08873|intron_1	TTTCCACATTCATATTGATGT		3	LOC_Os12g10520|13112.m01111|intron_6	ACATCAATATGAATGTGGAAAA
1	LOC_Os12g10510|13112.m08873|intron_1	TTTCCACATTCATATTGATGTTAAT		3	LOC_Os12g10520|13112.m01111|intron_6	ACATCAATATGAATGTGGAAAATG
2	LOC_Os12g10510|13112.m08873|intron_1	TTTCTAGCATTGCTCACATACATA		1	LOC_Os12g10520|13112.m01111|intron_6	AGATTCATTAACATCAATATGA
15	LOC_Os12g10510|13112.m08873|intron_1	TTTTCCACATTCATATTGATGT		13	LOC_Os12g10520|13112.m01111|intron_6	ATATATATGTCTAGATTCATTAAC
2	LOC_Os12g10510|13112.m01110|intron_1	AAACACATACATATGTCTAGATTC		2	LOC_Os12g10520|13112.m01111|intron_6	ATATATATGTCTAGATTCATTAACA
1	LOC_Os12g10510|13112.m01110|intron_1	AAACACATACATATGTCTAGATTCA		2	LOC_Os12g10520|13112.m01111|intron_6	ATATATGTCTAGATTCATTA
2	LOC_Os12g10510|13112.m01110|intron_1	AAATGAATGTGAGCAATGCTAGAA		1	LOC_Os12g10520|13112.m01111|intron_6	ATATGAATGTGGAAAAT
1	LOC_Os12g10510|13112.m01110|intron_1	AAATGCTAGAATGACTTACA		1	LOC_Os12g10520|13112.m01111|intron_6	ATATTAATGTTAATGAATCTAG
1	LOC_Os12g10510|13112.m01110|intron_1	AACATCTAAATGAATGTGAGCAAT		33	LOC_Os12g10520|13112.m01111|intron_6	ATATTAATGTTAATGAATCTAGA
1	LOC_Os12g10510|13112.m01110|intron_1	AAGTCATTCTAGCATTTTCCA		14	LOC_Os12g10520|13112.m01111|intron_6	ATATTAATGTTAATGAATCTAGAT
3	LOC_Os12g10510|13112.m01110|intron_1	AAGTCATTCTAGCATTTTCCACA		1	LOC_Os12g10520|13112.m01111|intron_6	ATATTCATATTAATGTTAAT
1	LOC_Os12g10510|13112.m01110|intron_1	AAGTCATTCTAGCATTTTCCACATT		1	LOC_Os12g10520|13112.m01111|intron_6	ATATTCATATTAATGTTAATGAA
1	LOC_Os12g10510|13112.m01110|intron_1	AATATGAATATAGGAAATGCTA		1	LOC_Os12g10520|13112.m01111|intron_6	ATCTAGATGGATATATATGTCT
1	LOC_Os12g10510|13112.m01110|intron_1	AATCTAGACATATATATCCATCTA		6	LOC_Os12g10520|13112.m01111|intron_6	ATGAATGTGGAAAATGCTAGAA
1	LOC_Os12g10510|13112.m01110|intron_1	AATGAATCTAGACATATATAT		4	LOC_Os12g10520|13112.m01111|intron_6	ATGAATGTGGAAAATGCTAGAATGA
10	LOC_Os12g10510|13112.m01110|intron_1	AATGAATGTGAGCAATGCTAGAAA		108	LOC_Os12g10520|13112.m01111|intron_6	ATGACTTACATTGTGAAACGGAGG
5	LOC_Os12g10510|13112.m01110|intron_1	AATGCTAGAAAGTCTTACATT		1	LOC_Os12g10520|13112.m01111|intron_6	ATGTCTAGATTCATTAACATCAA
2	LOC_Os12g10510|13112.m01110|intron_1	AATGCTAGAATGACTTACATT		16	LOC_Os12g10520|13112.m01111|intron_6	ATGTCTAGATTCATTAACATCAAT
2	LOC_Os12g10510|13112.m01110|intron_1	AATGTGAGCAATGCTAGAAAGT		1	LOC_Os12g10520|13112.m01111|intron_6	ATGTGGAAAATGCTAGAATGA
12	LOC_Os12g10510|13112.m01110|intron_1	AATGTGAGCAATGCTAGAAAGTCT		14	LOC_Os12g10520|13112.m01111|intron_6	ATGTGGAAAATGCTAGAATGACTT
1	LOC_Os12g10510|13112.m01110|intron_1	ACACATACATATGTCTAGATTCATT		1	LOC_Os12g10520|13112.m01111|intron_6	ATGTGGAAAATGCTAGAATGACTTA
5	LOC_Os12g10510|13112.m01110|intron_1	ACATTGTGAAACGGAGGAAGT		1	LOC_Os12g10520|13112.m01111|intron_6	ATTAACATCAATATGAATGTG
8	LOC_Os12g10510|13112.m01110|intron_1	ACTTACATTGTGAAACGGAGGG		1	LOC_Os12g10520|13112.m01111|intron_6	ATTAACATCAATATGAATGTGGA
2	LOC_Os12g10510|13112.m01110|intron_1	ACTTTCTAGCATTGCTCACATACA		1	LOC_Os12g10520|13112.m01111|intron_6	ATTGTGAAACGGAGGAAGTA
1	LOC_Os12g10510|13112.m01110|intron_1	AGAAGAAGCGATTTCCGTAGGTCA		4	LOC_Os12g10520|13112.m01111|intron_6	CAATGTAAGTCATTCTAGCAT
13	LOC_Os12g10510|13112.m01110|intron_1	AGAATGACTTACATTGTGAAACG		1	LOC_Os12g10520|13112.m01111|intron_6	CATCAATATGAATGTGGAAAAT
313	LOC_Os12g10510|13112.m01110|intron_1	AGAATGACTTACATTGTGAAACGG		14	LOC_Os12g10520|13112.m01111|intron_6	CATCAATATGAATGTGGAAAATGC
1	LOC_Os12g10510|13112.m01110|intron_1	AGATTCATTAACATCTAAATGAA		1	LOC_Os12g10520|13112.m01111|intron_6	CATTAACATCAATATGAATG
2	LOC_Os12g10510|13112.m01110|intron_1	AGCATTTTCCACATTCATATTGA		2	LOC_Os12g10520|13112.m01111|intron_6	CATTCTAGCATTTCCTATATTCAT
10	LOC_Os12g10510|13112.m01110|intron_1	AGCATTTTCCACATTCATATTGAT		1	LOC_Os12g10520|13112.m01111|intron_6	CTAGAATGACTTACATTGTGAAACGG
1	LOC_Os12g10510|13112.m01110|intron_1	AGGAAATGCTAGAATGACTTACATT		31	LOC_Os12g10520|13112.m01111|intron_6	CTAGATTCATTAACATCAATATGA
1	LOC_Os12g10510|13112.m01110|intron_1	ATACATATGTCTAGATTCATTA		1	LOC_Os12g10520|13112.m01111|intron_6	GAAAATGCTAGAATGACTTACA
1	LOC_Os12g10510|13112.m01110|intron_1	ATACATATGTCTAGATTCATTAACA		4	LOC_Os12g10520|13112.m01111|intron_6	GAATGACTTACATTGTGAAACGG
2	LOC_Os12g10510|13112.m01110|intron_1	ATAGGAAATGCTAGAATGACTTAC		30	LOC_Os12g10520|13112.m01111|intron_6	GACTTACATTGTGAAACGGAGGA
1	LOC_Os12g10510|13112.m01110|intron_1	ATATAGGAAATGCTAGAATGAC		2	LOC_Os12g10520|13112.m01111|intron_6	GTGGAAAATGCTAGAATGACT
7	LOC_Os12g10510|13112.m01110|intron_1	ATATCCATCTAGATTCATTAACAT		1	LOC_Os12g10520|13112.m01111|intron_6	GTGGAAAATGCTAGAATGACTTACA
1	LOC_Os12g10510|13112.m01110|intron_1	ATATGAATATAGGAAATGCTAGA		1	LOC_Os12g10520|13112.m01111|intron_6	GTTAATGAATCTAGATGGATATAT
1	LOC_Os12g10510|13112.m01110|intron_1	ATATTGATGTTAATGAATCTA		1	LOC_Os12g10520|13112.m01111|intron_6	TAACATCAATATGAATGTGGA
4	LOC_Os12g10510|13112.m01110|intron_1	ATCTAGATTCATTAACATTAATAT		2	LOC_Os12g10520|13112.m01111|intron_6	TAACATCAATATGAATGTGGAAAA
1	LOC_Os12g10510|13112.m01110|intron_1	ATGAATATAGGAAATGCTAGAAT		2	LOC_Os12g10520|13112.m01111|intron_6	TAAGTCATTCTAGCATTTCCTA
2	LOC_Os12g10510|13112.m01110|intron_1	ATGTGAGCAATGCTAGAAAGT		1	LOC_Os12g10520|13112.m01111|intron_6	TAGATTCATTAACATCAATAT
3	LOC_Os12g10510|13112.m01110|intron_1	ATGTGAGCAATGCTAGAAAGTC		2	LOC_Os12g10520|13112.m01111|intron_6	TATATATGTCTAGATTCATTAACA
1	LOC_Os12g10510|13112.m01110|intron_1	ATGTTAATGAATCTAGACATAT		1	LOC_Os12g10520|13112.m01111|intron_6	TATATATGTCTAGATTCATTAACAT
4	LOC_Os12g10510|13112.m01110|intron_1	ATGTTAATGAATCTAGACATATAT		2	LOC_Os12g10520|13112.m01111|intron_6	TATGAATGTGGAAAATGCTAGAA
3	LOC_Os12g10510|13112.m01110|intron_1	ATTCATATTGATGTTAA		36	LOC_Os12g10520|13112.m01111|intron_6	TATGAATGTGGAAAATGCTAGAAT
3	LOC_Os12g10510|13112.m01110|intron_1	ATTCATATTGATGTTAATGAAT		1	LOC_Os12g10520|13112.m01111|intron_6	TATGTCTAGATTCATTAA
1	LOC_Os12g10510|13112.m01110|intron_1	ATTCTAGCATTTTCCACATTC		1	LOC_Os12g10520|13112.m01111|intron_6	TATTAATGTTAATGAATCTAGA
1	LOC_Os12g10510|13112.m01110|intron_1	ATTCTAGCATTTTCCACATTCAT		1	LOC_Os12g10520|13112.m01111|intron_6	TATTAATGTTAATGAATCTAGAT
11	LOC_Os12g10510|13112.m01110|intron_1	ATTCTAGCATTTTCCACATTCATA		4	LOC_Os12g10520|13112.m01111|intron_6	TCAATATGAATGTGGAAAATG
5	LOC_Os12g10510|13112.m01110|intron_1	ATTGATGTTAATGAATCTAGACATA		1	LOC_Os12g10520|13112.m01111|intron_6	TCATATTAATGTTAATGAATCTAG
1	LOC_Os12g10510|13112.m01110|intron_1	ATTGCTCACATACATATAGATGTT		1	LOC_Os12g10520|13112.m01111|intron_6	TCATATTAATGTTAATGAATCTAGA
2	LOC_Os12g10510|13112.m01110|intron_1	ATTGTGAAACGGAGGGAGTACTT		2	LOC_Os12g10520|13112.m01111|intron_6	TCCGTTTCACAATGTAAGT
3	LOC_Os12g10510|13112.m01110|intron_1	ATTTTCCACATTCATATTGATGT		3	LOC_Os12g10520|13112.m01111|intron_6	TGAATGTGGAAAATGCTAGAA
11	LOC_Os12g10510|13112.m01110|intron_1	ATTTTCCACATTCATATTGATGTT		2	LOC_Os12g10520|13112.m01111|intron_6	TTAACATCAATATGAATGTGGA
1	LOC_Os12g10510|13112.m01110|intron_1	CATACATATGTCTAGATTCAT		4	LOC_Os12g10520|13112.m01111|intron_6	TTAACATCAATATGAATGTGGAAA
2	LOC_Os12g10510|13112.m01110|intron_1	CATACATATGTCTAGATTCATT		1	LOC_Os12g10520|13112.m01111|intron_6	TTAATGTTAATGAATCTAGAT
1	LOC_Os12g10510|13112.m01110|intron_1	CATATGTCTAGATTCATTAACAT		2	LOC_Os12g10520|13112.m01111|intron_6	TTCATATTAATGTTAATGAATCT
1	LOC_Os12g10510|13112.m01110|intron_1	CATTAACATCTAAATGAATGTGA		3	LOC_Os12g10520|13112.m01111|intron_6	TTCATATTAATGTTAATGAATCTA
2	LOC_Os12g10510|13112.m01110|intron_1	CATTGTGAAACGGAGGGAGTACTT		1	LOC_Os12g10520|13112.m01111|intron_6	TTTCACAATGTAAGTCATTC
1	LOC_Os12g10510|13112.m01110|intron_1	CCCTCCGTTTCACAATGTAAGA		1	LOC_Os12g10520|13112.m01111|intron_5	AAAGTCTTACATTGTGAAAC
3	LOC_Os12g10510|13112.m01110|intron_1	CCCTCCGTTTCACAATGTAAGACT		1	LOC_Os12g10520|13112.m01111|intron_5	AAGACTTTCTAGCATTGCTCA
18	LOC_Os12g10510|13112.m01110|intron_1	CCTCCGTTTCACAATGTAAGACTT		1	LOC_Os12g10520|13112.m01111|intron_5	AAGACTTTCTAGCATTGCTCACATT
7	LOC_Os12g10510|13112.m01110|intron_1	CTAAACACATACATATGTCTAGAT		1	LOC_Os12g10520|13112.m01111|intron_5	AATGAATCTAGACATATGTATGT
4	LOC_Os12g10510|13112.m01110|intron_1	CTAGATTCATTAACATCTAAATGA		2	LOC_Os12g10520|13112.m01111|intron_5	AATGAATCTAGACATATGTATGTGTT
1	LOC_Os12g10510|13112.m01110|intron_1	CTAGCATTTTCCACATTCATATT		6	LOC_Os12g10520|13112.m01111|intron_5	AATGTAAGACTTTCTAGCATTGCT
1	LOC_Os12g10510|13112.m01110|intron_1	CTTCCTCCGTTTCACAATGTAAGTCATT		10	LOC_Os12g10520|13112.m01111|intron_5	AGAAAGTCTTACATTGTGAAACG
145	LOC_Os12g10510|13112.m01110|intron_1	GAAAGTCTTACATTGTGAAACGGA		5	LOC_Os12g10520|13112.m01111|intron_5	AGACTTTCTAGCATTGCTCACATT
5	LOC_Os12g10510|13112.m01110|intron_1	GAAATGCTAGAATGACTTACA		5	LOC_Os12g10520|13112.m01111|intron_5	AGATGTTAATGAATCTAGACA
1	LOC_Os12g10510|13112.m01110|intron_1	GAACAAGCAATAAGACATCAGAC		3	LOC_Os12g10520|13112.m01111|intron_5	AGATGTTAATGAATCTAGACATAT
3	LOC_Os12g10510|13112.m01110|intron_1	GAATGACTTACATTGTGAAACGGAG		1	LOC_Os12g10520|13112.m01111|intron_5	AGATGTTAATGAATCTAGACATATG
3	LOC_Os12g10510|13112.m01110|intron_1	GAATGTGAGCAATGCTAGAAAGTC		28	LOC_Os12g10520|13112.m01111|intron_5	AGTCTTACATTGTGAAACGGAGG
1	LOC_Os12g10510|13112.m01110|intron_1	GACTTTCTAGCATTGCTCACA		1	LOC_Os12g10520|13112.m01111|intron_5	AGTCTTACATTGTGAAACGGAGGGA
1	LOC_Os12g10510|13112.m01110|intron_1	GATGTTAATGAATCTAGACATA		1	LOC_Os12g10520|13112.m01111|intron_5	ATATGTATGTGAGCAATGCTAGAA
1	LOC_Os12g10510|13112.m01110|intron_1	GCATTTTCCACATTCATATTGA		8	LOC_Os12g10520|13112.m01111|intron_5	ATGAATCTAGACATATGTATGTGT
1	LOC_Os12g10510|13112.m01110|intron_1	GCATTTTCCACATTCATATTGAT		4	LOC_Os12g10520|13112.m01111|intron_5	ATGAATCTAGACATATGTATGTGTT
2	LOC_Os12g10510|13112.m01110|intron_1	GCATTTTCCACATTCATATTGATG		3	LOC_Os12g10520|13112.m01111|intron_5	ATGCTAGAAAGTCTTACATTG
1	LOC_Os12g10510|13112.m01110|intron_1	GGAAATGCTAGAATGACTTAC		1	LOC_Os12g10520|13112.m01111|intron_5	ATGCTAGAAAGTCTTACATTGT
3	LOC_Os12g10510|13112.m01110|intron_1	GTAAGTCATTCTAGCATTTTCCA		1	LOC_Os12g10520|13112.m01111|intron_5	ATTAACATCTATATGTATGTGAGC
8	LOC_Os12g10510|13112.m01110|intron_1	GTAAGTCATTCTAGCATTTTCCAC		15	LOC_Os12g10520|13112.m01111|intron_5	CAATGCTAGAAAGTCTTACATT
2	LOC_Os12g10510|13112.m01110|intron_1	GTAAGTCATTCTAGCATTTTCCACA		1	LOC_Os12g10520|13112.m01111|intron_5	CACAATGTAAGACTTTCTAGC
1	LOC_Os12g10510|13112.m01110|intron_1	GTCATTCTAGCATTTTCCACATT		5	LOC_Os12g10520|13112.m01111|intron_5	CACAATGTAAGACTTTCTAGCA
1	LOC_Os12g10510|13112.m01110|intron_1	GTCTTACATTGTGAAACGGAGG		2	LOC_Os12g10520|13112.m01111|intron_5	CATCTATATGTATGTGAGCAATGC
2	LOC_Os12g10510|13112.m01110|intron_1	GTTAATGAATCTAGACATATATATC		1	LOC_Os12g10520|13112.m01111|intron_5	CATTAACATCTATATGTATGTGAG
3	LOC_Os12g10510|13112.m01110|intron_1	GTTTCACAATGTAAGTCATTCTAGC		1	LOC_Os12g10520|13112.m01111|intron_5	CATTGCTCACATTCATTTAGATGT
1	LOC_Os12g10510|13112.m01110|intron_1	GTTTCACAATGTAAGTCATTCTAGCA		7	LOC_Os12g10520|13112.m01111|intron_5	CTAGAAAGTCTTACATTGTGAAA
1	LOC_Os12g10510|13112.m01110|intron_1	TAAACACATACATATGTCTAGA		1	LOC_Os12g10520|13112.m01111|intron_5	CTTCCTCCGTTTCACAATGTAAGACTT
11	LOC_Os12g10510|13112.m01110|intron_1	TAAACACATACATATGTCTAGATT		2	LOC_Os12g10520|13112.m01111|intron_5	CTTTCTAGCATTGCTCACATTCA
4	LOC_Os12g10510|13112.m01110|intron_1	TAAGACTTTCTAGCATTGCTC		2	LOC_Os12g10520|13112.m01111|intron_5	CTTTCTAGCATTGCTCACATTCAT
16	LOC_Os12g10510|13112.m01110|intron_1	TAAGACTTTCTAGCATTGCTCACA		1	LOC_Os12g10520|13112.m01111|intron_5	GAATCTAGACATATGTA
15	LOC_Os12g10510|13112.m01110|intron_1	TAAGTCATTCTAGCATTTTCCACA		2	LOC_Os12g10520|13112.m01111|intron_5	GAATCTAGACATATGTATGTGTTT
11	LOC_Os12g10510|13112.m01110|intron_1	TACATTGTGAAACGGAGGGAGTA		1	LOC_Os12g10520|13112.m01111|intron_5	GAGCAATGCTAGAAAGTCTTACATT
13	LOC_Os12g10510|13112.m01110|intron_1	TAGAATGACTTACATTGTGAAA		1	LOC_Os12g10520|13112.m01111|intron_5	GATGTTAATGAATCTAGACATATG
10	LOC_Os12g10510|13112.m01110|intron_1	TAGATTCATTAACATCTAAATGAA		32	LOC_Os12g10520|13112.m01111|intron_5	GCTAGAAAGTCTTACATTGTGAAA
3	LOC_Os12g10510|13112.m01110|intron_1	TAGATTCATTAACATTAATATGA		1	LOC_Os12g10520|13112.m01111|intron_5	GTAAGACTTTCTAGCATTGCTCACA
1	LOC_Os12g10510|13112.m01110|intron_1	TAGCATTTTCCACATTCATATT		1	LOC_Os12g10520|13112.m01111|intron_5	GTAAGACTTTCTAGCATTGCTCACAT
1	LOC_Os12g10510|13112.m01110|intron_1	TAGGAAATGCTAGAATGACT		1	LOC_Os12g10520|13112.m01111|intron_5	GTGAGCAATGCTAGAAAGTCTT
1	LOC_Os12g10510|13112.m01110|intron_1	TAGGAAATGCTAGAATGACTT		1	LOC_Os12g10520|13112.m01111|intron_5	GTTAATGAATCTAGACAT
5	LOC_Os12g10510|13112.m01110|intron_1	TAGGAAATGCTAGAATGACTTA		1	LOC_Os12g10520|13112.m01111|intron_5	GTTAATGAATCTAGACATATGT
3	LOC_Os12g10510|13112.m01110|intron_1	TAGGAAATGCTAGAATGACTTACA		1	LOC_Os12g10520|13112.m01111|intron_5	GTTAATGAATCTAGACATATGTA
1	LOC_Os12g10510|13112.m01110|intron_1	TATACTCCCTCCGTTTCACAATGT		32	LOC_Os12g10520|13112.m01111|intron_5	TAATGAATCTAGACATATGTATGT
1	LOC_Os12g10510|13112.m01110|intron_1	TATAGGAAATGCTAGAATGACT		2	LOC_Os12g10520|13112.m01111|intron_5	TAATGAATCTAGACATATGTATGTG
1	LOC_Os12g10510|13112.m01110|intron_1	TATAGGAAATGCTAGAATGACTTA		4	LOC_Os12g10520|13112.m01111|intron_5	TACATTGTGAAACGGAGGGAGT
1	LOC_Os12g10510|13112.m01110|intron_1	TATGAATATAGGAAATGCTAG		1	LOC_Os12g10520|13112.m01111|intron_5	TACTTCCTCCGTTTCACAATGTA
1	LOC_Os12g10510|13112.m01110|intron_1	TATTGATGTTAATGAATCTAGAC		10	LOC_Os12g10520|13112.m01111|intron_5	TACTTCCTCCGTTTCACAATGTAA
1	LOC_Os12g10510|13112.m01110|intron_1	TCATATTGATGTTAATGAATCTA		5	LOC_Os12g10520|13112.m01111|intron_5	TAGATGTTAATGAATCTAGACATA
3	LOC_Os12g10510|13112.m01110|intron_1	TCATATTGATGTTAATGAATCTAGA		3	LOC_Os12g10520|13112.m01111|intron_5	TATGTGAGCAATGCTAGAAAGTCT
1	LOC_Os12g10510|13112.m01110|intron_1	TCATTCTAGCATTTTCCACATTCA		6	LOC_Os12g10520|13112.m01111|intron_5	TCACAATGTAAGACTTTCTAGC
4	LOC_Os12g10510|13112.m01110|intron_1	TCTAGCATTTTCCACATTCATATT		26	LOC_Os12g10520|13112.m01111|intron_5	TCACAATGTAAGACTTTCTAGCAT
2	LOC_Os12g10510|13112.m01110|intron_1	TCTTACATTGTGAAACGGAGGAA		2	LOC_Os12g10520|13112.m01111|intron_5	TCACATTCATTTAGATGTTAATGA
1	LOC_Os12g10510|13112.m01110|intron_1	TGATGTTAATGAATCTAGACAT		3	LOC_Os12g10520|13112.m01111|intron_5	TCCGTTTCACAATGTAAGACTTTC
7	LOC_Os12g10510|13112.m01110|intron_1	TGCTAGAAAGTCTTACATTGTGAA		12	LOC_Os12g10520|13112.m01111|intron_5	TCCTCCGTTTCACAATGTAAGACT
1	LOC_Os12g10510|13112.m01110|intron_1	TGCTAGAATGACTTACATTG		1	LOC_Os12g10520|13112.m01111|intron_5	TCTTACATTGTGAAACGGAGGGA
2	LOC_Os12g10510|13112.m01110|intron_1	TGTAAGTCATTCTAGCATTTTCCA		2	LOC_Os12g10520|13112.m01111|intron_5	TCTTACATTGTGAAACGGAGGGAG
1	LOC_Os12g10510|13112.m01110|intron_1	TGTGAAACGGAGGGAGTACTTCT		1	LOC_Os12g10520|13112.m01111|intron_5	TGTGAGCAATGCTAGAAAGTC
9	LOC_Os12g10510|13112.m01110|intron_1	TTACATTGTGAAACGGAGGGA		1	LOC_Os12g10520|13112.m01111|intron_5	TGTTAATGAATCTAGACATA
18	LOC_Os12g10510|13112.m01110|intron_1	TTACATTGTGAAACGGAGGGAGT		1	LOC_Os12g10520|13112.m01111|intron_5	TGTTAATGAATCTAGACATATGTATG
8	LOC_Os12g10510|13112.m01110|intron_1	TTACATTGTGAAACGGAGGGAGTA		1	LOC_Os12g10520|13112.m01111|intron_5	TTAATGAATCTAGACATATG
6	LOC_Os12g10510|13112.m01110|intron_1	TTCACAATGTAAGTCATTCTA		5	LOC_Os12g10520|13112.m01111|intron_5	TTAATGAATCTAGACATATGTA
3	LOC_Os12g10510|13112.m01110|intron_1	TTCATATTGATGTTAATGA		1	LOC_Os12g10520|13112.m01111|intron_5	TTAATGAATCTAGACATATGTATGTG
22	LOC_Os12g10510|13112.m01110|intron_1	TTCATATTGATGTTAATGAATCT		1	LOC_Os12g10520|13112.m01111|intron_5	TTAGATGTTAATGAATCTAGACA
13	LOC_Os12g10510|13112.m01110|intron_1	TTCATATTGATGTTAATGAATCTA		6	LOC_Os12g10520|13112.m01111|intron_5	TTCACAATGTAAGACTTTCTAGC
2	LOC_Os12g10510|13112.m01110|intron_1	TTCTAGCATTGCTCACATACATAT		2	LOC_Os12g10520|13112.m01111|intron_5	TTCATTTAGATGTTAATGAAT
9	LOC_Os12g10510|13112.m01110|intron_1	TTCTAGCATTTTCCACATTCA		1	LOC_Os12g10520|13112.m01111|intron_5	TTCTAGCATTGCTCACATTCATT
1	LOC_Os12g10510|13112.m01110|intron_1	TTCTAGCATTTTCCACATTCATA		2	LOC_Os12g10520|13112.m01111|intron_5	TTTCACAATGTAAGACTTTC
6	LOC_Os12g10510|13112.m01110|intron_1	TTCTAGCATTTTCCACATTCATAT		27	LOC_Os12g10520|13112.m01111|intron_5	TTTCACAATGTAAGACTTTCTAGC
5	LOC_Os12g10510|13112.m01110|intron_1	TTGATGTTAATGAATCTAGA		4	LOC_Os12g10520|13112.m01111|intron_5	TTTCACAATGTAAGACTTTCTAGCA
16	LOC_Os12g10510|13112.m01110|intron_1	TTGATGTTAATGAATCTAGACATA		1	LOC_Os12g10520|13112.m01111|intron_5	TTTCTAGCATTGCTCACATTC
3	LOC_Os12g10510|13112.m01110|intron_1	TTTCCACATTCATATTGATGTT		1	LOC_Os12g10510|13112.m08873|intron_1	AAACACATACATATGTCTAGATT
5	LOC_Os12g10510|13112.m01110|intron_1	TTTCCACATTCATATTGATGTTAA		86	LOC_Os12g10510|13112.m08873|intron_1	AAAGTCTTACATTGTGAAACGGAG
2	LOC_Os12g10510|13112.m01110|intron_1	TTTTCCACATTCATATTGATGTT		1	LOC_Os12g10510|13112.m08873|intron_1	AAATGAATGTGAGCAATGCTAGA
1	LOC_Os12g10510|13112.m01110|intron_1	TTTTCCACATTCATATTGATGTTA		104	LOC_Os12g10510|13112.m08873|intron_1	AAATGCTAGAATGACTTACATTGT
1	LOC_Os12g09260|13112.m00980|intron_2	GACGTTGTGTTCGATGAAGGGCGA		6	LOC_Os12g10510|13112.m08873|intron_1	AACACATACATATGTCTAGATTCA
1	LOC_Os12g09260|13112.m00980|intron_1	ACAGGCTGCTCACCGGAGTCT		4	LOC_Os12g10510|13112.m08873|intron_1	AACATTAATATGAATATAGGAAAT
1	LOC_Os12g09260|13112.m00980|intron_1	AGTCTACTACATCCCCGCGTTGAG		37	LOC_Os12g10510|13112.m08873|intron_1	AAGACTTTCTAGCATTGCTCACAT
3	LOC_Os12g09260|13112.m00980|intron_1	ATCCCCGCGTTGAGGAATTCTATC		13	LOC_Os12g10510|13112.m08873|intron_1	AAGTCATTCTAGCATTTTCCACAT
1	LOC_Os12g09260|13112.m00980|intron_1	CAGGCTGCTCACCGGAGTCTACTA		18	LOC_Os12g10510|13112.m08873|intron_1	AAGTCTTACATTGTGAAACGGA
1	LOC_Os12g09260|13112.m00980|intron_1	CCCCGCGTTGAGGAATTCTATCATC		91	LOC_Os12g10510|13112.m08873|intron_1	AAGTCTTACATTGTGAAACGGAGG
1	LOC_Os12g09260|13112.m00980|intron_1	CCGCGTTGAGGAATTCTATCAT		1	LOC_Os12g10510|13112.m08873|intron_1	AATATAGGAAATGCTAGAATGACT
1	LOC_Os12g09260|13112.m00980|intron_1	CGCGTTGAGGAATTCTATCATC		4	LOC_Os12g10510|13112.m08873|intron_1	AATATGAATATAGGAAATGCTAGA
1	LOC_Os12g09260|13112.m00980|intron_1	CGCGTTGAGGAATTCTATCATCAG		2	LOC_Os12g10510|13112.m08873|intron_1	AATGAATGTGAGCAATGCTAGAA
1	LOC_Os12g09260|13112.m00980|intron_1	CGTTGAGGAATTCTATCATCA		1	LOC_Os12g10510|13112.m08873|intron_1	AATGCTAGAAAGTCTTACATTGT
1	LOC_Os12g09260|13112.m00980|intron_1	CGTTGAGGAATTCTATCATCAG		24	LOC_Os12g10510|13112.m08873|intron_1	AATGTAAGTCATTCTAGCATT
2	LOC_Os12g09260|13112.m00980|intron_1	TACATCCCCGCGTTGAGGAATTCT		1	LOC_Os12g10510|13112.m08873|intron_1	AATGTAAGTCATTCTAGCATTTT
1	LOC_Os12g09260|13112.m00980|intron_1	TCCCCGCGTTGAGGAATTCTATC		6	LOC_Os12g10510|13112.m08873|intron_1	ACAATGTAAGACTTTCTAGCATT
1	LOC_Os12g09250|13112.m00979|intron_1	AAAAGACCGAGGCTCACCGT		4	LOC_Os12g10510|13112.m08873|intron_1	ACACATACATATGTCTAGATTCA
1	LOC_Os12g09250|13112.m00979|intron_1	AAACGGCGACTTGAAGGAGGA		6	LOC_Os12g10510|13112.m08873|intron_1	ACACATACATATGTCTAGATTCAT
1	LOC_Os12g09250|13112.m00979|intron_1	AAACGGCGACTTGAAGGAGGAGGT		1	LOC_Os12g10510|13112.m08873|intron_1	ACATACATATGTCTAGATTCATT
1	LOC_Os12g09250|13112.m00979|intron_1	AAAGACCGAGGCTCACCGTCGT		1	LOC_Os12g10510|13112.m08873|intron_1	ACATACATATGTCTAGATTCATTA
1	LOC_Os12g09250|13112.m00979|intron_1	AAAGACTGTCGACAGCCACGACGT		37	LOC_Os12g10510|13112.m08873|intron_1	ACATATGTCTAGATTCATTAACAT
1	LOC_Os12g09250|13112.m00979|intron_1	AACACCCACTTAAGGGTGATCGCGC		5	LOC_Os12g10510|13112.m08873|intron_1	ACATTCATATTGATGTTAATGA
2	LOC_Os12g09250|13112.m00979|intron_1	AACACCCTTGATCTCCACGCCGGA		1	LOC_Os12g10510|13112.m08873|intron_1	ACTCCCTCCGTTTCACAATGT
1	LOC_Os12g09250|13112.m00979|intron_1	AACACTCTCTTGCAGAAAATGGT		10	LOC_Os12g10510|13112.m08873|intron_1	ACTTACATTGTGAAACGGAGGGAG
1	LOC_Os12g09250|13112.m00979|intron_1	AACCACAAGCCGGCACGAGACGA		1	LOC_Os12g10510|13112.m08873|intron_1	ACTTTCTAGCATTGCTCACAT
2	LOC_Os12g09250|13112.m00979|intron_1	AACGACGCGCTTGGCGTAGGCGGT		163	LOC_Os12g10510|13112.m08873|intron_1	AGAAAGTCTTACATTGTGAAACGG
1	LOC_Os12g09250|13112.m00979|intron_1	AACTTCCCCACAAGACGACGCACA		3	LOC_Os12g10510|13112.m08873|intron_1	AGAATGACTTACATTGTGAAACGGA
1	LOC_Os12g09250|13112.m00979|intron_1	AAGAAGGAGTCGCACGGACT		1	LOC_Os12g10510|13112.m08873|intron_1	AGACTTTCTAGCATTGCTCACA
1	LOC_Os12g09250|13112.m00979|intron_1	AAGACGTCGGTACTGTGTAGCATC		2	LOC_Os12g10510|13112.m08873|intron_1	AGGAAATGCTAGAATGACTTAC
1	LOC_Os12g09250|13112.m00979|intron_1	AAGACTGTCGACAGCCACGAC		9	LOC_Os12g10510|13112.m08873|intron_1	AGGAAATGCTAGAATGACTTACAT
1	LOC_Os12g09250|13112.m00979|intron_1	AAGACTGTCGACAGCCACGACG		1	LOC_Os12g10510|13112.m08873|intron_1	AGTCATTCTAGCATTTTCCAC
1	LOC_Os12g09250|13112.m00979|intron_1	AAGCATCGAGCTACCTCCAGCGGC		2	LOC_Os12g10510|13112.m08873|intron_1	AGTCATTCTAGCATTTTCCACA
1	LOC_Os12g09250|13112.m00979|intron_1	AAGCCGTAGAGGGCCTTGTGCAGG		10	LOC_Os12g10510|13112.m08873|intron_1	AGTCATTCTAGCATTTTCCACATT
3	LOC_Os12g09250|13112.m00979|intron_1	AAGCGAGAACTGCATCTCGGGCGG		2	LOC_Os12g10510|13112.m08873|intron_1	ATACATATGTCTAGATTCATTAA
1	LOC_Os12g09250|13112.m00979|intron_1	AAGCGCGTCGTTGAGCTGGCTGGG		4	LOC_Os12g10510|13112.m08873|intron_1	ATACATATGTCTAGATTCATTAAC
1	LOC_Os12g09250|13112.m00979|intron_1	AAGCTGGTCCTTGGTGTTGAT		1	LOC_Os12g10510|13112.m08873|intron_1	ATATAGGAAATGCTAGAATGACT
7	LOC_Os12g09250|13112.m00979|intron_1	AAGCTGGTCCTTGGTGTTGATGTA		1	LOC_Os12g10510|13112.m08873|intron_1	ATATAGGAAATGCTAGAATGACTT
1	LOC_Os12g09250|13112.m00979|intron_1	AAGGAGGAGATGAAGGCCACCT		2	LOC_Os12g10510|13112.m08873|intron_1	ATATATCCATCTAGATTCATTAAC
1	LOC_Os12g09250|13112.m00979|intron_1	AAGTCCGCTCTGGCCCTGGC		1	LOC_Os12g10510|13112.m08873|intron_1	ATATATCCATCTAGATTCATTAACA
3	LOC_Os12g09250|13112.m00979|intron_1	AAGTCTTGTGCGTCGTCTTGTGGG		2	LOC_Os12g10510|13112.m08873|intron_1	ATATGAATATAGGAAATGCTAGAA
2	LOC_Os12g09250|13112.m00979|intron_1	AAGTGCACCAGGACAACTCCGGGA		2	LOC_Os12g10510|13112.m08873|intron_1	ATATGTCTAGATTCATTAACATCT
2	LOC_Os12g09250|13112.m00979|intron_1	AAGTTCCTCGAGCTCTGCTCCAGG		57	LOC_Os12g10510|13112.m08873|intron_1	ATATTGATGTTAATGAATCTAGA
3	LOC_Os12g09250|13112.m00979|intron_1	AAGTTGGGCCATCCCGATCCTGGA		3	LOC_Os12g10510|13112.m08873|intron_1	ATATTGATGTTAATGAATCTAGACA
1	LOC_Os12g09250|13112.m00979|intron_1	ACAAGGCGGTGGACGATGGTTCGA		3	LOC_Os12g10510|13112.m08873|intron_1	ATCTAAACACATACATATGTCTAG
2	LOC_Os12g09250|13112.m00979|intron_1	ACAAGGCTCGCTTGGTGGCACGCG		1	LOC_Os12g10510|13112.m08873|intron_1	ATCTAAATGAATGTGAGCAATG
2	LOC_Os12g09250|13112.m00979|intron_1	ACAAGTCCCCGTGCACGAGCTCGA		2	LOC_Os12g10510|13112.m08873|intron_1	ATCTAAATGAATGTGAGCAATGC
1	LOC_Os12g09250|13112.m00979|intron_1	ACACAACGTCGCGCGCAGTGCGCA		6	LOC_Os12g10510|13112.m08873|intron_1	ATCTAAATGAATGTGAGCAATGCT
1	LOC_Os12g09250|13112.m00979|intron_1	ACACGCTAGGTGAAGAAGAGCTGC		1	LOC_Os12g10510|13112.m08873|intron_1	ATGAATATAGGAAATGCTAGA
2	LOC_Os12g09250|13112.m00979|intron_1	ACAGCTGGATGAGAACGGCTCACG		1	LOC_Os12g10510|13112.m08873|intron_1	ATGAATATAGGAAATGCTAGAA
1	LOC_Os12g09250|13112.m00979|intron_1	ACATCGACACCAGCAAGAGCAC		10	LOC_Os12g10510|13112.m08873|intron_1	ATGAATATAGGAAATGCTAGAATG
1	LOC_Os12g09250|13112.m00979|intron_1	ACCAACACGCGTGAGCCGTTCTCAT		1	LOC_Os12g10510|13112.m08873|intron_1	ATGAATATAGGAAATGCTAGAATGA
1	LOC_Os12g09250|13112.m00979|intron_1	ACCAAGGACCAGCTTGCGGACT		83	LOC_Os12g10510|13112.m08873|intron_1	ATGCTAGAATGACTTACATTGTGA
1	LOC_Os12g09250|13112.m00979|intron_1	ACCACCCATCAGCCTTGTCGTTGC		4	LOC_Os12g10510|13112.m08873|intron_1	ATGTAAGACTTTCTAGCATTGC
1	LOC_Os12g09250|13112.m00979|intron_1	ACCAGCAAGAGCACGAGCGGG		4	LOC_Os12g10510|13112.m08873|intron_1	ATGTAAGTCATTCTAGCATTTT
1	LOC_Os12g09250|13112.m00979|intron_1	ACCAGCAGGCTGTGAAGAGGA		8	LOC_Os12g10510|13112.m08873|intron_1	ATGTCTAGATTCATTAACATCTAA
1	LOC_Os12g09250|13112.m00979|intron_1	ACCAGCTTGCGGACTTGCTCAC		1	LOC_Os12g10510|13112.m08873|intron_1	ATGTGAGCAATGCTAGAAAGTCT
1	LOC_Os12g09250|13112.m00979|intron_1	ACCATCGTCCACCGCCTTGTC		1	LOC_Os12g10510|13112.m08873|intron_1	ATTAACATCTAAATGAA
1	LOC_Os12g09250|13112.m00979|intron_1	ACCCACACACGGCCGGA		2	LOC_Os12g10510|13112.m08873|intron_1	ATTAACATCTAAATGAATGTGAGC
1	LOC_Os12g09250|13112.m00979|intron_1	ACCCACTTAAGGGTGATCGCGCGG		5	LOC_Os12g10510|13112.m08873|intron_1	ATTAACATTAATATGAATATAGGA
1	LOC_Os12g09250|13112.m00979|intron_1	ACCCATCACATGACCGGCCGACGG		2	LOC_Os12g10510|13112.m08873|intron_1	ATTAATATGAATATAGGAAAT
1	LOC_Os12g09250|13112.m00979|intron_1	ACCGAGGGCGTGGAATGCCAAG		2	LOC_Os12g10510|13112.m08873|intron_1	ATTAATATGAATATAGGAAATGCT
2	LOC_Os12g09250|13112.m00979|intron_1	ACCGCGTCCATCTCCGACTGCATC		6	LOC_Os12g10510|13112.m08873|intron_1	ATTCTAGCATTTTCCACATTCA
1	LOC_Os12g09250|13112.m00979|intron_1	ACCTCCTCCTTCAAGTCGCCGT		1	LOC_Os12g10510|13112.m08873|intron_1	ATTTTCCACATTCATATTGATG
8	LOC_Os12g09250|13112.m00979|intron_1	ACCTTCCAGATGAGTGATCTGGGG		1	LOC_Os12g10510|13112.m08873|intron_1	CAATGCTAGAAAGTCTTACATTG
1	LOC_Os12g09250|13112.m00979|intron_1	ACGAAACCGCGTGCCACCAAGCGA		6	LOC_Os12g10510|13112.m08873|intron_1	CAATGTAAGACTTTCTAGCATT
1	LOC_Os12g09250|13112.m00979|intron_1	ACGAAGAGCTCGTCGTAGTCGAAGT		2	LOC_Os12g10510|13112.m08873|intron_1	CAATGTAAGACTTTCTAGCATTGC
1	LOC_Os12g09250|13112.m00979|intron_1	ACGACTTCGACTACGACGAGCTCT		1	LOC_Os12g10510|13112.m08873|intron_1	CAATGTAAGTCATTCTAGCATTTT
1	LOC_Os12g09250|13112.m00979|intron_1	ACGAGCTCTTCGTCGACACCACCC		1	LOC_Os12g10510|13112.m08873|intron_1	CACATACATATGTCTAGATTCATT
1	LOC_Os12g09250|13112.m00979|intron_1	ACGAGCTTCCGAGCCAAGGAGCGG		1	LOC_Os12g10510|13112.m08873|intron_1	CACTTCTTTAGAGTGGTAACTGGT
1	LOC_Os12g09250|13112.m00979|intron_1	ACGAGGAGAGAGCTGTCGAGAAGCT		3	LOC_Os12g10510|13112.m08873|intron_1	CATACATATGTCTAGATTCATTAA
1	LOC_Os12g09250|13112.m00979|intron_1	ACGATGGAGGATCTTCTCGGCG		1	LOC_Os12g10510|13112.m08873|intron_1	CATATATATCCATCTAGATTCATT
1	LOC_Os12g09250|13112.m00979|intron_1	ACGCCAAGCGCGTCGTTGAGCTGG		1	LOC_Os12g10510|13112.m08873|intron_1	CATATTGATGTTAATGAATCTA
1	LOC_Os12g09250|13112.m00979|intron_1	ACGGAGCAAGCACATCCGAGTGAG		99	LOC_Os12g10510|13112.m08873|intron_1	CATATTGATGTTAATGAATCTAGA
1	LOC_Os12g09250|13112.m00979|intron_1	ACGGAGCACCAGCAGGCTGTGAAG		1	LOC_Os12g10510|13112.m08873|intron_1	CATTCATATTGATGTTAATGAAT
1	LOC_Os12g09250|13112.m00979|intron_1	ACGGCTCCAGCAACGACAAGG		11	LOC_Os12g10510|13112.m08873|intron_1	CATTCTAGCATTTTCCACATTCAT
1	LOC_Os12g09250|13112.m00979|intron_1	ACGGTGAAGTCGTCGTACGTCGGA		3	LOC_Os12g10510|13112.m08873|intron_1	CATTCTAGCATTTTCCACATTCATA
2	LOC_Os12g09250|13112.m00979|intron_1	ACTCCGCTCTCCCACGACGGG		12	LOC_Os12g10510|13112.m08873|intron_1	CATTTTCCACATTCATATTGATGT
1	LOC_Os12g09250|13112.m00979|intron_1	ACTCGGCCTCGCAGCTGGACAGG		1	LOC_Os12g10510|13112.m08873|intron_1	CATTTTCCACATTCATATTGATGTT
1	LOC_Os12g09250|13112.m00979|intron_1	ACTCTCTTGCAGAAAATGGTGCA		34	LOC_Os12g10510|13112.m08873|intron_1	CCACATTCATATTGATGTTAATGA
2	LOC_Os12g09250|13112.m00979|intron_1	ACTGTGTAGCATCCACCTCCTC		2	LOC_Os12g10510|13112.m08873|intron_1	CCGTTTCACAATGTAAGACTTT
2	LOC_Os12g09250|13112.m00979|intron_1	ACTTCGACTACGACGAGCTCTTCG		1	LOC_Os12g10510|13112.m08873|intron_1	CTAAATGAATGTGAGCAATGCTAG
1	LOC_Os12g09250|13112.m00979|intron_1	ACTTGCTATCCACCCTGAGCTC		7	LOC_Os12g10510|13112.m08873|intron_1	CTAGATTCATTAACATTAATATGA
1	LOC_Os12g09250|13112.m00979|intron_1	ACTTTGCTCTCCGTCTCAACACTC		1	LOC_Os12g10510|13112.m08873|intron_1	CTAGCATTGCTCACATACATATAG
1	LOC_Os12g09250|13112.m00979|intron_1	AGAAACACGCGGCATGGCGTG		10	LOC_Os12g10510|13112.m08873|intron_1	CTCCGTTTCACAATGTAAGACTT
2	LOC_Os12g09250|13112.m00979|intron_1	AGAAGCTCTTCCGCTGCGTCCC		1	LOC_Os12g10510|13112.m08873|intron_1	CTCCGTTTCACAATGTAAGACTTTC
1	LOC_Os12g09250|13112.m00979|intron_1	AGAAGCTCTTCCGCTGCGTCCCTGA		4	LOC_Os12g10510|13112.m08873|intron_1	CTTACATTGTGAAACGGAGGA
1	LOC_Os12g09250|13112.m00979|intron_1	AGACGGTTGTGGGGATGGCTC		1	LOC_Os12g10510|13112.m08873|intron_1	CTTACATTGTGAAACGGAGGAA
1	LOC_Os12g09250|13112.m00979|intron_1	AGACTCCGGTGAGCAGCCTGTGCT		3	LOC_Os12g10510|13112.m08873|intron_1	CTTACATTGTGAAACGGAGGG
3	LOC_Os12g09250|13112.m00979|intron_1	AGACTGAAGCTGAGCCGCGACAGC		1	LOC_Os12g10510|13112.m08873|intron_1	CTTATACTCCCTCCGTTTCACAA
1	LOC_Os12g09250|13112.m00979|intron_1	AGAGACCGTGGTCGAGAGTC		1	LOC_Os12g10510|13112.m08873|intron_1	CTTCCTCCGTTTCACAATGTAAGTCA
2	LOC_Os12g09250|13112.m00979|intron_1	AGAGACTGAAGCTGAGCCGCGAC		8	LOC_Os12g10510|13112.m08873|intron_1	GAATATAGGAAATGCTAGAATGAC
3	LOC_Os12g09250|13112.m00979|intron_1	AGAGCGCCTGGGTCGAAGCGG		2	LOC_Os12g10510|13112.m08873|intron_1	GAATGTGAGCAATGCTAGAAAGT
1	LOC_Os12g09250|13112.m00979|intron_1	AGAGCGCCTGGGTCGAAGCGGCGG		2	LOC_Os12g10510|13112.m08873|intron_1	GAGCAATGCTAGAAAGTCTTACA
1	LOC_Os12g09250|13112.m00979|intron_1	AGAGCTCGAGGAACTTGATCCT		2	LOC_Os12g10510|13112.m08873|intron_1	GATGTTAATGAATCTAGACA
1	LOC_Os12g09250|13112.m00979|intron_1	AGAGGGCCTTGTGCAGGCGTAGCA		4	LOC_Os12g10510|13112.m08873|intron_1	GATGTTAATGAATCTAGACATATA
1	LOC_Os12g09250|13112.m00979|intron_1	AGATCAAGGGTGTTGGCTCCG		2	LOC_Os12g10510|13112.m08873|intron_1	GTAAGACTTTCTAGCATTGCTCAC
2	LOC_Os12g09250|13112.m00979|intron_1	AGATCACTAAGCAGTCGAGCA		1	LOC_Os12g10510|13112.m08873|intron_1	GTCATTCTAGCATTTTCCACA
4	LOC_Os12g09250|13112.m00979|intron_1	AGATGAAGGCCACCTTCCAGATGA		1	LOC_Os12g10510|13112.m08873|intron_1	GTCATTCTAGCATTTTCCACATTC
2	LOC_Os12g09250|13112.m00979|intron_1	AGCAAGCCAGAGCGCCTGGGT		1	LOC_Os12g10510|13112.m08873|intron_1	TAAATGAATGTGAGCAATGCTAG
1	LOC_Os12g09250|13112.m00979|intron_1	AGCAAGCCAGAGCGCCTGGGTCGA		5	LOC_Os12g10510|13112.m08873|intron_1	TAAGACTTTCTAGCATTGCT
1	LOC_Os12g09250|13112.m00979|intron_1	AGCAAGTCCGCTCTGGCCCTGGC		1	LOC_Os12g10510|13112.m08873|intron_1	TAAGACTTTCTAGCATTGCTCAC
1	LOC_Os12g09250|13112.m00979|intron_1	AGCAGAGCTCGAGGAACTTGATCC		1	LOC_Os12g10510|13112.m08873|intron_1	TAAGTCATTCTAGCATTTT
1	LOC_Os12g09250|13112.m00979|intron_1	AGCAGCCTGCGCATGCCTGATGGC		8	LOC_Os12g10510|13112.m08873|intron_1	TAAGTCATTCTAGCATTTTCC
1	LOC_Os12g09250|13112.m00979|intron_1	AGCAGCTCTGCGACGTTTGCG		3	LOC_Os12g10510|13112.m08873|intron_1	TAAGTCATTCTAGCATTTTCCA
1	LOC_Os12g09250|13112.m00979|intron_1	AGCATCGAGCTACCTCCAGCGG		2	LOC_Os12g10510|13112.m08873|intron_1	TACTTCCTCCGTTTCACAATGT
1	LOC_Os12g09250|13112.m00979|intron_1	AGCCAGAGCGCCTGGGTCGAAGCG		1	LOC_Os12g10510|13112.m08873|intron_1	TACTTCCTCCGTTTCACAATGTAAGT
1	LOC_Os12g09250|13112.m00979|intron_1	AGCCAGCGCAAGAAGGAGTCGCAC		13	LOC_Os12g10510|13112.m08873|intron_1	TAGAAAGTCTTACATTGTGAAA
2	LOC_Os12g09250|13112.m00979|intron_1	AGCCGAAGACCCGCAGGTGGGA		1	LOC_Os12g10510|13112.m08873|intron_1	TAGAATGACTTACATTGTGA
1	LOC_Os12g09250|13112.m00979|intron_1	AGCCGAAGACCCGCAGGTGGGAGA		7	LOC_Os12g10510|13112.m08873|intron_1	TAGATTCATTAACATTAATATGAA
1	LOC_Os12g09250|13112.m00979|intron_1	AGCCGATGAACACCCCTGGGGTGC		1	LOC_Os12g10510|13112.m08873|intron_1	TATAGGAAATGCTAGAATGACTT
1	LOC_Os12g09250|13112.m00979|intron_1	AGCCTCTCCCTTGCTGCCGAGGAC		4	LOC_Os12g10510|13112.m08873|intron_1	TATGAATATAGGAAATGCTAGAAT
1	LOC_Os12g09250|13112.m00979|intron_1	AGCCTTGTCGTTGCTGGAGCC		1	LOC_Os12g10510|13112.m08873|intron_1	TCACAATGTAAGACTTTCTA
1	LOC_Os12g09250|13112.m00979|intron_1	AGCGACCGACGACGGAGCACC		11	LOC_Os12g10510|13112.m08873|intron_1	TCACAATGTAAGACTTTCTAGCA
2	LOC_Os12g09250|13112.m00979|intron_1	AGCGAGAACTGCATCTCGGGCGGG		5	LOC_Os12g10510|13112.m08873|intron_1	TCATTCTAGCATTTTCCACATT
1	LOC_Os12g09250|13112.m00979|intron_1	AGCGAGCGATCTGCCTGTACTTCT		1	LOC_Os12g10510|13112.m08873|intron_1	TCATTCTAGCATTTTCCACATTC
1	LOC_Os12g09250|13112.m00979|intron_1	AGCGATCTGCCTGTACTTCTCAGG		2	LOC_Os12g10510|13112.m08873|intron_1	TCCCTCCGTTTCACAATGTAAGA
2	LOC_Os12g09250|13112.m00979|intron_1	AGCGCAAGAAGGAGTCGCACGGAC		2	LOC_Os12g10510|13112.m08873|intron_1	TCCGTTTCACAATGTAAGACT
3	LOC_Os12g09250|13112.m00979|intron_1	AGCGCCTGGGTCGAAGCGGCGG		1	LOC_Os12g10510|13112.m08873|intron_1	TCTAAACACATACATATGTCT
1	LOC_Os12g09250|13112.m00979|intron_1	AGCGGTTGAGGATGTAGGCGGCCG		1	LOC_Os12g10510|13112.m08873|intron_1	TCTAAACACATACATATGTCTAGA
1	LOC_Os12g09250|13112.m00979|intron_1	AGCTCCCAGGTGCGGTTCTCCTGA		3	LOC_Os12g10510|13112.m08873|intron_1	TCTAGCATTTTCCACATTCAT
1	LOC_Os12g09250|13112.m00979|intron_1	AGCTCGATGCTTGCGTGAGCCAGG		1	LOC_Os12g10510|13112.m08873|intron_1	TCTAGCATTTTCCACATTCATA
1	LOC_Os12g09250|13112.m00979|intron_1	AGCTCGTGTTGAGCGCAGCCCGGT		1	LOC_Os12g10510|13112.m08873|intron_1	TGATGTTAATGAATCTAGACA
2	LOC_Os12g09250|13112.m00979|intron_1	AGCTCTCTCCTCGTCGTAGGTGTC		2	LOC_Os12g10510|13112.m08873|intron_1	TGTAAGTCATTCTAGCATTTT
1	LOC_Os12g09250|13112.m00979|intron_1	AGCTGCTTCAGGGCCTCGAAGTG		1	LOC_Os12g10510|13112.m08873|intron_1	TGTCTAGATTCATTAACATCTA
2	LOC_Os12g09250|13112.m00979|intron_1	AGCTGGATGAGAACGGCTCACGCG		1	LOC_Os12g10510|13112.m08873|intron_1	TGTGAGCAATGCTAGAAAGTCTT
1	LOC_Os12g09250|13112.m00979|intron_1	AGGAAAGCCGTTGCGGCCGGTGCC		27	LOC_Os12g10510|13112.m08873|intron_1	TTAATGAATCTAGACATATAT
2	LOC_Os12g09250|13112.m00979|intron_1	AGGAAATGCCTTGCTGGTGGG		1	LOC_Os12g10510|13112.m08873|intron_1	TTAATGAATCTAGACATATATATCC
1	LOC_Os12g09250|13112.m00979|intron_1	AGGAAGAGCCGGCTCTGCTCC		1	LOC_Os12g10510|13112.m08873|intron_1	TTACATTGTGAAACGGAGGG
1	LOC_Os12g09250|13112.m00979|intron_1	AGGAGATGAAGGCCACCTTCCAGA		24	LOC_Os12g10510|13112.m08873|intron_1	TTCACAATGTAAGACTTTCTAGCA
4	LOC_Os12g09250|13112.m00979|intron_1	AGGATCAAGTTCCTCGAGCTCTGC		1	LOC_Os12g10510|13112.m08873|intron_1	TTCATATTGATGTTAATGAA
1	LOC_Os12g09250|13112.m00979|intron_1	AGGATGTAGGCGGCCGTCACCACC		7	LOC_Os12g10510|13112.m08873|intron_1	TTCATATTGATGTTAATGAAT
1	LOC_Os12g09250|13112.m00979|intron_1	AGGCCCTCTACGGCTTGCGGC		3	LOC_Os12g10510|13112.m08873|intron_1	TTCATATTGATGTTAATGAATC
1	LOC_Os12g09250|13112.m00979|intron_1	AGGCCCTCTACGGCTTGCGGCAGG		1	LOC_Os12g10510|13112.m08873|intron_1	TTCCACATTCATATTGATG
1	LOC_Os12g09250|13112.m00979|intron_1	AGGCGAGCGGTTGAGGATGTAGGC		1	LOC_Os12g10510|13112.m08873|intron_1	TTCCACATTCATATTGATGTT
3	LOC_Os12g09250|13112.m00979|intron_1	AGGCGAGCTACATCAACACCAAGG		4	LOC_Os12g10510|13112.m08873|intron_1	TTCTAGCATTTTCCACATTCAT
2	LOC_Os12g09250|13112.m00979|intron_1	AGGCTGTGAAGAGGATCATCCGCT		1	LOC_Os12g10510|13112.m08873|intron_1	TTTCACAATGTAAGACTTTCTAG
1	LOC_Os12g09250|13112.m00979|intron_1	AGGGACGCAGCGGAAGAGCTTC		36	LOC_Os12g10510|13112.m08873|intron_1	TTTCACAATGTAAGTCATTCTAGC
1	LOC_Os12g09250|13112.m00979|intron_1	AGGGAGAGGCTGCGGACGC		3	LOC_Os12g10510|13112.m08873|intron_1	TTTCCACATTCATATTGATGT
1	LOC_Os12g09250|13112.m00979|intron_1	AGGGCCTTGGTAGGCGAGCGGT		1	LOC_Os12g10510|13112.m08873|intron_1	TTTCCACATTCATATTGATGTTAAT
1	LOC_Os12g09250|13112.m00979|intron_1	AGGGCCTTGGTAGGCGAGCGGTTG		2	LOC_Os12g10510|13112.m08873|intron_1	TTTCTAGCATTGCTCACATACATA
2	LOC_Os12g09250|13112.m00979|intron_1	AGGGCGTGGAATGCCAAGTTGGAT		15	LOC_Os12g10510|13112.m08873|intron_1	TTTTCCACATTCATATTGATGT
2	LOC_Os12g09250|13112.m00979|intron_1	AGGGTGAGGCTCCAGGTGCGGC		2	LOC_Os12g10510|13112.m01110|intron_1	AAACACATACATATGTCTAGATTC
1	LOC_Os12g09250|13112.m00979|intron_1	AGGTACCACCCATCAGCCTTGTC		1	LOC_Os12g10510|13112.m01110|intron_1	AAACACATACATATGTCTAGATTCA
1	LOC_Os12g09250|13112.m00979|intron_1	AGGTGCGGCACATGTGGGAGGC		2	LOC_Os12g10510|13112.m01110|intron_1	AAATGAATGTGAGCAATGCTAGAA
1	LOC_Os12g09250|13112.m00979|intron_1	AGTAGCGAACTCCACCGGGCT		1	LOC_Os12g10510|13112.m01110|intron_1	AAATGCTAGAATGACTTACA
1	LOC_Os12g09250|13112.m00979|intron_1	AGTCCACACTGCAGGCACTCCGCA		1	LOC_Os12g10510|13112.m01110|intron_1	AACATCTAAATGAATGTGAGCAAT
3	LOC_Os12g09250|13112.m00979|intron_1	AGTCCGCAAGCTGGTCCTTGGT		1	LOC_Os12g10510|13112.m01110|intron_1	AAGTCATTCTAGCATTTTCCA
2	LOC_Os12g09250|13112.m00979|intron_1	AGTCCGGTACGGTGACGTCGA		3	LOC_Os12g10510|13112.m01110|intron_1	AAGTCATTCTAGCATTTTCCACA
3	LOC_Os12g09250|13112.m00979|intron_1	AGTCCGTGCGACTCCTTCTTGCGCT		1	LOC_Os12g10510|13112.m01110|intron_1	AAGTCATTCTAGCATTTTCCACATT
1	LOC_Os12g09250|13112.m00979|intron_1	AGTCGGCGTTTCTAAACGGCG		1	LOC_Os12g10510|13112.m01110|intron_1	AATATGAATATAGGAAATGCTA
1	LOC_Os12g09250|13112.m00979|intron_1	AGTCTTGTGCGTCGTCTTGTGGGG		1	LOC_Os12g10510|13112.m01110|intron_1	AATCTAGACATATATATCCATCTA
1	LOC_Os12g09250|13112.m00979|intron_1	AGTGATCTCCTCGGCAGAGACACT		1	LOC_Os12g10510|13112.m01110|intron_1	AATGAATCTAGACATATATAT
3	LOC_Os12g09250|13112.m00979|intron_1	AGTGCACCAGGACAACTCCGG		10	LOC_Os12g10510|13112.m01110|intron_1	AATGAATGTGAGCAATGCTAGAAA
5	LOC_Os12g09250|13112.m00979|intron_1	AGTGCACCAGGACAACTCCGGG		5	LOC_Os12g10510|13112.m01110|intron_1	AATGCTAGAAAGTCTTACATT
6	LOC_Os12g09250|13112.m00979|intron_1	AGTGCACCAGGACAACTCCGGGA		2	LOC_Os12g10510|13112.m01110|intron_1	AATGCTAGAATGACTTACATT
6	LOC_Os12g09250|13112.m00979|intron_1	AGTGCACCAGGACAACTCCGGGAT		2	LOC_Os12g10510|13112.m01110|intron_1	AATGTGAGCAATGCTAGAAAGT
1	LOC_Os12g09250|13112.m00979|intron_1	AGTGCGCACACGCTGTGTCTCCG		12	LOC_Os12g10510|13112.m01110|intron_1	AATGTGAGCAATGCTAGAAAGTCT
19	LOC_Os12g09250|13112.m00979|intron_1	AGTTCCTCGAGCTCTGCTCCAGGA		1	LOC_Os12g10510|13112.m01110|intron_1	ACACATACATATGTCTAGATTCATT
3	LOC_Os12g09250|13112.m00979|intron_1	AGTTCTCGCTTTCCCAAAAGCGGA		5	LOC_Os12g10510|13112.m01110|intron_1	ACATTGTGAAACGGAGGAAGT
1	LOC_Os12g09250|13112.m00979|intron_1	AGTTGGATTCCACGCTCAAG		8	LOC_Os12g10510|13112.m01110|intron_1	ACTTACATTGTGAAACGGAGGG
4	LOC_Os12g09250|13112.m00979|intron_1	AGTTGGGCCATCCCGATCCTGG		2	LOC_Os12g10510|13112.m01110|intron_1	ACTTTCTAGCATTGCTCACATACA
1	LOC_Os12g09250|13112.m00979|intron_1	ATAGCAAGTCCGCTCTGGCCC		1	LOC_Os12g10510|13112.m01110|intron_1	AGAAGAAGCGATTTCCGTAGGTCA
1	LOC_Os12g09250|13112.m00979|intron_1	ATAGCAAGTCCGCTCTGGCCCTGG		13	LOC_Os12g10510|13112.m01110|intron_1	AGAATGACTTACATTGTGAAACG
1	LOC_Os12g09250|13112.m00979|intron_1	ATCAAGGGTGTTGGCTCCGTCA		313	LOC_Os12g10510|13112.m01110|intron_1	AGAATGACTTACATTGTGAAACGG
8	LOC_Os12g09250|13112.m00979|intron_1	ATCAAGTTCCTCGAGCTCTGCT		1	LOC_Os12g10510|13112.m01110|intron_1	AGATTCATTAACATCTAAATGAA
1	LOC_Os12g09250|13112.m00979|intron_1	ATCACCATCGGCGGGAAGCTCCATC		2	LOC_Os12g10510|13112.m01110|intron_1	AGCATTTTCCACATTCATATTGA
2	LOC_Os12g09250|13112.m00979|intron_1	ATCCGAAGCTACTTGGAGGAAGGG		10	LOC_Os12g10510|13112.m01110|intron_1	AGCATTTTCCACATTCATATTGAT
1	LOC_Os12g09250|13112.m00979|intron_1	ATCGACACCAGCAAGAGCACGAGC		1	LOC_Os12g10510|13112.m01110|intron_1	AGGAAATGCTAGAATGACTTACATT
1	LOC_Os12g09250|13112.m00979|intron_1	ATCGACTCTACATCCTCAGCGCAC		1	LOC_Os12g10510|13112.m01110|intron_1	ATACATATGTCTAGATTCATTA
1	LOC_Os12g09250|13112.m00979|intron_1	ATCGCTGCGGCACGCATCGGC		1	LOC_Os12g10510|13112.m01110|intron_1	ATACATATGTCTAGATTCATTAACA
1	LOC_Os12g09250|13112.m00979|intron_1	ATCGGTGAGCCCAGCCAGCTC		2	LOC_Os12g10510|13112.m01110|intron_1	ATAGGAAATGCTAGAATGACTTAC
1	LOC_Os12g09250|13112.m00979|intron_1	ATCTGCCTGTACTTCTCAGGGACG		1	LOC_Os12g10510|13112.m01110|intron_1	ATATAGGAAATGCTAGAATGAC
1	LOC_Os12g09250|13112.m00979|intron_1	ATGAACCGACTGACGTAGCCGACG		7	LOC_Os12g10510|13112.m01110|intron_1	ATATCCATCTAGATTCATTAACAT
1	LOC_Os12g09250|13112.m00979|intron_1	ATGATCCTCTTCACAGCCTGCTGG		1	LOC_Os12g10510|13112.m01110|intron_1	ATATGAATATAGGAAATGCTAGA
1	LOC_Os12g09250|13112.m00979|intron_1	ATGCTACACAGTACCGACGTCTTG		1	LOC_Os12g10510|13112.m01110|intron_1	ATATTGATGTTAATGAATCTA
1	LOC_Os12g09250|13112.m00979|intron_1	ATGGCCCAACTTCCCCACAAGA		4	LOC_Os12g10510|13112.m01110|intron_1	ATCTAGATTCATTAACATTAATAT
1	LOC_Os12g09250|13112.m00979|intron_1	ATGGCCCAACTTCCCCACAAGACG		1	LOC_Os12g10510|13112.m01110|intron_1	ATGAATATAGGAAATGCTAGAAT
1	LOC_Os12g09250|13112.m00979|intron_1	ATGGTTCGACTCCGACGTACGA		2	LOC_Os12g10510|13112.m01110|intron_1	ATGTGAGCAATGCTAGAAAGT
1	LOC_Os12g09250|13112.m00979|intron_1	ATGTACTCGGCCTCGCAGCTG		3	LOC_Os12g10510|13112.m01110|intron_1	ATGTGAGCAATGCTAGAAAGTC
1	LOC_Os12g09250|13112.m00979|intron_1	ATGTACTCGGCCTCGCAGCTGGAC		1	LOC_Os12g10510|13112.m01110|intron_1	ATGTTAATGAATCTAGACATAT
2	LOC_Os12g09250|13112.m00979|intron_1	ATGTAGCTCGCCTTGATGCTCCCT		4	LOC_Os12g10510|13112.m01110|intron_1	ATGTTAATGAATCTAGACATATAT
1	LOC_Os12g09250|13112.m00979|intron_1	ATGTGCTTGCTCCGTTCGTGAA		3	LOC_Os12g10510|13112.m01110|intron_1	ATTCATATTGATGTTAA
1	LOC_Os12g09250|13112.m00979|intron_1	ATGTTGATGACTTTGCTCTCCGT		3	LOC_Os12g10510|13112.m01110|intron_1	ATTCATATTGATGTTAATGAAT
1	LOC_Os12g09250|13112.m00979|intron_1	ATTCAGCCGCTGTGAATTCGCCGC		1	LOC_Os12g10510|13112.m01110|intron_1	ATTCTAGCATTTTCCACATTC
1	LOC_Os12g09250|13112.m00979|intron_1	ATTCGGGGGCTGGGGTAGACACGC		1	LOC_Os12g10510|13112.m01110|intron_1	ATTCTAGCATTTTCCACATTCAT
1	LOC_Os12g09250|13112.m00979|intron_1	ATTCTATCATCAGCGTGGGACAGC		11	LOC_Os12g10510|13112.m01110|intron_1	ATTCTAGCATTTTCCACATTCATA
5	LOC_Os12g09250|13112.m00979|intron_1	ATTGGGCCAAAGACTGTCGACAGC		5	LOC_Os12g10510|13112.m01110|intron_1	ATTGATGTTAATGAATCTAGACATA
1	LOC_Os12g09250|13112.m00979|intron_1	ATTTGTGATCCCCGGCAAGGA		1	LOC_Os12g10510|13112.m01110|intron_1	ATTGCTCACATACATATAGATGTT
2	LOC_Os12g09250|13112.m00979|intron_1	ATTTGTGATCCCCGGCAAGGAGGG		2	LOC_Os12g10510|13112.m01110|intron_1	ATTGTGAAACGGAGGGAGTACTT
1	LOC_Os12g09250|13112.m00979|intron_1	CAACCGTCTGGTTGCGCCGCTC		3	LOC_Os12g10510|13112.m01110|intron_1	ATTTTCCACATTCATATTGATGT
1	LOC_Os12g09250|13112.m00979|intron_1	CAAGTCGCCGTTTAGAAACGCC		11	LOC_Os12g10510|13112.m01110|intron_1	ATTTTCCACATTCATATTGATGTT
2	LOC_Os12g09250|13112.m00979|intron_1	CAAGTCGGCGTTTCTAAACGG		1	LOC_Os12g10510|13112.m01110|intron_1	CATACATATGTCTAGATTCAT
1	LOC_Os12g09250|13112.m00979|intron_1	CAAGTCGGCGTTTCTAAACGGCG		2	LOC_Os12g10510|13112.m01110|intron_1	CATACATATGTCTAGATTCATT
1	LOC_Os12g09250|13112.m00979|intron_1	CAAGTCGGCGTTTCTAAACGGCGA		1	LOC_Os12g10510|13112.m01110|intron_1	CATATGTCTAGATTCATTAACAT
1	LOC_Os12g09250|13112.m00979|intron_1	CACAAGACGACGCACAAGACTT		1	LOC_Os12g10510|13112.m01110|intron_1	CATTAACATCTAAATGAATGTGA
1	LOC_Os12g09250|13112.m00979|intron_1	CACAAGGCTCGCTTGGTGGCACGC		2	LOC_Os12g10510|13112.m01110|intron_1	CATTGTGAAACGGAGGGAGTACTT
1	LOC_Os12g09250|13112.m00979|intron_1	CACACTGCAGGCACTCCGCAAGGA		1	LOC_Os12g10510|13112.m01110|intron_1	CCCTCCGTTTCACAATGTAAGA
1	LOC_Os12g09250|13112.m00979|intron_1	CACAGCCTGCTGGTGCTCCGTC		3	LOC_Os12g10510|13112.m01110|intron_1	CCCTCCGTTTCACAATGTAAGACT
1	LOC_Os12g09250|13112.m00979|intron_1	CACAGTACCGACGTCTTGTGGGGA		18	LOC_Os12g10510|13112.m01110|intron_1	CCTCCGTTTCACAATGTAAGACTT
1	LOC_Os12g09250|13112.m00979|intron_1	CACATAGACGTCAAGTCGGCGT		7	LOC_Os12g10510|13112.m01110|intron_1	CTAAACACATACATATGTCTAGAT
1	LOC_Os12g09250|13112.m00979|intron_1	CACCCATCAGCCTTGTCGTTGC		4	LOC_Os12g10510|13112.m01110|intron_1	CTAGATTCATTAACATCTAAATGA
1	LOC_Os12g09250|13112.m00979|intron_1	CACCCTCGGCACGTCTTCGCACCC		1	LOC_Os12g10510|13112.m01110|intron_1	CTAGCATTTTCCACATTCATATT
1	LOC_Os12g09250|13112.m00979|intron_1	CACCTGCGGGTCTTCGGCTGCC		1	LOC_Os12g10510|13112.m01110|intron_1	CTTCCTCCGTTTCACAATGTAAGTCATT
1	LOC_Os12g09250|13112.m00979|intron_1	CACCTGCTGCTTGACCGACTGC		145	LOC_Os12g10510|13112.m01110|intron_1	GAAAGTCTTACATTGTGAAACGGA
1	LOC_Os12g09250|13112.m00979|intron_1	CACCTTGCCCTCCTTGCCGGG		5	LOC_Os12g10510|13112.m01110|intron_1	GAAATGCTAGAATGACTTACA
1	LOC_Os12g09250|13112.m00979|intron_1	CACGAACGGAGCAAGCACATCC		1	LOC_Os12g10510|13112.m01110|intron_1	GAACAAGCAATAAGACATCAGAC
1	LOC_Os12g09250|13112.m00979|intron_1	CACTAAGCAGTCGAGCAAGCCAGA		3	LOC_Os12g10510|13112.m01110|intron_1	GAATGACTTACATTGTGAAACGGAG
2	LOC_Os12g09250|13112.m00979|intron_1	CACTTAAGGGTGATCGCGCGG		3	LOC_Os12g10510|13112.m01110|intron_1	GAATGTGAGCAATGCTAGAAAGTC
1	LOC_Os12g09250|13112.m00979|intron_1	CAGAAAATGGTGCAGTACGG		1	LOC_Os12g10510|13112.m01110|intron_1	GACTTTCTAGCATTGCTCACA
3	LOC_Os12g09250|13112.m00979|intron_1	CAGAGCGCCTGGGTCGAAGCG		1	LOC_Os12g10510|13112.m01110|intron_1	GATGTTAATGAATCTAGACATA
2	LOC_Os12g09250|13112.m00979|intron_1	CAGAGCGCCTGGGTCGAAGCGGC		1	LOC_Os12g10510|13112.m01110|intron_1	GCATTTTCCACATTCATATTGA
1	LOC_Os12g09250|13112.m00979|intron_1	CAGCAGGCTGTGAAGAGGATCATC		1	LOC_Os12g10510|13112.m01110|intron_1	GCATTTTCCACATTCATATTGAT
1	LOC_Os12g09250|13112.m00979|intron_1	CAGCCGAAGACCCGCAGGTGGG		2	LOC_Os12g10510|13112.m01110|intron_1	GCATTTTCCACATTCATATTGATG
1	LOC_Os12g09250|13112.m00979|intron_1	CAGCGACAGCGACCACGCCGGC		1	LOC_Os12g10510|13112.m01110|intron_1	GGAAATGCTAGAATGACTTAC
1	LOC_Os12g09250|13112.m00979|intron_1	CAGCTACGGTACCGTACGATGGA		3	LOC_Os12g10510|13112.m01110|intron_1	GTAAGTCATTCTAGCATTTTCCA
1	LOC_Os12g09250|13112.m00979|intron_1	CAGGGACGCAGCGGAAGAGCTTCT		8	LOC_Os12g10510|13112.m01110|intron_1	GTAAGTCATTCTAGCATTTTCCAC
1	LOC_Os12g09250|13112.m00979|intron_1	CAGGGCCAGAGCGGACTTGCT		2	LOC_Os12g10510|13112.m01110|intron_1	GTAAGTCATTCTAGCATTTTCCACA
1	LOC_Os12g09250|13112.m00979|intron_1	CAGGTGCGGCACATGTGGGAG		1	LOC_Os12g10510|13112.m01110|intron_1	GTCATTCTAGCATTTTCCACATT
1	LOC_Os12g09250|13112.m00979|intron_1	CAGTCGGAGATGGACGCGGTTCAG		1	LOC_Os12g10510|13112.m01110|intron_1	GTCTTACATTGTGAAACGGAGG
2	LOC_Os12g09250|13112.m00979|intron_1	CATCAGCCTTGTCGTTGCTGGA		2	LOC_Os12g10510|13112.m01110|intron_1	GTTAATGAATCTAGACATATATATC
1	LOC_Os12g09250|13112.m00979|intron_1	CATCCCCTTGAGCGTGGAATCCAA		3	LOC_Os12g10510|13112.m01110|intron_1	GTTTCACAATGTAAGTCATTCTAGC
1	LOC_Os12g09250|13112.m00979|intron_1	CATCGAGCTACCTCCAGCGGC		1	LOC_Os12g10510|13112.m01110|intron_1	GTTTCACAATGTAAGTCATTCTAGCA
1	LOC_Os12g09250|13112.m00979|intron_1	CATCGAGGGCCTTGGTAGGCGAG		1	LOC_Os12g10510|13112.m01110|intron_1	TAAACACATACATATGTCTAGA
1	LOC_Os12g09250|13112.m00979|intron_1	CATGTGATGGGTGGCGCCGGT		11	LOC_Os12g10510|13112.m01110|intron_1	TAAACACATACATATGTCTAGATT
1	LOC_Os12g09250|13112.m00979|intron_1	CCAAGCTTGCCACAGTTGCGGC		4	LOC_Os12g10510|13112.m01110|intron_1	TAAGACTTTCTAGCATTGCTC
1	LOC_Os12g09250|13112.m00979|intron_1	CCACACACGGCCGGACTTGGCC		16	LOC_Os12g10510|13112.m01110|intron_1	TAAGACTTTCTAGCATTGCTCACA
1	LOC_Os12g09250|13112.m00979|intron_1	CCACCCATCACATGACCGGC		15	LOC_Os12g10510|13112.m01110|intron_1	TAAGTCATTCTAGCATTTTCCACA
1	LOC_Os12g09250|13112.m00979|intron_1	CCACCCATCAGCCTTGTCGTTGCT		11	LOC_Os12g10510|13112.m01110|intron_1	TACATTGTGAAACGGAGGGAGTA
1	LOC_Os12g09250|13112.m00979|intron_1	CCACGCCGGCGACATCGACA		13	LOC_Os12g10510|13112.m01110|intron_1	TAGAATGACTTACATTGTGAAA
1	LOC_Os12g09250|13112.m00979|intron_1	CCAGAGCGCCTGGGTCGAAGCGGC		10	LOC_Os12g10510|13112.m01110|intron_1	TAGATTCATTAACATCTAAATGAA
1	LOC_Os12g09250|13112.m00979|intron_1	CCAGCACCAACAGCCACTCCTCC		3	LOC_Os12g10510|13112.m01110|intron_1	TAGATTCATTAACATTAATATGA
1	LOC_Os12g09250|13112.m00979|intron_1	CCCTTCCTCCAAGTAGCTTCGGAT		1	LOC_Os12g10510|13112.m01110|intron_1	TAGCATTTTCCACATTCATATT
1	LOC_Os12g09250|13112.m00979|intron_1	CCGACTGCATCGCGGCACGCC		1	LOC_Os12g10510|13112.m01110|intron_1	TAGGAAATGCTAGAATGACT
1	LOC_Os12g09250|13112.m00979|intron_1	CCGATGGAGGAGAGACTGAAGC		1	LOC_Os12g10510|13112.m01110|intron_1	TAGGAAATGCTAGAATGACTT
1	LOC_Os12g09250|13112.m00979|intron_1	CCGCGATGCAGTCGGAGATGG		5	LOC_Os12g10510|13112.m01110|intron_1	TAGGAAATGCTAGAATGACTTA
1	LOC_Os12g09250|13112.m00979|intron_1	CCGCTCGTGCTCTTGCTGGTG		3	LOC_Os12g10510|13112.m01110|intron_1	TAGGAAATGCTAGAATGACTTACA
1	LOC_Os12g09250|13112.m00979|intron_1	CCGCTCGTGCTCTTGCTGGTGT		1	LOC_Os12g10510|13112.m01110|intron_1	TATACTCCCTCCGTTTCACAATGT
1	LOC_Os12g09250|13112.m00979|intron_1	CCGGCAAGGAGGGCAAGGTGCT		1	LOC_Os12g10510|13112.m01110|intron_1	TATAGGAAATGCTAGAATGACT
1	LOC_Os12g09250|13112.m00979|intron_1	CCGGCCGTGTGTGGGTGAGGTAGC		1	LOC_Os12g10510|13112.m01110|intron_1	TATAGGAAATGCTAGAATGACTTA
1	LOC_Os12g09250|13112.m00979|intron_1	CCGTCTCAACACTCTCTTGCAG		1	LOC_Os12g10510|13112.m01110|intron_1	TATGAATATAGGAAATGCTAG
1	LOC_Os12g09250|13112.m00979|intron_1	CCTACATCCTCAACCGCTCGCC		1	LOC_Os12g10510|13112.m01110|intron_1	TATTGATGTTAATGAATCTAGAC
1	LOC_Os12g09250|13112.m00979|intron_1	CCTCCATCGTACGGTACCGTA		1	LOC_Os12g10510|13112.m01110|intron_1	TCATATTGATGTTAATGAATCTA
1	LOC_Os12g09250|13112.m00979|intron_1	CCTCCCACATGTGCCGCACCTGGA		3	LOC_Os12g10510|13112.m01110|intron_1	TCATATTGATGTTAATGAATCTAGA
1	LOC_Os12g09250|13112.m00979|intron_1	CCTCGCAGCTGGACAGGGCCACCA		1	LOC_Os12g10510|13112.m01110|intron_1	TCATTCTAGCATTTTCCACATTCA
1	LOC_Os12g09250|13112.m00979|intron_1	CCTCGTACGGTGTCCTGCCATCGA		4	LOC_Os12g10510|13112.m01110|intron_1	TCTAGCATTTTCCACATTCATATT
1	LOC_Os12g09250|13112.m00979|intron_1	CCTGCCATCGAGGGCCTTGGT		2	LOC_Os12g10510|13112.m01110|intron_1	TCTTACATTGTGAAACGGAGGAA
1	LOC_Os12g09250|13112.m00979|intron_1	CCTGCGGGTCTTCGGCTGCCTCG		1	LOC_Os12g10510|13112.m01110|intron_1	TGATGTTAATGAATCTAGACAT
1	LOC_Os12g09250|13112.m00979|intron_1	CCTGGGACGCCATCGCTGCGGCA		7	LOC_Os12g10510|13112.m01110|intron_1	TGCTAGAAAGTCTTACATTGTGAA
1	LOC_Os12g09250|13112.m00979|intron_1	CCTTCCTCCAAGTAGCTTCGGATG		1	LOC_Os12g10510|13112.m01110|intron_1	TGCTAGAATGACTTACATTG
2	LOC_Os12g09250|13112.m00979|intron_1	CCTTCTACCTGGGGATCGAAGTGC		2	LOC_Os12g10510|13112.m01110|intron_1	TGTAAGTCATTCTAGCATTTTCCA
1	LOC_Os12g09250|13112.m00979|intron_1	CCTTGGTGTTGATGTAGCTCG		1	LOC_Os12g10510|13112.m01110|intron_1	TGTGAAACGGAGGGAGTACTTCT
6	LOC_Os12g09250|13112.m00979|intron_1	CCTTGGTGTTGATGTAGCTCGC		9	LOC_Os12g10510|13112.m01110|intron_1	TTACATTGTGAAACGGAGGGA
1	LOC_Os12g09250|13112.m00979|intron_1	CGAAGACGTGCCGAGGGTGG		18	LOC_Os12g10510|13112.m01110|intron_1	TTACATTGTGAAACGGAGGGAGT
1	LOC_Os12g09250|13112.m00979|intron_1	CGAAGCCATCGTCAAGCACAAGGC		8	LOC_Os12g10510|13112.m01110|intron_1	TTACATTGTGAAACGGAGGGAGTA
3	LOC_Os12g09250|13112.m00979|intron_1	CGAAGTGCACCAGGACAACTCCGG		6	LOC_Os12g10510|13112.m01110|intron_1	TTCACAATGTAAGTCATTCTA
1	LOC_Os12g09250|13112.m00979|intron_1	CGACAAGGCTGATGGGTGGTACC		3	LOC_Os12g10510|13112.m01110|intron_1	TTCATATTGATGTTAATGA
1	LOC_Os12g09250|13112.m00979|intron_1	CGACGACGGAGCACCAGCAGGC		22	LOC_Os12g10510|13112.m01110|intron_1	TTCATATTGATGTTAATGAATCT
2	LOC_Os12g09250|13112.m00979|intron_1	CGACGACGGAGCACCAGCAGGCTG		13	LOC_Os12g10510|13112.m01110|intron_1	TTCATATTGATGTTAATGAATCTA
2	LOC_Os12g09250|13112.m00979|intron_1	CGACTGCTTAGTGATCTCCTCG		2	LOC_Os12g10510|13112.m01110|intron_1	TTCTAGCATTGCTCACATACATAT
2	LOC_Os12g09250|13112.m00979|intron_1	CGAGAGTCCCCGCAACGTAGCGGA		9	LOC_Os12g10510|13112.m01110|intron_1	TTCTAGCATTTTCCACATTCA
1	LOC_Os12g09250|13112.m00979|intron_1	CGAGCCATCCCCACAACCGTCTGG		1	LOC_Os12g10510|13112.m01110|intron_1	TTCTAGCATTTTCCACATTCATA
4	LOC_Os12g09250|13112.m00979|intron_1	CGAGCTACATCAACACCAAGGACC		6	LOC_Os12g10510|13112.m01110|intron_1	TTCTAGCATTTTCCACATTCATAT
2	LOC_Os12g09250|13112.m00979|intron_1	CGATCTGCCTGTACTTCTCAGGGA		5	LOC_Os12g10510|13112.m01110|intron_1	TTGATGTTAATGAATCTAGA
1	LOC_Os12g09250|13112.m00979|intron_1	CGATGCAGTCGGAGATGGACGCGG		16	LOC_Os12g10510|13112.m01110|intron_1	TTGATGTTAATGAATCTAGACATA
1	LOC_Os12g09250|13112.m00979|intron_1	CGATGCCTTCGCTCCCGTGGCA		3	LOC_Os12g10510|13112.m01110|intron_1	TTTCCACATTCATATTGATGTT
2	LOC_Os12g09250|13112.m00979|intron_1	CGATGGAGGAGAGACTGAAGCTGA		5	LOC_Os12g10510|13112.m01110|intron_1	TTTCCACATTCATATTGATGTTAA
1	LOC_Os12g09250|13112.m00979|intron_1	CGATGGAGGATCTTCTCGGCGA		2	LOC_Os12g10510|13112.m01110|intron_1	TTTTCCACATTCATATTGATGTT
1	LOC_Os12g09250|13112.m00979|intron_1	CGCAAGCTGGTCCTTGGTGTTG		1	LOC_Os12g10510|13112.m01110|intron_1	TTTTCCACATTCATATTGATGTTA
1	LOC_Os12g09250|13112.m00979|intron_1	CGCAAGCTGGTCCTTGGTGTTGA		1	LOC_Os12g09260|13112.m00980|intron_2	GACGTTGTGTTCGATGAAGGGCGA
1	LOC_Os12g09250|13112.m00979|intron_1	CGCAAGGCGCGGGGAGGTGTC		1	LOC_Os12g09260|13112.m00980|intron_1	ACAGGCTGCTCACCGGAGTCT
1	LOC_Os12g09250|13112.m00979|intron_1	CGCCATGCCGCGTGTTTCTCGG		1	LOC_Os12g09260|13112.m00980|intron_1	AGTCTACTACATCCCCGCGTTGAG
1	LOC_Os12g09250|13112.m00979|intron_1	CGCCTACATCCTCAACCGCTCGC		3	LOC_Os12g09260|13112.m00980|intron_1	ATCCCCGCGTTGAGGAATTCTATC
1	LOC_Os12g09250|13112.m00979|intron_1	CGCCTCGTGCGGGCTTTGCTCGAA		1	LOC_Os12g09260|13112.m00980|intron_1	CAGGCTGCTCACCGGAGTCTACTA
1	LOC_Os12g09250|13112.m00979|intron_1	CGCGATCACCCTTAAGTGGGTGTT		1	LOC_Os12g09260|13112.m00980|intron_1	CCCCGCGTTGAGGAATTCTATCATC
1	LOC_Os12g09250|13112.m00979|intron_1	CGCGTCGTTGAGCTGGCTGG		1	LOC_Os12g09260|13112.m00980|intron_1	CCGCGTTGAGGAATTCTATCAT
1	LOC_Os12g09250|13112.m00979|intron_1	CGCGTGCCACCAAGCGAGCCTT		1	LOC_Os12g09260|13112.m00980|intron_1	CGCGTTGAGGAATTCTATCATC
1	LOC_Os12g09250|13112.m00979|intron_1	CGCGTTCGCCAAGGAGCTTGG		1	LOC_Os12g09260|13112.m00980|intron_1	CGCGTTGAGGAATTCTATCATCAG
1	LOC_Os12g09250|13112.m00979|intron_1	CGCTACCTCACCCACACACGGC		1	LOC_Os12g09260|13112.m00980|intron_1	CGTTGAGGAATTCTATCATCA
1	LOC_Os12g09250|13112.m00979|intron_1	CGCTCTGGCTTGCTCGACTGCT		1	LOC_Os12g09260|13112.m00980|intron_1	CGTTGAGGAATTCTATCATCAG
2	LOC_Os12g09250|13112.m00979|intron_1	CGCTGCGTCCCTGAGAAGTACAGG		2	LOC_Os12g09260|13112.m00980|intron_1	TACATCCCCGCGTTGAGGAATTCT
19	LOC_Os12g09250|13112.m00979|intron_1	CGGCCTCGCAGCTGGACAGGGC		1	LOC_Os12g09260|13112.m00980|intron_1	TCCCCGCGTTGAGGAATTCTATC
1	LOC_Os12g09250|13112.m00979|intron_1	CGGCGTTCAAGGAGGAGATGAA		8	LOC_Os12g09250|13112.m00979|intron_1	AAAAAGAAGAATCACGACCAAGGA
1	LOC_Os12g09250|13112.m00979|intron_1	CGGGAAGCTCCATCTCACTCGGG		3	LOC_Os12g09250|13112.m00979|intron_1	AAAAATATGCTAAAGGGTAGATGC
1	LOC_Os12g09250|13112.m00979|intron_1	CGGGCCACGACTTCGACTACGACG		2	LOC_Os12g09250|13112.m00979|intron_1	AAAAATATGCTAAAGGGTAGATGCT
3	LOC_Os12g09250|13112.m00979|intron_1	CGGGCTGCGCTCAACACGAGCTGG		3	LOC_Os12g09250|13112.m00979|intron_1	AAAAGAAGAATCACGACCAAGGAC
1	LOC_Os12g09250|13112.m00979|intron_1	CGGTCTCCCACCTGCGGGTCTTCGGC		1	LOC_Os12g09250|13112.m00979|intron_1	AAAAGACCGAGGCTCACCGT
1	LOC_Os12g09250|13112.m00979|intron_1	CGGTGAAGGTGACGGAGCCAA		5	LOC_Os12g09250|13112.m00979|intron_1	AAAAGCAAAAAGAAGAATCACGAC
1	LOC_Os12g09250|13112.m00979|intron_1	CGGTGGAGCTCAGGGTGGATAG		17	LOC_Os12g09250|13112.m00979|intron_1	AAAATATGCTAAAGGGTAGATGCT
1	LOC_Os12g09250|13112.m00979|intron_1	CGTCCCTGAGAAGTACAGGCAGA		2	LOC_Os12g09250|13112.m00979|intron_1	AAAATTCGAAATTTGAATGGG
1	LOC_Os12g09250|13112.m00979|intron_1	CGTCGTCTTGTGGGGAAGTTGG		2	LOC_Os12g09250|13112.m00979|intron_1	AAAATTCGAAATTTGAATGGGA
1	LOC_Os12g09250|13112.m00979|intron_1	CGTCGTCTTGTGGGGAAGTTGGGC		3	LOC_Os12g09250|13112.m00979|intron_1	AAAATTCGAAATTTGAATGGGATG
2	LOC_Os12g09250|13112.m00979|intron_1	CGTCGTTGAGCTGGCTGGGCTCA		1	LOC_Os12g09250|13112.m00979|intron_1	AAACGGCGACTTGAAGGAGGA
1	LOC_Os12g09250|13112.m00979|intron_1	CGTCTTGTGGGGAAGTTGGGC		1	LOC_Os12g09250|13112.m00979|intron_1	AAACGGCGACTTGAAGGAGGAGGT
1	LOC_Os12g09250|13112.m00979|intron_1	CGTCTTGTGGGGAAGTTGGGCC		8	LOC_Os12g09250|13112.m00979|intron_1	AAACTGAATAAAGCATAAAGGAGG
1	LOC_Os12g09250|13112.m00979|intron_1	CGTGCCGCAGCGATGGCGTCCC		6	LOC_Os12g09250|13112.m00979|intron_1	AAAGAAGAATCACGACCAAGGACC
1	LOC_Os12g09250|13112.m00979|intron_1	CGTGCCGCGATGCAGTCGGAGA		1	LOC_Os12g09250|13112.m00979|intron_1	AAAGACCGAGGCTCACCGTCGT
1	LOC_Os12g09250|13112.m00979|intron_1	CGTGCGACGACGGTGAGCCTCGGT		1	LOC_Os12g09250|13112.m00979|intron_1	AAAGACTGTCGACAGCCACGACGT
1	LOC_Os12g09250|13112.m00979|intron_1	CGTGGCCCGAGGGTGTGTTGGTGT		1	LOC_Os12g09250|13112.m00979|intron_1	AAAGCAAAAAGAAGAATCACGACCA
1	LOC_Os12g09250|13112.m00979|intron_1	CGTTCAAGGAGGAGATGA		1	LOC_Os12g09250|13112.m00979|intron_1	AAAGCATAAAGGAGGCATAAA
1	LOC_Os12g09250|13112.m00979|intron_1	CGTTCAAGGAGGAGATGAAGGC		1	LOC_Os12g09250|13112.m00979|intron_1	AAAGCATAAAGGAGGCATAAAGG
1	LOC_Os12g09250|13112.m00979|intron_1	CGTTGCTGGAGCCGTTGCAGAGGG		2	LOC_Os12g09250|13112.m00979|intron_1	AAAGCATAAAGGAGGCATAAAGGA
1	LOC_Os12g09250|13112.m00979|intron_1	CTAAACGGCGACTTGAAGGAGGA		2	LOC_Os12g09250|13112.m00979|intron_1	AAAGGAGATGCTAACTGCTGCTGT
1	LOC_Os12g09250|13112.m00979|intron_1	CTACATCAACACCAAGGACCAGC		1	LOC_Os12g09250|13112.m00979|intron_1	AAAGGAGGCATAAAGGAGATGC
1	LOC_Os12g09250|13112.m00979|intron_1	CTACGCCAAGCGCGTCGTTGAGCT		1	LOC_Os12g09250|13112.m00979|intron_1	AAAGTGTGGCTCTGATACCAGATG
1	LOC_Os12g09250|13112.m00979|intron_1	CTCAACGACGCGCTTGGCGTAGGC		3	LOC_Os12g09250|13112.m00979|intron_1	AAATATGCTAAAGGGTAGATGCT
1	LOC_Os12g09250|13112.m00979|intron_1	CTCCGCCGCTTCGACCCAGGCGC		3	LOC_Os12g09250|13112.m00979|intron_1	AAATATGCTAAAGGGTAGATGCTG
1	LOC_Os12g09250|13112.m00979|intron_1	CTCCGGCGTGGAGATCAAGGGTGT		5	LOC_Os12g09250|13112.m00979|intron_1	AAATTCGAAATTTGAATGGGA
1	LOC_Os12g09250|13112.m00979|intron_1	CTCGACTGCTTAGTGATCTCC		1	LOC_Os12g09250|13112.m00979|intron_1	AAATTCGAAATTTGAATGGGATG
1	LOC_Os12g09250|13112.m00979|intron_1	CTCGGCCTCGCAGCTGGACAG		3	LOC_Os12g09250|13112.m00979|intron_1	AAATTCGAAATTTGAATGGGATGC
1	LOC_Os12g09250|13112.m00979|intron_1	CTCTCTCCTCGTCGTAGGTGT		4	LOC_Os12g09250|13112.m00979|intron_1	AAATTCTAACATCTGGTATCAGA
1	LOC_Os12g09250|13112.m00979|intron_1	CTCTGCTCCAGGATCGGGATGGCC		1	LOC_Os12g09250|13112.m00979|intron_1	AAATTTCGAATTTTAGACTAGG
1	LOC_Os12g09250|13112.m00979|intron_1	CTGCGGACGCCATCAGGCATGC		1	LOC_Os12g09250|13112.m00979|intron_1	AAATTTCGAATTTTAGACTAGGAG
1	LOC_Os12g09250|13112.m00979|intron_1	CTGCGGGTCTTCGGCTGCCT		1	LOC_Os12g09250|13112.m00979|intron_1	AACACCCACTTAAGGGTGATCGCGC
1	LOC_Os12g09250|13112.m00979|intron_1	CTGCGTCCCTGAGAAGTACAGGCA		2	LOC_Os12g09250|13112.m00979|intron_1	AACACCCTTGATCTCCACGCCGGA
2	LOC_Os12g09250|13112.m00979|intron_1	CTGGGACGCCATCGCTGCGGC		1	LOC_Os12g09250|13112.m00979|intron_1	AACACTCTCTTGCAGAAAATGGT
1	LOC_Os12g09250|13112.m00979|intron_1	CTGGTCCTTGGTGTTGATGTAG		1	LOC_Os12g09250|13112.m00979|intron_1	AACAGCAGTTAGCATCTCCTT
6	LOC_Os12g09250|13112.m00979|intron_1	CTGGTCCTTGGTGTTGATGTAGCT		1	LOC_Os12g09250|13112.m00979|intron_1	AACCACAAGCCGGCACGAGACGA
1	LOC_Os12g09250|13112.m00979|intron_1	CTGGTGCACGTAGACCTCCTCCT		2	LOC_Os12g09250|13112.m00979|intron_1	AACCATTGAAATTCTAACATCTGG
1	LOC_Os12g09250|13112.m00979|intron_1	CTGGTGTCGATGTCGCCGGCG		2	LOC_Os12g09250|13112.m00979|intron_1	AACCGCAGCTGTCCTAGCAACT
1	LOC_Os12g09250|13112.m00979|intron_1	CTGTACGGCGTGGTGTAGTGGCGC		8	LOC_Os12g09250|13112.m00979|intron_1	AACCGCAGCTGTCCTAGCAACTGA
2	LOC_Os12g09250|13112.m00979|intron_1	CTGTACTTCTCAGGGACGCAGCGG		2	LOC_Os12g09250|13112.m00979|intron_1	AACGACGCGCTTGGCGTAGGCGGT
1	LOC_Os12g09250|13112.m00979|intron_1	CTGTCCAGCTGCGAGGCCGAGTACA		1	LOC_Os12g09250|13112.m00979|intron_1	AACGGCTCAGACCGCTGCAGCA
1	LOC_Os12g09250|13112.m00979|intron_1	CTTAGTGATCTCCTCGGCAGAGA		2	LOC_Os12g09250|13112.m00979|intron_1	AACGGCTCAGACCGCTGCAGCAGC
1	LOC_Os12g09250|13112.m00979|intron_1	CTTCGAGGCCCTGAAGCAGCT		3	LOC_Os12g09250|13112.m00979|intron_1	AACTACCCAAAAGCAAAAAGAAGA
1	LOC_Os12g09250|13112.m00979|intron_1	CTTCTTCACCTAGCGTGTCTACCC		7	LOC_Os12g09250|13112.m00979|intron_1	AACTGAAAAATATGCTAAAGGGTA
1	LOC_Os12g09250|13112.m00979|intron_1	CTTGAACGCCGCGACCTCCGC		7	LOC_Os12g09250|13112.m00979|intron_1	AACTGAATAAAGCATAAAGGAGGC
2	LOC_Os12g09250|13112.m00979|intron_1	CTTGCTCCGTTCGTGAAAAACGGG		2	LOC_Os12g09250|13112.m00979|intron_1	AACTGCTGCTGTCCTACTAACC
1	LOC_Os12g09250|13112.m00979|intron_1	CTTGGCCACATTGGCAAGCTCGAT		23	LOC_Os12g09250|13112.m00979|intron_1	AACTGCTGCTGTCCTACTAACCGC
1	LOC_Os12g09250|13112.m00979|intron_1	CTTGGTAGGCGAGCGGTTGAGG		1	LOC_Os12g09250|13112.m00979|intron_1	AACTGCTGCTGTCCTACTAACCGCA
1	LOC_Os12g09250|13112.m00979|intron_1	CTTTCCCCAGCAGACGAGCTTCC		1	LOC_Os12g09250|13112.m00979|intron_1	AACTGCTGTTGTCCTACTAACCGC
1	LOC_Os12g09250|13112.m00979|intron_1	GAAAGCGAGAACTGCATCTCGGG		1	LOC_Os12g09250|13112.m00979|intron_1	AACTTCCCCACAAGACGACGCACA
2	LOC_Os12g09250|13112.m00979|intron_1	GAAAGCGAGAACTGCATCTCGGGC		2	LOC_Os12g09250|13112.m00979|intron_1	AAGAAGAATCACGACCAAGGACCA
1	LOC_Os12g09250|13112.m00979|intron_1	GAACCGCGTCCATCTCCGACTGCA		1	LOC_Os12g09250|13112.m00979|intron_1	AAGAAGAATCATGACCAAGGACCA
1	LOC_Os12g09250|13112.m00979|intron_1	GAACGCGAGGCAGCCGAAGAC		1	LOC_Os12g09250|13112.m00979|intron_1	AAGAAGGAGTCGCACGGACT
1	LOC_Os12g09250|13112.m00979|intron_1	GAACGGCTCACGCGTGTTGGT		2	LOC_Os12g09250|13112.m00979|intron_1	AAGACGACGCACAAGACTTAGGGG
1	LOC_Os12g09250|13112.m00979|intron_1	GAACGGCTCACGCGTGTTGGTC		1	LOC_Os12g09250|13112.m00979|intron_1	AAGACGTCGGTACTGTGTAGCATC
1	LOC_Os12g09250|13112.m00979|intron_1	GAACTCCACCGGGCTGCGCTCA		1	LOC_Os12g09250|13112.m00979|intron_1	AAGACTGTCGACAGCCACGAC
1	LOC_Os12g09250|13112.m00979|intron_1	GAAGCCCATCCCCTTGAGCGTGGA		1	LOC_Os12g09250|13112.m00979|intron_1	AAGACTGTCGACAGCCACGACG
1	LOC_Os12g09250|13112.m00979|intron_1	GAAGTCGTCGTACGTCGGAGTCGA		1	LOC_Os12g09250|13112.m00979|intron_1	AAGAGGATGGCACTCGAGATGGG
1	LOC_Os12g09250|13112.m00979|intron_1	GAAGTGCACCAGGACAACTCCG		7	LOC_Os12g09250|13112.m00979|intron_1	AAGCAAAAAGAAGAATCACGACCA
1	LOC_Os12g09250|13112.m00979|intron_1	GAAGTGCACCAGGACAACTCCGGG		1	LOC_Os12g09250|13112.m00979|intron_1	AAGCATAAAGGAGGCATAAAGGA
3	LOC_Os12g09250|13112.m00979|intron_1	GAATTCTATCATCAGCGTGGG		1	LOC_Os12g09250|13112.m00979|intron_1	AAGCATCGAGCTACCTCCAGCGGC
1	LOC_Os12g09250|13112.m00979|intron_1	GACAGCACGGCGGAGGAGGTGG		1	LOC_Os12g09250|13112.m00979|intron_1	AAGCCGTAGAGGGCCTTGTGCAGG
1	LOC_Os12g09250|13112.m00979|intron_1	GACAGCGACCACGCCGGCGACA		3	LOC_Os12g09250|13112.m00979|intron_1	AAGCGAGAACTGCATCTCGGGCGG
1	LOC_Os12g09250|13112.m00979|intron_1	GACCGACGACGGAGCACCAGCAGG		1	LOC_Os12g09250|13112.m00979|intron_1	AAGCGCGTCGTTGAGCTGGCTGGG
1	LOC_Os12g09250|13112.m00979|intron_1	GACCGGCCGACGGGAGT		1	LOC_Os12g09250|13112.m00979|intron_1	AAGCTGGTCCTTGGTGTTGAT
1	LOC_Os12g09250|13112.m00979|intron_1	GACGACTTGGTGATCACTGGCACC		7	LOC_Os12g09250|13112.m00979|intron_1	AAGCTGGTCCTTGGTGTTGATGTA
2	LOC_Os12g09250|13112.m00979|intron_1	GACGCGCTTGGCGTAGGCGGT		2	LOC_Os12g09250|13112.m00979|intron_1	AAGGACCACAAAGACTTATCCA
1	LOC_Os12g09250|13112.m00979|intron_1	GACGGTGAAGTCGTCGTACGTCGG		1	LOC_Os12g09250|13112.m00979|intron_1	AAGGAGGAGATGAAGGCCACCT
1	LOC_Os12g09250|13112.m00979|intron_1	GACGGTTGTGGGGATGGCTCGGGC		1	LOC_Os12g09250|13112.m00979|intron_1	AAGGGCACGGGAGCGAGCAGAGCG
1	LOC_Os12g09250|13112.m00979|intron_1	GACGTCACCGTACCGGACTGCCT		1	LOC_Os12g09250|13112.m00979|intron_1	AAGGGTAGATGCTGTCCTGAAAAA
1	LOC_Os12g09250|13112.m00979|intron_1	GACGTCGACTACGATGAGGATCGG		1	LOC_Os12g09250|13112.m00979|intron_1	AAGTCCGCTCTGGCCCTGGC
1	LOC_Os12g09250|13112.m00979|intron_1	GACTCTCGACCACGGTCTCTAC		3	LOC_Os12g09250|13112.m00979|intron_1	AAGTCTTGTGCGTCGTCTTGTGGG
1	LOC_Os12g09250|13112.m00979|intron_1	GACTCTCGACCACGGTCTCTACT		2	LOC_Os12g09250|13112.m00979|intron_1	AAGTGCACCAGGACAACTCCGGGA
1	LOC_Os12g09250|13112.m00979|intron_1	GACTGTCGACAGCCACGACGTGGC		1	LOC_Os12g09250|13112.m00979|intron_1	AAGTGTGGCTCTGATACCA
1	LOC_Os12g09250|13112.m00979|intron_1	GACTTCACCGTCGAGTACGTCCAC		2	LOC_Os12g09250|13112.m00979|intron_1	AAGTGTGGCTCTGATACCAGAT
1	LOC_Os12g09250|13112.m00979|intron_1	GACTTGAAGGAGGAGGTCTACGTGC		4	LOC_Os12g09250|13112.m00979|intron_1	AAGTGTGGCTCTGATACCAGATGT
1	LOC_Os12g09250|13112.m00979|intron_1	GACTTGCTCACCAAGCCTCTTGGG		1	LOC_Os12g09250|13112.m00979|intron_1	AAGTGTGGCTCTGATACCAGATGTT
1	LOC_Os12g09250|13112.m00979|intron_1	GAGACCGTGGTCGAGAGTCCCC		2	LOC_Os12g09250|13112.m00979|intron_1	AAGTTCCTCGAGCTCTGCTCCAGG
1	LOC_Os12g09250|13112.m00979|intron_1	GAGAGAGGCCCCAGATCACTCATC		3	LOC_Os12g09250|13112.m00979|intron_1	AAGTTGGGCCATCCCGATCCTGGA
2	LOC_Os12g09250|13112.m00979|intron_1	GAGAGCGGAGTAGCGAACTCCACC		2	LOC_Os12g09250|13112.m00979|intron_1	AATAGGCTAGCAGCCAGCTATGGC
1	LOC_Os12g09250|13112.m00979|intron_1	GAGAGCTGGGTTGCAATCGGTGAG		1	LOC_Os12g09250|13112.m00979|intron_1	AATATGCTAAAGGGTAGA
1	LOC_Os12g09250|13112.m00979|intron_1	GAGATCACTAAGCAGTCGAG		1	LOC_Os12g09250|13112.m00979|intron_1	AATATGCTAAAGGGTAGATGCT
1	LOC_Os12g09250|13112.m00979|intron_1	GAGATGAAGGCCACCTTCCAGA		3	LOC_Os12g09250|13112.m00979|intron_1	AATATGCTAAAGGGTAGATGCTGT
1	LOC_Os12g09250|13112.m00979|intron_1	GAGCAAGCACATCCGAGTGA		1	LOC_Os12g09250|13112.m00979|intron_1	AATATGCTAAAGGGTAGATGCTGTC
1	LOC_Os12g09250|13112.m00979|intron_1	GAGCAAGCACATCCGAGTGAGGTA		2	LOC_Os12g09250|13112.m00979|intron_1	AATCACGACCAAGGACCACAAAGA
1	LOC_Os12g09250|13112.m00979|intron_1	GAGCATCAAGGCGAGCTACATC		1	LOC_Os12g09250|13112.m00979|intron_1	AATTCGAAATTTGAATGGGAT
1	LOC_Os12g09250|13112.m00979|intron_1	GAGCGAGCGATCTGCCTGTACT		1	LOC_Os12g09250|13112.m00979|intron_1	AATTCGAAATTTGAATGGGATG
3	LOC_Os12g09250|13112.m00979|intron_1	GAGCGCCTGGGTCGAAGCGGC		6	LOC_Os12g09250|13112.m00979|intron_1	AATTCGAAATTTGAATGGGATGCT
1	LOC_Os12g09250|13112.m00979|intron_1	GAGCGTGGAATCCAACTTGGC		1	LOC_Os12g09250|13112.m00979|intron_1	AATTCTAACATCTGGTATCAGA
2	LOC_Os12g09250|13112.m00979|intron_1	GAGCTACATCAACACCAAGGACC		4	LOC_Os12g09250|13112.m00979|intron_1	AATTCTAACATCTGGTATCAGAGC
1	LOC_Os12g09250|13112.m00979|intron_1	GAGCTCTTCGTCGACACCACCCC		2	LOC_Os12g09250|13112.m00979|intron_1	AATTTCGAATTTTAGACTAGGAGG
6	LOC_Os12g09250|13112.m00979|intron_1	GAGGAGATCACTAAGCAGTCGAGC		6	LOC_Os12g09250|13112.m00979|intron_1	AATTTGAATGGGATGCTGTCCT
1	LOC_Os12g09250|13112.m00979|intron_1	GAGGAGGTGGATGCTACACAGT		1	LOC_Os12g09250|13112.m00979|intron_1	AATTTGAATGGGATGCTGTCCTAG
1	LOC_Os12g09250|13112.m00979|intron_1	GAGGATGTAGGCGGCCGTCACCAC		1	LOC_Os12g09250|13112.m00979|intron_1	AATTTTAGACTAGGAGGGTGCA
1	LOC_Os12g09250|13112.m00979|intron_1	GAGGCAGCCGAAGACCCGCAG		1	LOC_Os12g09250|13112.m00979|intron_1	AATTTTAGACTAGGAGGGTGCAGC
2	LOC_Os12g09250|13112.m00979|intron_1	GAGGGCCTTGGTAGGCGAGCG		1	LOC_Os12g09250|13112.m00979|intron_1	ACAAAAGCCATGCCTACCCGAGGG
1	LOC_Os12g09250|13112.m00979|intron_1	GAGGGCGTGGAATGCCAAGT		1	LOC_Os12g09250|13112.m00979|intron_1	ACAAAGACTTATCCAACATTCTCC
1	LOC_Os12g09250|13112.m00979|intron_1	GAGGTAGCTCGATGCTTGCGTGAG		1	LOC_Os12g09250|13112.m00979|intron_1	ACAACATCCCATTCAAATTTCGAA
1	LOC_Os12g09250|13112.m00979|intron_1	GAGTAGACGTGCTTGGAGGAG		2	LOC_Os12g09250|13112.m00979|intron_1	ACAAGACTTAGGGGGAGAATGT
1	LOC_Os12g09250|13112.m00979|intron_1	GAGTCGAACCATCGTCCACCG		1	LOC_Os12g09250|13112.m00979|intron_1	ACAAGGCGGTGGACGATGGTTCGA
1	LOC_Os12g09250|13112.m00979|intron_1	GAGTTCGACTCCAGCGTCCGA		2	LOC_Os12g09250|13112.m00979|intron_1	ACAAGGCTCGCTTGGTGGCACGCG
1	LOC_Os12g09250|13112.m00979|intron_1	GATAGAATTCCTCAACGCGGGGATG		2	LOC_Os12g09250|13112.m00979|intron_1	ACAAGTCCCCGTGCACGAGCTCGA
2	LOC_Os12g09250|13112.m00979|intron_1	GATCACTAAGCAGTCGAGCAAGCC		1	LOC_Os12g09250|13112.m00979|intron_1	ACACAACGTCGCGCGCAGTGCGCA
2	LOC_Os12g09250|13112.m00979|intron_1	GATCCCCAGGTAGAAGGAGAG		1	LOC_Os12g09250|13112.m00979|intron_1	ACACGCTAGGTGAAGAAGAGCTGC
1	LOC_Os12g09250|13112.m00979|intron_1	GATCTGCCTGTACTTCTCAGG		2	LOC_Os12g09250|13112.m00979|intron_1	ACAGCTGCGGTTAGTAGGACAA
3	LOC_Os12g09250|13112.m00979|intron_1	GATCTGCCTGTACTTCTCAGGG		1	LOC_Os12g09250|13112.m00979|intron_1	ACAGCTGCGGTTAGTAGGACAACA
3	LOC_Os12g09250|13112.m00979|intron_1	GATCTGCCTGTACTTCTCAGGGA		2	LOC_Os12g09250|13112.m00979|intron_1	ACAGCTGGATGAGAACGGCTCACG
1	LOC_Os12g09250|13112.m00979|intron_1	GATGCAGTCGGAGATGGACGC		1	LOC_Os12g09250|13112.m00979|intron_1	ACATCGACACCAGCAAGAGCAC
1	LOC_Os12g09250|13112.m00979|intron_1	GATGCAGTCGGAGATGGACGCGG		1	LOC_Os12g09250|13112.m00979|intron_1	ACATCTCTTGTTCCACCCCTTCC
1	LOC_Os12g09250|13112.m00979|intron_1	GATGCTACACAGTACCGACGTCT		1	LOC_Os12g09250|13112.m00979|intron_1	ACCAACACGCGTGAGCCGTTCTCAT
3	LOC_Os12g09250|13112.m00979|intron_1	GATGTAGCTCGCCTTGATGCTCCC		1	LOC_Os12g09250|13112.m00979|intron_1	ACCAAGGACCACAAAGACTTATCC
1	LOC_Os12g09250|13112.m00979|intron_1	GCACCGAGGGCGTGGAATGCCAAG		1	LOC_Os12g09250|13112.m00979|intron_1	ACCAAGGACCAGCTTGCGGACT
1	LOC_Os12g09250|13112.m00979|intron_1	GCAGCCAGCGCAAGAAGGAGT		1	LOC_Os12g09250|13112.m00979|intron_1	ACCACCCATCAGCCTTGTCGTTGC
2	LOC_Os12g09250|13112.m00979|intron_1	GCAGCTACGGTACCGTACGATGGA		1	LOC_Os12g09250|13112.m00979|intron_1	ACCAGCAAGAGCACGAGCGGG
1	LOC_Os12g09250|13112.m00979|intron_1	GCAGTCCGGTACGGTGACGTCGA		1	LOC_Os12g09250|13112.m00979|intron_1	ACCAGCAGGCTGTGAAGAGGA
1	LOC_Os12g09250|13112.m00979|intron_1	GCAGTCCGGTACGGTGACGTCGAC		1	LOC_Os12g09250|13112.m00979|intron_1	ACCAGCTTGCGGACTTGCTCAC
1	LOC_Os12g09250|13112.m00979|intron_1	GCAGTCGGAGATGGACGCGGTTCAG		1	LOC_Os12g09250|13112.m00979|intron_1	ACCATCGTCCACCGCCTTGTC
1	LOC_Os12g09250|13112.m00979|intron_1	GCATGGGCGCAAGCCGGCGGT		2	LOC_Os12g09250|13112.m00979|intron_1	ACCATTGAAATTCTAACATCTGGT
1	LOC_Os12g09250|13112.m00979|intron_1	GCCAGAGCGGACTTGCTAT		1	LOC_Os12g09250|13112.m00979|intron_1	ACCCACACACGGCCGGA
1	LOC_Os12g09250|13112.m00979|intron_1	GCCCTCATCAGCGCAGTACGA		1	LOC_Os12g09250|13112.m00979|intron_1	ACCCACTTAAGGGTGATCGCGCGG
1	LOC_Os12g09250|13112.m00979|intron_1	GCCCTCATCAGCGCAGTACGAC		1	LOC_Os12g09250|13112.m00979|intron_1	ACCCATCACATGACCGGCCGACGG
1	LOC_Os12g09250|13112.m00979|intron_1	GCCCTCCGCGTAGCCGATGAACAC		1	LOC_Os12g09250|13112.m00979|intron_1	ACCCTTTAGCATATTTTTCAGTT
1	LOC_Os12g09250|13112.m00979|intron_1	GCCCTGTCCAGCTGCGAGGCCG		1	LOC_Os12g09250|13112.m00979|intron_1	ACCGAGGGCGTGGAATGCCAAG
3	LOC_Os12g09250|13112.m00979|intron_1	GCCGCGATGCAGTCGGAGATGGAC		2	LOC_Os12g09250|13112.m00979|intron_1	ACCGCAGCTGTCCTAGCAACTGA
1	LOC_Os12g09250|13112.m00979|intron_1	GCCTACGCCAAGCGCGTCGTTG		4	LOC_Os12g09250|13112.m00979|intron_1	ACCGCAGCTGTCCTAGCAACTGAA
2	LOC_Os12g09250|13112.m00979|intron_1	GCCTACGCCAAGCGCGTCGTTGA		2	LOC_Os12g09250|13112.m00979|intron_1	ACCGCGTCCATCTCCGACTGCATC
1	LOC_Os12g09250|13112.m00979|intron_1	GCCTCGCAGCTGGACAGGGCCACC		1	LOC_Os12g09250|13112.m00979|intron_1	ACCTCCTCCTTCAAGTCGCCGT
1	LOC_Os12g09250|13112.m00979|intron_1	GCCTGCCGCAAGCCGTAGAGGGCC		8	LOC_Os12g09250|13112.m00979|intron_1	ACCTTCCAGATGAGTGATCTGGGG
1	LOC_Os12g09250|13112.m00979|intron_1	GCCTGGGTCGAAGCGGCGGAGGC		1	LOC_Os12g09250|13112.m00979|intron_1	ACCTTGCGCAGCAGCATCAACGGC
2	LOC_Os12g09250|13112.m00979|intron_1	GCCTTGTCGTTGCTGGAGCCGT		1	LOC_Os12g09250|13112.m00979|intron_1	ACCTTTTTCAGGACAGCATCTACCC
1	LOC_Os12g09250|13112.m00979|intron_1	GCGACATCGACACCAGCAAGAGC		1	LOC_Os12g09250|13112.m00979|intron_1	ACGAAACCGCGTGCCACCAAGCGA
1	LOC_Os12g09250|13112.m00979|intron_1	GCGATCTGCCTGTACTTCTCAGGG		1	LOC_Os12g09250|13112.m00979|intron_1	ACGAAGAGCTCGTCGTAGTCGAAGT
1	LOC_Os12g09250|13112.m00979|intron_1	GCGCAACCAGACGGTTGTGGGG		1	LOC_Os12g09250|13112.m00979|intron_1	ACGACCAAGGACCACAAAGACT
1	LOC_Os12g09250|13112.m00979|intron_1	GCGCGATCACCCTTAAGTGGG		1	LOC_Os12g09250|13112.m00979|intron_1	ACGACCAAGGACCACAAAGACTTA
1	LOC_Os12g09250|13112.m00979|intron_1	GCGCTGAGGATGTAGAGT		1	LOC_Os12g09250|13112.m00979|intron_1	ACGACTTCGACTACGACGAGCTCT
1	LOC_Os12g09250|13112.m00979|intron_1	GCGGAGTAGCGAACTCCACCGGGC		1	LOC_Os12g09250|13112.m00979|intron_1	ACGAGCTCTTCGTCGACACCACCC
1	LOC_Os12g09250|13112.m00979|intron_1	GCGGATGATCCTCTTCACAGCCT		1	LOC_Os12g09250|13112.m00979|intron_1	ACGAGCTTCCGAGCCAAGGAGCGG
1	LOC_Os12g09250|13112.m00979|intron_1	GCGGTTGAGGATGTAGGCGGC		1	LOC_Os12g09250|13112.m00979|intron_1	ACGAGGAGAGAGCTGTCGAGAAGCT
1	LOC_Os12g09250|13112.m00979|intron_1	GCGTCCCTGAGAAGTACAGGCA		1	LOC_Os12g09250|13112.m00979|intron_1	ACGATGGAGGATCTTCTCGGCG
3	LOC_Os12g09250|13112.m00979|intron_1	GCGTCCCTGAGAAGTACAGGCAGA		1	LOC_Os12g09250|13112.m00979|intron_1	ACGCCAAGCGCGTCGTTGAGCTGG
1	LOC_Os12g09250|13112.m00979|intron_1	GCGTGCCGCAGCGATGGCGTCC		1	LOC_Os12g09250|13112.m00979|intron_1	ACGCCCGCGCCCGTCTGGGTT
1	LOC_Os12g09250|13112.m00979|intron_1	GCGTGCGACGACGGTGAGCCT		1	LOC_Os12g09250|13112.m00979|intron_1	ACGGAGCAAGCACATCCGAGTGAG
3	LOC_Os12g09250|13112.m00979|intron_1	GCTACACAGTACCGACGTCTTG		1	LOC_Os12g09250|13112.m00979|intron_1	ACGGAGCACCAGCAGGCTGTGAAG
1	LOC_Os12g09250|13112.m00979|intron_1	GCTACCTCACCCACACACGGCC		1	LOC_Os12g09250|13112.m00979|intron_1	ACGGCTCCAGCAACGACAAGG
1	LOC_Os12g09250|13112.m00979|intron_1	GCTACGGTACCGTACGATGGA		1	LOC_Os12g09250|13112.m00979|intron_1	ACGGTGAAGTCGTCGTACGTCGGA
1	LOC_Os12g09250|13112.m00979|intron_1	GCTACGTTGCGGGGACTCTCG		1	LOC_Os12g09250|13112.m00979|intron_1	ACTAACCGCAGCTGTCCTAGCA
2	LOC_Os12g09250|13112.m00979|intron_1	GCTCCTTGGCGAACGCGAGGCA		7	LOC_Os12g09250|13112.m00979|intron_1	ACTAACCGCAGCTGTCCTAGCAAC
1	LOC_Os12g09250|13112.m00979|intron_1	GCTCGCTTGGTGGCACGCGGT		1	LOC_Os12g09250|13112.m00979|intron_1	ACTAACCGCAGCTGTCCTAGCAACT
1	LOC_Os12g09250|13112.m00979|intron_1	GCTCGGGCCCTCCTCAAGCAGA		3	LOC_Os12g09250|13112.m00979|intron_1	ACTACCCAAAAGCAAAAAGAAGAA
1	LOC_Os12g09250|13112.m00979|intron_1	GCTCTCCGTCTCAACACTCTCTT		1	LOC_Os12g09250|13112.m00979|intron_1	ACTAGGAGGGTGCAGCAATAGGCT
1	LOC_Os12g09250|13112.m00979|intron_1	GCTGATGATAGAATTCCTCAACGC		2	LOC_Os12g09250|13112.m00979|intron_1	ACTCCGCTCTCCCACGACGGG
1	LOC_Os12g09250|13112.m00979|intron_1	GCTGCTGCAGAGGCAGAGTGCGGC		1	LOC_Os12g09250|13112.m00979|intron_1	ACTCGGCCTCGCAGCTGGACAGG
1	LOC_Os12g09250|13112.m00979|intron_1	GCTGCTTCAGGGCCTCGAAGTGGA		1	LOC_Os12g09250|13112.m00979|intron_1	ACTCTCTTGCAGAAAATGGTGCA
1	LOC_Os12g09250|13112.m00979|intron_1	GCTGGAGCATGTGGAGTCACTGGC		4	LOC_Os12g09250|13112.m00979|intron_1	ACTGAAAAATATGCTAAAGGGTA
1	LOC_Os12g09250|13112.m00979|intron_1	GCTGGAGGTAGCTCGATGCTTGCG		4	LOC_Os12g09250|13112.m00979|intron_1	ACTGAAAAATATGCTAAAGGGTAG
1	LOC_Os12g09250|13112.m00979|intron_1	GCTGGATGAGAACGGCTCACGC		1	LOC_Os12g09250|13112.m00979|intron_1	ACTGAATAAAGCATAAAGGAGG
3	LOC_Os12g09250|13112.m00979|intron_1	GCTGTCGAGAAGCTCTTCCGCTG		2	LOC_Os12g09250|13112.m00979|intron_1	ACTGCTGCTGTCCTACTAACCGCA
1	LOC_Os12g09250|13112.m00979|intron_1	GCTTGCTCGACTGCTTAGTGA		2	LOC_Os12g09250|13112.m00979|intron_1	ACTGTGTAGCATCCACCTCCTC
1	LOC_Os12g09250|13112.m00979|intron_1	GCTTGCTCGACTGCTTAGTGATCT		2	LOC_Os12g09250|13112.m00979|intron_1	ACTTCGACTACGACGAGCTCTTCG
1	LOC_Os12g09250|13112.m00979|intron_1	GGACGCCATCAGGCATGCGCAGG		1	LOC_Os12g09250|13112.m00979|intron_1	ACTTGCTATCCACCCTGAGCTC
1	LOC_Os12g09250|13112.m00979|intron_1	GGACTCCATCCGTGCCACGGGA		10	LOC_Os12g09250|13112.m00979|intron_1	ACTTTCCTGTAGGCTAAACATCTC
1	LOC_Os12g09250|13112.m00979|intron_1	GGACTTGCTATCCACCCTGAGCTC		1	LOC_Os12g09250|13112.m00979|intron_1	ACTTTGCTCTCCGTCTCAACACTC
1	LOC_Os12g09250|13112.m00979|intron_1	GGAGAGACTGAAGCTGAGCCGCG		1	LOC_Os12g09250|13112.m00979|intron_1	AGAAACACGCGGCATGGCGTG
1	LOC_Os12g09250|13112.m00979|intron_1	GGAGATCAAGGGTGTTGGCTC		2	LOC_Os12g09250|13112.m00979|intron_1	AGAAGAATCACGACCAAGGACCAC
1	LOC_Os12g09250|13112.m00979|intron_1	GGAGGAGAGACTGAAGCTG		2	LOC_Os12g09250|13112.m00979|intron_1	AGAAGCTCTTCCGCTGCGTCCC
1	LOC_Os12g09250|13112.m00979|intron_1	GGAGGAGAGACTGAAGCTGAGCCG		1	LOC_Os12g09250|13112.m00979|intron_1	AGAAGCTCTTCCGCTGCGTCCCTGA
1	LOC_Os12g09250|13112.m00979|intron_1	GGAGGCAGTCCGGTACGGTGA		1	LOC_Os12g09250|13112.m00979|intron_1	AGAATCACGACCAAGGACCACAAA
1	LOC_Os12g09250|13112.m00979|intron_1	GGAGTTGTCCTGGTGCACT		1	LOC_Os12g09250|13112.m00979|intron_1	AGACCTTGCGCAGCAGCATCAACGG
1	LOC_Os12g09250|13112.m00979|intron_1	GGATCGAAGTGCACCAGGACA		1	LOC_Os12g09250|13112.m00979|intron_1	AGACGGTTGTGGGGATGGCTC
1	LOC_Os12g09250|13112.m00979|intron_1	GGATCGACTACGACGATGCCTTCG		1	LOC_Os12g09250|13112.m00979|intron_1	AGACTCCGGTGAGCAGCCTGTGCT
1	LOC_Os12g09250|13112.m00979|intron_1	GGATGTGCTTGCTCCGTTCGTGAA		3	LOC_Os12g09250|13112.m00979|intron_1	AGACTGAAGCTGAGCCGCGACAGC
1	LOC_Os12g09250|13112.m00979|intron_1	GGCAGTCCGGTACGGTGACGT		1	LOC_Os12g09250|13112.m00979|intron_1	AGAGACCGTGGTCGAGAGTC
1	LOC_Os12g09250|13112.m00979|intron_1	GGCAGTCCGGTACGGTGACGTCGA		2	LOC_Os12g09250|13112.m00979|intron_1	AGAGACTGAAGCTGAGCCGCGAC
1	LOC_Os12g09250|13112.m00979|intron_1	GGCCCTCCTCAAGCAGAGGGGGA		3	LOC_Os12g09250|13112.m00979|intron_1	AGAGCGCCTGGGTCGAAGCGG
1	LOC_Os12g09250|13112.m00979|intron_1	GGCCGGTCATGTGATGGGTGGCGC		1	LOC_Os12g09250|13112.m00979|intron_1	AGAGCGCCTGGGTCGAAGCGGCGG
1	LOC_Os12g09250|13112.m00979|intron_1	GGCGAGCAGCTACGGTACCGTAC		1	LOC_Os12g09250|13112.m00979|intron_1	AGAGCTCGAGGAACTTGATCCT
2	LOC_Os12g09250|13112.m00979|intron_1	GGCGAGCTACATCAACACCAAGGA		1	LOC_Os12g09250|13112.m00979|intron_1	AGAGGATGGCACTCGAGATGG
1	LOC_Os12g09250|13112.m00979|intron_1	GGCGCAACCAGACGGTTGTGGGG		1	LOC_Os12g09250|13112.m00979|intron_1	AGAGGGCCTTGTGCAGGCGTAGCA
2	LOC_Os12g09250|13112.m00979|intron_1	GGCTCCCCACAAGACGTCGGTACT		1	LOC_Os12g09250|13112.m00979|intron_1	AGAGGTTGAGACCTTGCGCAGC
1	LOC_Os12g09250|13112.m00979|intron_1	GGCTGTCGACAGTCTTTGGCC		1	LOC_Os12g09250|13112.m00979|intron_1	AGATCAAGGGTGTTGGCTCCG
1	LOC_Os12g09250|13112.m00979|intron_1	GGCTTCATCCCTCTTCAGCTT		2	LOC_Os12g09250|13112.m00979|intron_1	AGATCACTAAGCAGTCGAGCA
1	LOC_Os12g09250|13112.m00979|intron_1	GGGCCCTCCTCAAGCAGAGGGGGA		4	LOC_Os12g09250|13112.m00979|intron_1	AGATGAAGGCCACCTTCCAGATGA
2	LOC_Os12g09250|13112.m00979|intron_1	GGGCCTTGGTAGGCGAGCGGT		1	LOC_Os12g09250|13112.m00979|intron_1	AGATGCTAACTGCTGCTGTCCT
1	LOC_Os12g09250|13112.m00979|intron_1	GGGGAAGTTGGGCCATCCCGAT		1	LOC_Os12g09250|13112.m00979|intron_1	AGATGCTGTCCTGAAAAAGGTG
1	LOC_Os12g09250|13112.m00979|intron_1	GGGGATCGAAGTGCACCAGGACA		17	LOC_Os12g09250|13112.m00979|intron_1	AGATGCTGTCCTGAAAAAGGTGAA
1	LOC_Os12g09250|13112.m00979|intron_1	GGGGATCGAAGTGCACCAGGACAA		1	LOC_Os12g09250|13112.m00979|intron_1	AGATGTTAGAATTTCAATGGTT
1	LOC_Os12g09250|13112.m00979|intron_1	GGGGGAGTAGGCAGCTCTTCT		2	LOC_Os12g09250|13112.m00979|intron_1	AGATGTTAGAATTTCAATGGTTA
1	LOC_Os12g09250|13112.m00979|intron_1	GGGTAGTAGAGACCGTGGTCGAGA		1	LOC_Os12g09250|13112.m00979|intron_1	AGCAAAAAGAAGAATCACGACCA
1	LOC_Os12g09250|13112.m00979|intron_1	GGGTGGGTATGGGACAAGGCGGTG		2	LOC_Os12g09250|13112.m00979|intron_1	AGCAAAAAGAAGAATCACGACCAA
2	LOC_Os12g09250|13112.m00979|intron_1	GGGTGGTACCTCGACACCGGC		1	LOC_Os12g09250|13112.m00979|intron_1	AGCAACTGAAAAATATGCTAAAGGG
1	LOC_Os12g09250|13112.m00979|intron_1	GGGTGTTCAAGCTGAAGAGGGA		2	LOC_Os12g09250|13112.m00979|intron_1	AGCAAGCCAGAGCGCCTGGGT
1	LOC_Os12g09250|13112.m00979|intron_1	GGGTGTTCATCGGCTACGCGG		1	LOC_Os12g09250|13112.m00979|intron_1	AGCAAGCCAGAGCGCCTGGGTCGA
1	LOC_Os12g09250|13112.m00979|intron_1	GGTACGGTGACGTCGACTACGA		1	LOC_Os12g09250|13112.m00979|intron_1	AGCAAGTCCGCTCTGGCCCTGGC
1	LOC_Os12g09250|13112.m00979|intron_1	GGTCAAGCAGCAGGTGGTGGC		1	LOC_Os12g09250|13112.m00979|intron_1	AGCAGAAGAGCGCAGGCGAGCA
1	LOC_Os12g09250|13112.m00979|intron_1	GGTCCTCGGCAGCAAGGGAGAGGC		1	LOC_Os12g09250|13112.m00979|intron_1	AGCAGAAGAGCGCAGGCGAGCAA
1	LOC_Os12g09250|13112.m00979|intron_1	GGTCCTTGGTGTTGATGTAGCT		1	LOC_Os12g09250|13112.m00979|intron_1	AGCAGAGCTCGAGGAACTTGATCC
3	LOC_Os12g09250|13112.m00979|intron_1	GGTGAAGTCGTCGTACGTCGGAGT		1	LOC_Os12g09250|13112.m00979|intron_1	AGCAGCATCAACGGCTCCATCGCC
1	LOC_Os12g09250|13112.m00979|intron_1	GGTGAGCCTCGGTCTTTTGTAGAG		1	LOC_Os12g09250|13112.m00979|intron_1	AGCAGCCTGCGCATGCCTGATGGC
1	LOC_Os12g09250|13112.m00979|intron_1	GGTGCACTTCGATCCCCAGGTA		1	LOC_Os12g09250|13112.m00979|intron_1	AGCAGCTCTGCGACGTTTGCG
1	LOC_Os12g09250|13112.m00979|intron_1	GGTGGGTATGGGACAAGGCGG		4	LOC_Os12g09250|13112.m00979|intron_1	AGCATAAAGGAGGCATAAAGGAGA
1	LOC_Os12g09250|13112.m00979|intron_1	GGTGGTGACGGCCGCCTACATCCT		3	LOC_Os12g09250|13112.m00979|intron_1	AGCATATTTTTCAGTTGCTAGGAC
1	LOC_Os12g09250|13112.m00979|intron_1	GGTGGTGTCGACGAAGAGCTC		1	LOC_Os12g09250|13112.m00979|intron_1	AGCATCGAGCTACCTCCAGCGG
1	LOC_Os12g09250|13112.m00979|intron_1	GGTGTAGTGGCGCTGAATGCC		1	LOC_Os12g09250|13112.m00979|intron_1	AGCCAGAGCGCCTGGGTCGAAGCG
1	LOC_Os12g09250|13112.m00979|intron_1	GGTGTCGACGAAGAGCTCGTC		1	LOC_Os12g09250|13112.m00979|intron_1	AGCCAGCGCAAGAAGGAGTCGCAC
1	LOC_Os12g09250|13112.m00979|intron_1	GGTTCATGCAGCGACCGACGA		2	LOC_Os12g09250|13112.m00979|intron_1	AGCCGAAGACCCGCAGGTGGGA
5	LOC_Os12g09250|13112.m00979|intron_1	GGTTTCGTGCAGCAGGAGGGGA		1	LOC_Os12g09250|13112.m00979|intron_1	AGCCGAAGACCCGCAGGTGGGAGA
1	LOC_Os12g09250|13112.m00979|intron_1	GTACAGCGACAGCGACCACGCCGGC		1	LOC_Os12g09250|13112.m00979|intron_1	AGCCGATGAACACCCCTGGGGTGC
1	LOC_Os12g09250|13112.m00979|intron_1	GTACCGTACGATGGAGGATCTT		1	LOC_Os12g09250|13112.m00979|intron_1	AGCCTCTCCCTTGCTGCCGAGGAC
1	LOC_Os12g09250|13112.m00979|intron_1	GTACCGTACGATGGAGGATCTTCTC		1	LOC_Os12g09250|13112.m00979|intron_1	AGCCTTGTCGTTGCTGGAGCC
1	LOC_Os12g09250|13112.m00979|intron_1	GTACGGTGACGTCGACTACGA		1	LOC_Os12g09250|13112.m00979|intron_1	AGCGACCGACGACGGAGCACC
1	LOC_Os12g09250|13112.m00979|intron_1	GTACTGCACCATTTTCTGCAAGAGA		2	LOC_Os12g09250|13112.m00979|intron_1	AGCGAGAACTGCATCTCGGGCGGG
1	LOC_Os12g09250|13112.m00979|intron_1	GTAGACGTGCTTGGAGGAGTGGCT		1	LOC_Os12g09250|13112.m00979|intron_1	AGCGAGCGATCTGCCTGTACTTCT
1	LOC_Os12g09250|13112.m00979|intron_1	GTAGCGGATGATCCTCTTCACAGC		1	LOC_Os12g09250|13112.m00979|intron_1	AGCGATCTGCCTGTACTTCTCAGG
1	LOC_Os12g09250|13112.m00979|intron_1	GTAGGCGAGCGGTTGAGGATGTAG		2	LOC_Os12g09250|13112.m00979|intron_1	AGCGCAAGAAGGAGTCGCACGGAC
1	LOC_Os12g09250|13112.m00979|intron_1	GTAGTCGAAGTCGTGGCCCGA		3	LOC_Os12g09250|13112.m00979|intron_1	AGCGCCTGGGTCGAAGCGGCGG
1	LOC_Os12g09250|13112.m00979|intron_1	GTCACCGTACCGGACTGCCTC		1	LOC_Os12g09250|13112.m00979|intron_1	AGCGGTTGAGGATGTAGGCGGCCG
1	LOC_Os12g09250|13112.m00979|intron_1	GTCACCGTACCGGACTGCCTCCCA		1	LOC_Os12g09250|13112.m00979|intron_1	AGCTCAACCGAGCTTGGGAAGGGG
1	LOC_Os12g09250|13112.m00979|intron_1	GTCCCTGAGAAGTACAGGCAGA		1	LOC_Os12g09250|13112.m00979|intron_1	AGCTCCCAGGTGCGGTTCTCCTGA
1	LOC_Os12g09250|13112.m00979|intron_1	GTCCGCAAGCTGGTCCTTGGT		1	LOC_Os12g09250|13112.m00979|intron_1	AGCTCGATGCTTGCGTGAGCCAGG
1	LOC_Os12g09250|13112.m00979|intron_1	GTCCTTGGTGTTGATGTAGCTC		1	LOC_Os12g09250|13112.m00979|intron_1	AGCTCGTGTTGAGCGCAGCCCGGT
1	LOC_Os12g09250|13112.m00979|intron_1	GTCGTCTTGTGGGGAAGTTGGG		2	LOC_Os12g09250|13112.m00979|intron_1	AGCTCTCTCCTCGTCGTAGGTGTC
1	LOC_Os12g09250|13112.m00979|intron_1	GTCTCCCTCTGCAACGGCTCCAGC		6	LOC_Os12g09250|13112.m00979|intron_1	AGCTGCGGTTAGTAGGACAACAGC
2	LOC_Os12g09250|13112.m00979|intron_1	GTCTTGTGCGTCGTCTTGTGGGGA		13	LOC_Os12g09250|13112.m00979|intron_1	AGCTGCGGTTAGTAGGACAGCAGC
1	LOC_Os12g09250|13112.m00979|intron_1	GTCTTGTGGGGAAGTTGGGCCA		1	LOC_Os12g09250|13112.m00979|intron_1	AGCTGCTTCAGGGCCTCGAAGTG
1	LOC_Os12g09250|13112.m00979|intron_1	GTGAGGATGTTGATGACTTTGCTC		2	LOC_Os12g09250|13112.m00979|intron_1	AGCTGGATGAGAACGGCTCACGCG
2	LOC_Os12g09250|13112.m00979|intron_1	GTGCACCAGGACAACTCCGGG		1	LOC_Os12g09250|13112.m00979|intron_1	AGCTGTCCTAGCAACTGAAAAATA
1	LOC_Os12g09250|13112.m00979|intron_1	GTGCCAGTGATCACCAAGTCGTCGA		1	LOC_Os12g09250|13112.m00979|intron_1	AGGAAAGCCGTTGCGGCCGGTGCC
1	LOC_Os12g09250|13112.m00979|intron_1	GTGCCGCTGGAGGTAGCTCGAT		2	LOC_Os12g09250|13112.m00979|intron_1	AGGAAATGCCTTGCTGGTGGG
1	LOC_Os12g09250|13112.m00979|intron_1	GTGGACGATGGTTCGACTCCGACGTA		1	LOC_Os12g09250|13112.m00979|intron_1	AGGAAGAGCCGGCTCTGCTCC
1	LOC_Os12g09250|13112.m00979|intron_1	GTGGGGAAGTTGGGCCATCCCGA		2	LOC_Os12g09250|13112.m00979|intron_1	AGGACAACAGCAGTTAGCATCT
1	LOC_Os12g09250|13112.m00979|intron_1	GTGGTGACGGCCGCCTACATCC		2	LOC_Os12g09250|13112.m00979|intron_1	AGGACAACAGCAGTTAGCATCTCC
1	LOC_Os12g09250|13112.m00979|intron_1	GTGTGTTGGTGTTGGAGTCGGTGG		2	LOC_Os12g09250|13112.m00979|intron_1	AGGACAGCATCTACCCTTTAGCAT
1	LOC_Os12g09250|13112.m00979|intron_1	GTGTTGATGTAGCTCGCCTTGATG		1	LOC_Os12g09250|13112.m00979|intron_1	AGGACAGCTGCGGTTAGTAGGA
1	LOC_Os12g09250|13112.m00979|intron_1	GTGTTGGCTCCGTCACCTTCA		7	LOC_Os12g09250|13112.m00979|intron_1	AGGACAGCTGCGGTTAGTAGGACA
1	LOC_Os12g09250|13112.m00979|intron_1	GTTCAAGGAGGAGATGAAGGCCA		1	LOC_Os12g09250|13112.m00979|intron_1	AGGACAGCTGCGGTTAGTAGGACAG
1	LOC_Os12g09250|13112.m00979|intron_1	GTTGAGGATGTAGGCGGCCGTC		2	LOC_Os12g09250|13112.m00979|intron_1	AGGACCACAAAGACTTATCCAACA
1	LOC_Os12g09250|13112.m00979|intron_1	GTTGAGGATGTAGGCGGCCGTCAC		1	LOC_Os12g09250|13112.m00979|intron_1	AGGAGATGAAGGCCACCTTCCAGA
1	LOC_Os12g09250|13112.m00979|intron_1	GTTGCGGGGACTCTCGACCACGG		4	LOC_Os12g09250|13112.m00979|intron_1	AGGATCAAGTTCCTCGAGCTCTGC
1	LOC_Os12g09250|13112.m00979|intron_1	TAAACGGCGACTTGAAGGAGG		1	LOC_Os12g09250|13112.m00979|intron_1	AGGATGTAGGCGGCCGTCACCACC
1	LOC_Os12g09250|13112.m00979|intron_1	TAAACGGCGACTTGAAGGAGGA		1	LOC_Os12g09250|13112.m00979|intron_1	AGGCCCTCTACGGCTTGCGGC
2	LOC_Os12g09250|13112.m00979|intron_1	TAAGCAGTCGAGCAAGCCAGAG		1	LOC_Os12g09250|13112.m00979|intron_1	AGGCCCTCTACGGCTTGCGGCAGG
2	LOC_Os12g09250|13112.m00979|intron_1	TACATCAACACCAAGGACCAG		1	LOC_Os12g09250|13112.m00979|intron_1	AGGCGAGCGGTTGAGGATGTAGGC
3	LOC_Os12g09250|13112.m00979|intron_1	TACATCAACACCAAGGACCAGC		3	LOC_Os12g09250|13112.m00979|intron_1	AGGCGAGCTACATCAACACCAAGG
1	LOC_Os12g09250|13112.m00979|intron_1	TACCTGGGGATCGAAGTGCACC		1	LOC_Os12g09250|13112.m00979|intron_1	AGGCTAAACATCTCTTGTTCCACCC
1	LOC_Os12g09250|13112.m00979|intron_1	TACGACGAGGAGAGAGCTGTCGAG		2	LOC_Os12g09250|13112.m00979|intron_1	AGGCTGTGAAGAGGATCATCCGCT
1	LOC_Os12g09250|13112.m00979|intron_1	TACGATGGAGGATCTTCTCGGCGA		1	LOC_Os12g09250|13112.m00979|intron_1	AGGGACGCAGCGGAAGAGCTTC
1	LOC_Os12g09250|13112.m00979|intron_1	TACGTCAGTCGGTTCATGCAGCGA		1	LOC_Os12g09250|13112.m00979|intron_1	AGGGAGAGGCTGCGGACGC
1	LOC_Os12g09250|13112.m00979|intron_1	TAGCCGATGAACACCCCTGGG		2	LOC_Os12g09250|13112.m00979|intron_1	AGGGCATCCAAACTGAATAAAGCA
1	LOC_Os12g09250|13112.m00979|intron_1	TAGGTCGCCTCAAGGTCGTCG		1	LOC_Os12g09250|13112.m00979|intron_1	AGGGCCTTGGTAGGCGAGCGGT
1	LOC_Os12g09250|13112.m00979|intron_1	TCAAGTCGGCGTTTCTAAACGGC		1	LOC_Os12g09250|13112.m00979|intron_1	AGGGCCTTGGTAGGCGAGCGGTTG
1	LOC_Os12g09250|13112.m00979|intron_1	TCACCAAGCCTCTTGGGAGGA		2	LOC_Os12g09250|13112.m00979|intron_1	AGGGCGTGGAATGCCAAGTTGGAT
3	LOC_Os12g09250|13112.m00979|intron_1	TCACGAACGGAGCAAGCACATC		3	LOC_Os12g09250|13112.m00979|intron_1	AGGGTAGATGCTGTCCTGAAAAAG
1	LOC_Os12g09250|13112.m00979|intron_1	TCACTAAGCAGTCGAGCAAGC		2	LOC_Os12g09250|13112.m00979|intron_1	AGGGTGAGGCTCCAGGTGCGGC
1	LOC_Os12g09250|13112.m00979|intron_1	TCAGCGTGGGACAGCTGGATG		1	LOC_Os12g09250|13112.m00979|intron_1	AGGTACCACCCATCAGCCTTGTC
1	LOC_Os12g09250|13112.m00979|intron_1	TCAGGGACGCAGCGGAAGAGCT		1	LOC_Os12g09250|13112.m00979|intron_1	AGGTGCGGCACATGTGGGAGGC
1	LOC_Os12g09250|13112.m00979|intron_1	TCATCAGCGTGGGACAGCT		1	LOC_Os12g09250|13112.m00979|intron_1	AGTAGCGAACTCCACCGGGCT
1	LOC_Os12g09250|13112.m00979|intron_1	TCATCCAGCTGTCCCACGC		1	LOC_Os12g09250|13112.m00979|intron_1	AGTCCACACTGCAGGCACTCCGCA
1	LOC_Os12g09250|13112.m00979|intron_1	TCCACACTGCAGGCACTCCGCA		3	LOC_Os12g09250|13112.m00979|intron_1	AGTCCGCAAGCTGGTCCTTGGT
1	LOC_Os12g09250|13112.m00979|intron_1	TCCAGTGTCTCTGCCGAGGAG		2	LOC_Os12g09250|13112.m00979|intron_1	AGTCCGGTACGGTGACGTCGA
1	LOC_Os12g09250|13112.m00979|intron_1	TCCCACCTGCGGGTCTTCGGC		3	LOC_Os12g09250|13112.m00979|intron_1	AGTCCGTGCGACTCCTTCTTGCGCT
1	LOC_Os12g09250|13112.m00979|intron_1	TCCCACCTGCGGGTCTTCGGCT		1	LOC_Os12g09250|13112.m00979|intron_1	AGTCGGCGTTTCTAAACGGCG
2	LOC_Os12g09250|13112.m00979|intron_1	TCCCGTGGCACGGATGGAGTC		2	LOC_Os12g09250|13112.m00979|intron_1	AGTCTAAAATTCGAAATTTGAA
1	LOC_Os12g09250|13112.m00979|intron_1	TCCCTTCCTCCAAGTAGCTTCGG		1	LOC_Os12g09250|13112.m00979|intron_1	AGTCTAAAATTCGAAATTTGAATG
1	LOC_Os12g09250|13112.m00979|intron_1	TCCCTTCCTCCAAGTAGCTTCGGAT		1	LOC_Os12g09250|13112.m00979|intron_1	AGTCTTGTGCGTCGTCTTGTGGGG
1	LOC_Os12g09250|13112.m00979|intron_1	TCCGTCTCAACACTCTCTTGCAG		1	LOC_Os12g09250|13112.m00979|intron_1	AGTGAATGAAGAAAACCAGAAAAT
1	LOC_Os12g09250|13112.m00979|intron_1	TCCTCGACCCGGAGACACAGCGTG		1	LOC_Os12g09250|13112.m00979|intron_1	AGTGATCTCCTCGGCAGAGACACT
1	LOC_Os12g09250|13112.m00979|intron_1	TCCTCGGCAAGTGCCTCGTT		3	LOC_Os12g09250|13112.m00979|intron_1	AGTGCACCAGGACAACTCCGG
1	LOC_Os12g09250|13112.m00979|intron_1	TCCTCGGCAGAGACACTGGA		5	LOC_Os12g09250|13112.m00979|intron_1	AGTGCACCAGGACAACTCCGGG
1	LOC_Os12g09250|13112.m00979|intron_1	TCGAAGTCGTGGCCCGAGGGTGTG		6	LOC_Os12g09250|13112.m00979|intron_1	AGTGCACCAGGACAACTCCGGGA
1	LOC_Os12g09250|13112.m00979|intron_1	TCGACCAACACGCGTGAGCCG		6	LOC_Os12g09250|13112.m00979|intron_1	AGTGCACCAGGACAACTCCGGGAT
3	LOC_Os12g09250|13112.m00979|intron_1	TCGAGCTCTGCTCCAGGATCGG		1	LOC_Os12g09250|13112.m00979|intron_1	AGTGCGCACACGCTGTGTCTCCG
1	LOC_Os12g09250|13112.m00979|intron_1	TCGATCCCCAGGTAGAAGGAGAGA		2	LOC_Os12g09250|13112.m00979|intron_1	AGTGTGGCTCTGATACCAGATGTT
1	LOC_Os12g09250|13112.m00979|intron_1	TCGATGTCGCCGGCGTGGTCGCTG		1	LOC_Os12g09250|13112.m00979|intron_1	AGTTAGCATCTCCTTTATGCCTCC
1	LOC_Os12g09250|13112.m00979|intron_1	TCGCGTTCGCCAAGGAGCTTGG		19	LOC_Os12g09250|13112.m00979|intron_1	AGTTCCTCGAGCTCTGCTCCAGGA
1	LOC_Os12g09250|13112.m00979|intron_1	TCGCTCCCGTGGCACGGATGGAGT		3	LOC_Os12g09250|13112.m00979|intron_1	AGTTCTCGCTTTCCCAAAAGCGGA
1	LOC_Os12g09250|13112.m00979|intron_1	TCGCTTGGTGGCACGCGGTT		2	LOC_Os12g09250|13112.m00979|intron_1	AGTTGCTAGGACAGCTGCGGTT
1	LOC_Os12g09250|13112.m00979|intron_1	TCGGAGATGGACGCGGTTCAG		1	LOC_Os12g09250|13112.m00979|intron_1	AGTTGGATTCCACGCTCAAG
1	LOC_Os12g09250|13112.m00979|intron_1	TCGGAGATGGACGCGGTTCAGGAG		4	LOC_Os12g09250|13112.m00979|intron_1	AGTTGGGCCATCCCGATCCTGG
1	LOC_Os12g09250|13112.m00979|intron_1	TCGGCCTCGCAGCTGGACAGG		1	LOC_Os12g09250|13112.m00979|intron_1	AGTTTCACCTTTTTCAGGAC
3	LOC_Os12g09250|13112.m00979|intron_1	TCGGCCTCGCAGCTGGACAGGG		4	LOC_Os12g09250|13112.m00979|intron_1	AGTTTCACCTTTTTCAGGACAGCA
1	LOC_Os12g09250|13112.m00979|intron_1	TCGGGATGGCCCAACTTCCCCA		2	LOC_Os12g09250|13112.m00979|intron_1	AGTTTGGATGCCCTCTAGGAC
1	LOC_Os12g09250|13112.m00979|intron_1	TCGGGTAGTAGAGACCGTGGT		1	LOC_Os12g09250|13112.m00979|intron_1	AGTTTGGATGCCCTCTAGGACA
1	LOC_Os12g09250|13112.m00979|intron_1	TCGGGTAGTAGAGACCGTGGTC		1	LOC_Os12g09250|13112.m00979|intron_1	AGTTTGGATGCCCTCTAGGACAAC
1	LOC_Os12g09250|13112.m00979|intron_1	TCGGTACTGTGTAGCATCCACC		1	LOC_Os12g09250|13112.m00979|intron_1	AGTTTGGATGCCCTCTAGGACAGC
5	LOC_Os12g09250|13112.m00979|intron_1	TCGGTCAAGCAGCAGGTGGTG		1	LOC_Os12g09250|13112.m00979|intron_1	ATAAATGAGGCATAAAGGAGAT
2	LOC_Os12g09250|13112.m00979|intron_1	TCGTACTGCGCTGATGAGGGCATT		1	LOC_Os12g09250|13112.m00979|intron_1	ATAAATGAGGCATAAAGGAGATGC
2	LOC_Os12g09250|13112.m00979|intron_1	TCGTCGACGACCTCTCCCGCT		1	LOC_Os12g09250|13112.m00979|intron_1	ATAAGTCTTTGTGGTCCTTGG
1	LOC_Os12g09250|13112.m00979|intron_1	TCGTCTTGTGGGGAAGTTGGG		1	LOC_Os12g09250|13112.m00979|intron_1	ATAAGTCTTTGTGGTCCTTGGT
1	LOC_Os12g09250|13112.m00979|intron_1	TCGTCTTGTGGGGAAGTTGGGC		1	LOC_Os12g09250|13112.m00979|intron_1	ATAAGTCTTTGTGGTCCTTGGTC
1	LOC_Os12g09250|13112.m00979|intron_1	TCGTCTTGTGGGGAAGTTGGGCCA		4	LOC_Os12g09250|13112.m00979|intron_1	ATAAGTCTTTGTGGTCCTTGGTCG
1	LOC_Os12g09250|13112.m00979|intron_1	TCGTGTTGAGCGCAGCCCGG		1	LOC_Os12g09250|13112.m00979|intron_1	ATAGCAAGTCCGCTCTGGCCC
1	LOC_Os12g09250|13112.m00979|intron_1	TCTACCGGCGGGGCAATGGAG		1	LOC_Os12g09250|13112.m00979|intron_1	ATAGCAAGTCCGCTCTGGCCCTGG
1	LOC_Os12g09250|13112.m00979|intron_1	TCTCCGTCTCAACACTCTCTT		1	LOC_Os12g09250|13112.m00979|intron_1	ATATATGTTAGAATTTCAATGGTT
1	LOC_Os12g09250|13112.m00979|intron_1	TCTGCCGAGGAGATCACTAAGCA		5	LOC_Os12g09250|13112.m00979|intron_1	ATATGCTAAAGGGTAGATGCTGTC
1	LOC_Os12g09250|13112.m00979|intron_1	TCTGCTGCGGGCTGTACGGCGTGG		1	LOC_Os12g09250|13112.m00979|intron_1	ATATGCTAAAGGGTAGATGCTGTCC
1	LOC_Os12g09250|13112.m00979|intron_1	TCTTGCGCTGGCTGCTCAGG		2	LOC_Os12g09250|13112.m00979|intron_1	ATATGTATCCAACCTCCCTCGGGT
1	LOC_Os12g09250|13112.m00979|intron_1	TGAACCGACTGACGTAGCCGA		1	LOC_Os12g09250|13112.m00979|intron_1	ATATTTTTCAGTTGCTAGGACAGC
1	LOC_Os12g09250|13112.m00979|intron_1	TGAACCGACTGACGTAGCCGAC		1	LOC_Os12g09250|13112.m00979|intron_1	ATCAAGGGTGTTGGCTCCGTCA
1	LOC_Os12g09250|13112.m00979|intron_1	TGAACCGCGTCCATCTCCGACT		8	LOC_Os12g09250|13112.m00979|intron_1	ATCAAGTTCCTCGAGCTCTGCT
1	LOC_Os12g09250|13112.m00979|intron_1	TGAAGAAGAGCTGCCTACTCCCCC		1	LOC_Os12g09250|13112.m00979|intron_1	ATCACCATCGGCGGGAAGCTCCATC
1	LOC_Os12g09250|13112.m00979|intron_1	TGAAGGTGACGGAGCCAACACC		2	LOC_Os12g09250|13112.m00979|intron_1	ATCACGACCAAGGACCACAAAGAC
1	LOC_Os12g09250|13112.m00979|intron_1	TGAGAAGTACAGGCAGATCGCT		3	LOC_Os12g09250|13112.m00979|intron_1	ATCCAAACTGAATAAAGCATAAAG
1	LOC_Os12g09250|13112.m00979|intron_1	TGATCCCGGAGTTGTCCTGGT		2	LOC_Os12g09250|13112.m00979|intron_1	ATCCGAAGCTACTTGGAGGAAGGG
2	LOC_Os12g09250|13112.m00979|intron_1	TGATCCTCCCAAGAGGCTTGG		1	LOC_Os12g09250|13112.m00979|intron_1	ATCGACACCAGCAAGAGCACGAGC
2	LOC_Os12g09250|13112.m00979|intron_1	TGATCCTCCCAAGAGGCTTGGT		1	LOC_Os12g09250|13112.m00979|intron_1	ATCGACTCTACATCCTCAGCGCAC
1	LOC_Os12g09250|13112.m00979|intron_1	TGATGTAGCTCGCCTTGATGCT		1	LOC_Os12g09250|13112.m00979|intron_1	ATCGCTGCGGCACGCATCGGC
2	LOC_Os12g09250|13112.m00979|intron_1	TGATGTAGCTCGCCTTGATGCTCC		1	LOC_Os12g09250|13112.m00979|intron_1	ATCGGTGAGCCCAGCCAGCTC
1	LOC_Os12g09250|13112.m00979|intron_1	TGCACCAGCCGCCGGGATTTG		1	LOC_Os12g09250|13112.m00979|intron_1	ATCTCCTTTATGCCTCCTTTATGC
1	LOC_Os12g09250|13112.m00979|intron_1	TGCACCAGGACAACTCCGGGA		1	LOC_Os12g09250|13112.m00979|intron_1	ATCTGCCTGTACTTCTCAGGGACG
1	LOC_Os12g09250|13112.m00979|intron_1	TGCCAAGCCTCGTACGGTGTCCT		1	LOC_Os12g09250|13112.m00979|intron_1	ATGAACCGACTGACGTAGCCGACG
1	LOC_Os12g09250|13112.m00979|intron_1	TGCCTGTACTTCTCAGGGACG		1	LOC_Os12g09250|13112.m00979|intron_1	ATGATCCTCTTCACAGCCTGCTGG
1	LOC_Os12g09250|13112.m00979|intron_1	TGCGGGGACTCTCGACCACGG		1	LOC_Os12g09250|13112.m00979|intron_1	ATGATTCTTCTTTTTGCTTTTGGG
1	LOC_Os12g09250|13112.m00979|intron_1	TGCGTCCCTGAGAAGTACAGG		1	LOC_Os12g09250|13112.m00979|intron_1	ATGCCCTCTAGGACAACATCCC
1	LOC_Os12g09250|13112.m00979|intron_1	TGCGTCCCTGAGAAGTACAGGC		1	LOC_Os12g09250|13112.m00979|intron_1	ATGCCCTCTAGGACAACATCCCAT
1	LOC_Os12g09250|13112.m00979|intron_1	TGCGTCGTCTTGTGGGGAAGTT		2	LOC_Os12g09250|13112.m00979|intron_1	ATGCCTCCTTTATGCTTTATTCAG
1	LOC_Os12g09250|13112.m00979|intron_1	TGCGTGCGACGACGGTGAGCCT		1	LOC_Os12g09250|13112.m00979|intron_1	ATGCCTCCTTTATGCTTTATTCAGT
1	LOC_Os12g09250|13112.m00979|intron_1	TGCTACACAGTACCGACGTCTTGTG		2	LOC_Os12g09250|13112.m00979|intron_1	ATGCTAAAGGGTAGATGCTGTC
4	LOC_Os12g09250|13112.m00979|intron_1	TGCTCGACTGCTTAGTGATCTC		4	LOC_Os12g09250|13112.m00979|intron_1	ATGCTAAAGGGTAGATGCTGTCCT
1	LOC_Os12g09250|13112.m00979|intron_1	TGGACAGGGCCACCACCTGCT		1	LOC_Os12g09250|13112.m00979|intron_1	ATGCTACACAGTACCGACGTCTTG
2	LOC_Os12g09250|13112.m00979|intron_1	TGGAGGAAGGGAGCATCAAGG		1	LOC_Os12g09250|13112.m00979|intron_1	ATGCTGTCCTGAAAAAGGTGAAAC
3	LOC_Os12g09250|13112.m00979|intron_1	TGGATAGCAAGTCCGCTCTGGC		1	LOC_Os12g09250|13112.m00979|intron_1	ATGCTTTATTCAGTTTGGATGCCC
2	LOC_Os12g09250|13112.m00979|intron_1	TGGCTTGCTCGACTGCTTAGTG		1	LOC_Os12g09250|13112.m00979|intron_1	ATGGCCCAACTTCCCCACAAGA
1	LOC_Os12g09250|13112.m00979|intron_1	TGGGAGAGCGGAGTAGCGAACTCC		1	LOC_Os12g09250|13112.m00979|intron_1	ATGGCCCAACTTCCCCACAAGACG
1	LOC_Os12g09250|13112.m00979|intron_1	TGGGGAAGTTGGGCCATCCCGATC		2	LOC_Os12g09250|13112.m00979|intron_1	ATGGGATGCTGTCCTAGAGGG
1	LOC_Os12g09250|13112.m00979|intron_1	TGGGGATCGAAGTGCACCAGGACA		1	LOC_Os12g09250|13112.m00979|intron_1	ATGGTCACCACGGCGTCCAGA
1	LOC_Os12g09250|13112.m00979|intron_1	TGGTACCTCACTCGGATGTGCT		1	LOC_Os12g09250|13112.m00979|intron_1	ATGGTTACTCTCATTGAGAAGA
1	LOC_Os12g09250|13112.m00979|intron_1	TGGTCGCTGTCGCTGTACCCGA		1	LOC_Os12g09250|13112.m00979|intron_1	ATGGTTACTCTCATTGAGAAGAG
1	LOC_Os12g09250|13112.m00979|intron_1	TGGTGCACTTCGATCCCCAGG		1	LOC_Os12g09250|13112.m00979|intron_1	ATGGTTCGACTCCGACGTACGA
1	LOC_Os12g09250|13112.m00979|intron_1	TGGTGCAGTACGGCGACGACACCT		1	LOC_Os12g09250|13112.m00979|intron_1	ATGTACTCGGCCTCGCAGCTG
1	LOC_Os12g09250|13112.m00979|intron_1	TGGTGGGTGTCTACGTCGACGA		1	LOC_Os12g09250|13112.m00979|intron_1	ATGTACTCGGCCTCGCAGCTGGAC
1	LOC_Os12g09250|13112.m00979|intron_1	TGTAGCTCGCCTTGATGCTCCCTT		2	LOC_Os12g09250|13112.m00979|intron_1	ATGTAGCTCGCCTTGATGCTCCCT
1	LOC_Os12g09250|13112.m00979|intron_1	TGTAGTAGACTCCGGTGAGCAG		1	LOC_Os12g09250|13112.m00979|intron_1	ATGTATCCAACCTCCCTCGGGTA
1	LOC_Os12g09250|13112.m00979|intron_1	TGTCCCACGCTGATGATAGAATT		1	LOC_Os12g09250|13112.m00979|intron_1	ATGTGCTTGCTCCGTTCGTGAA
1	LOC_Os12g09250|13112.m00979|intron_1	TGTGCGTCGTCTTGTGGGGAAGTT		1	LOC_Os12g09250|13112.m00979|intron_1	ATGTTGATGACTTTGCTCTCCGT
1	LOC_Os12g09250|13112.m00979|intron_1	TGTGCTTGCTCCGTTCGTGAA		1	LOC_Os12g09250|13112.m00979|intron_1	ATTCACTAAACACAAAAGCCATG
1	LOC_Os12g09250|13112.m00979|intron_1	TGTGGGAGGCAGTCCGGTACG		1	LOC_Os12g09250|13112.m00979|intron_1	ATTCAGCCGCTGTGAATTCGCCGC
1	LOC_Os12g09250|13112.m00979|intron_1	TGTGGGAGGCAGTCCGGTACGGTG		3	LOC_Os12g09250|13112.m00979|intron_1	ATTCAGTTTGGATGCCCTCTAG
1	LOC_Os12g09250|13112.m00979|intron_1	TGTGGGTGAGGTAGCGAAGGC		3	LOC_Os12g09250|13112.m00979|intron_1	ATTCAGTTTGGATGCCCTCTAGGA
1	LOC_Os12g09250|13112.m00979|intron_1	TTAAGTGGGTGTTCAAGCTGAA		1	LOC_Os12g09250|13112.m00979|intron_1	ATTCGAAATTTGAATGGGATGC
2	LOC_Os12g09250|13112.m00979|intron_1	TTAGGTCGCCTCAAGGTCGTC		1	LOC_Os12g09250|13112.m00979|intron_1	ATTCGAAATTTGAATGGGATGCTG
1	LOC_Os12g09250|13112.m00979|intron_1	TTCAAGGAGGAGATGAAGGCCACC		1	LOC_Os12g09250|13112.m00979|intron_1	ATTCGGGGGCTGGGGTAGACACGC
1	LOC_Os12g09250|13112.m00979|intron_1	TTCAAGTCGCCGTTTAGAAACGCC		1	LOC_Os12g09250|13112.m00979|intron_1	ATTCTATCATCAGCGTGGGACAGC
2	LOC_Os12g09250|13112.m00979|intron_1	TTCACGAACGGAGCAAGCACA		1	LOC_Os12g09250|13112.m00979|intron_1	ATTCTTCTTTTTGCTTTTGGGT
5	LOC_Os12g09250|13112.m00979|intron_1	TTCACGAACGGAGCAAGCACAT		2	LOC_Os12g09250|13112.m00979|intron_1	ATTCTTCTTTTTGCTTTTGGGTA
1	LOC_Os12g09250|13112.m00979|intron_1	TTCAGGAGAACCGCACCTGG		5	LOC_Os12g09250|13112.m00979|intron_1	ATTGGGCCAAAGACTGTCGACAGC
1	LOC_Os12g09250|13112.m00979|intron_1	TTCATCCGAAGCTACTTGGAGGAA		1	LOC_Os12g09250|13112.m00979|intron_1	ATTGTTGGATAAGTCTTTGTGGTC
1	LOC_Os12g09250|13112.m00979|intron_1	TTCCCCACAAGACGACGCACA		4	LOC_Os12g09250|13112.m00979|intron_1	ATTTCGAATTTTAGACTAGGAGGG
2	LOC_Os12g09250|13112.m00979|intron_1	TTCCCCACAAGACGACGCACAA		5	LOC_Os12g09250|13112.m00979|intron_1	ATTTGAATGGGATGCTGTCCT
1	LOC_Os12g09250|13112.m00979|intron_1	TTCCTCCAAGTAGCTTCGGATG		1	LOC_Os12g09250|13112.m00979|intron_1	ATTTGAATGGGATGCTGTCCTAGA
1	LOC_Os12g09250|13112.m00979|intron_1	TTCCTCCAAGTAGCTTCGGATGAA		1	LOC_Os12g09250|13112.m00979|intron_1	ATTTGTGATCCCCGGCAAGGA
1	LOC_Os12g09250|13112.m00979|intron_1	TTCCTCCACCTTGATGAGCCGAAGGT		2	LOC_Os12g09250|13112.m00979|intron_1	ATTTGTGATCCCCGGCAAGGAGGG
1	LOC_Os12g09250|13112.m00979|intron_1	TTCGCTCCCGTGGCACGGATGGAG		3	LOC_Os12g09250|13112.m00979|intron_1	ATTTTCTGGTTTTCTTCATTCACT
2	LOC_Os12g09250|13112.m00979|intron_1	TTCTAAACGGCGACTTGAAGGA		1	LOC_Os12g09250|13112.m00979|intron_1	ATTTTTCAGTTGCTAGGACAGCT
2	LOC_Os12g09250|13112.m00979|intron_1	TTCTAAACGGCGACTTGAAGGAGG		2	LOC_Os12g09250|13112.m00979|intron_1	ATTTTTCAGTTGCTAGGACAGCTG
1	LOC_Os12g09250|13112.m00979|intron_1	TTCTTGCGCTGGCTGCTCAGGA		1	LOC_Os12g09250|13112.m00979|intron_1	CAAATTTCGAATTTTAGACTAG
1	LOC_Os12g09250|13112.m00979|intron_1	TTGACCACATGGAGCAGCTCTGCGA		1	LOC_Os12g09250|13112.m00979|intron_1	CAAATTTCGAATTTTAGACTAGGA
1	LOC_Os12g09250|13112.m00979|intron_1	TTGATGTAGCTCGCCTTGATG		1	LOC_Os12g09250|13112.m00979|intron_1	CAACAGCAGTTAGCATCTCCT
4	LOC_Os12g09250|13112.m00979|intron_1	TTGATGTAGCTCGCCTTGATGC		1	LOC_Os12g09250|13112.m00979|intron_1	CAACCGTCTGGTTGCGCCGCTC
2	LOC_Os12g09250|13112.m00979|intron_1	TTGCCAGGGCCAGAGCGGACT		3	LOC_Os12g09250|13112.m00979|intron_1	CAACTGAAAAATATGCTAAAGGGT
1	LOC_Os12g09250|13112.m00979|intron_1	TTGCCGGTGGCAACGCCCTGGG		1	LOC_Os12g09250|13112.m00979|intron_1	CAAGTCGCCGTTTAGAAACGCC
2	LOC_Os12g09250|13112.m00979|intron_1	TTGCGGACTTGCTCACCAAGCC		2	LOC_Os12g09250|13112.m00979|intron_1	CAAGTCGGCGTTTCTAAACGG
2	LOC_Os12g09250|13112.m00979|intron_1	TTGCTATCCACCCTGAGCTCC		1	LOC_Os12g09250|13112.m00979|intron_1	CAAGTCGGCGTTTCTAAACGGCG
7	LOC_Os12g09250|13112.m00979|intron_1	TTGCTCACCAAGCCTCTTGGG		1	LOC_Os12g09250|13112.m00979|intron_1	CAAGTCGGCGTTTCTAAACGGCGA
1	LOC_Os12g09250|13112.m00979|intron_1	TTGCTCCGTTCGTGAAAAACGGG		1	LOC_Os12g09250|13112.m00979|intron_1	CACAAAGACTTATCCAACATTCTC
3	LOC_Os12g09250|13112.m00979|intron_1	TTGCTCGACTGCTTAGTGATC		1	LOC_Os12g09250|13112.m00979|intron_1	CACAAGACGACGCACAAGACTT
1	LOC_Os12g09250|13112.m00979|intron_1	TTGGCAGTCCGCTTTTGGGAAA		1	LOC_Os12g09250|13112.m00979|intron_1	CACAAGGCTCGCTTGGTGGCACGC
1	LOC_Os12g09250|13112.m00979|intron_1	TTGGGAGGATCAAGTTCCTCGA		1	LOC_Os12g09250|13112.m00979|intron_1	CACACTGCAGGCACTCCGCAAGGA
1	LOC_Os12g09250|13112.m00979|intron_1	TTGGGCCATCCCGATCCTGGAG		1	LOC_Os12g09250|13112.m00979|intron_1	CACAGCCTGCTGGTGCTCCGTC
2	LOC_Os12g09250|13112.m00979|intron_1	TTGGTGAGCAAGTCCGCAAGC		1	LOC_Os12g09250|13112.m00979|intron_1	CACAGTACCGACGTCTTGTGGGGA
1	LOC_Os12g09250|13112.m00979|intron_1	TTGGTGAGCAAGTCCGCAAGCT		1	LOC_Os12g09250|13112.m00979|intron_1	CACATAGACGTCAAGTCGGCGT
1	LOC_Os12g09250|13112.m00979|intron_1	TTGTGCGTCGTCTTGTGGGGA		1	LOC_Os12g09250|13112.m00979|intron_1	CACCCATCAGCCTTGTCGTTGC
1	LOC_Os12g09250|13112.m00979|intron_1	TTTCACGAACGGAGCAAGCACA		1	LOC_Os12g09250|13112.m00979|intron_1	CACCCTCGGCACGTCTTCGCACCC
1	LOC_Os12g09250|13112.m00979|intron_1	TTTCACGAACGGAGCAAGCACAT		1	LOC_Os12g09250|13112.m00979|intron_1	CACCTGCGGGTCTTCGGCTGCC
2	LOC_Os12g09250|13112.m00979|intron_1	TTTCACGAACGGAGCAAGCACATC		1	LOC_Os12g09250|13112.m00979|intron_1	CACCTGCTGCTTGACCGACTGC
1	LOC_Os12g09250|13112.m00979|intron_1	TTTCCCCAGCAGACGAGCTTCCGA		1	LOC_Os12g09250|13112.m00979|intron_1	CACCTTGCCCTCCTTGCCGGG
1	LOC_Os12g09250|13112.m00979|intron_1	TTTCCTCCATTGCCCCGCCGG		1	LOC_Os12g09250|13112.m00979|intron_1	CACGAACGGAGCAAGCACATCC
1	LOC_Os12g09250|13112.m00979|intron_1	TTTCTAAACGGCGACTTGAAGG		1	LOC_Os12g09250|13112.m00979|intron_1	CACGACCAAGGACCACAAAGAC
1	LOC_Os12g09250|13112.m00979|intron_1	TTTCTAAACGGCGACTTGAAGGAG		1	LOC_Os12g09250|13112.m00979|intron_1	CACTAAGCAGTCGAGCAAGCCAGA
1	LOC_Os12g09250|13112.m00979|intron_1	TTTTCACGAACGGAGCAAGCAC		2	LOC_Os12g09250|13112.m00979|intron_1	CACTTAAGGGTGATCGCGCGG
1	LOC_Os12g09250|13112.m00979|intron_1	TTTTCACGAACGGAGCAAGCACA		1	LOC_Os12g09250|13112.m00979|intron_1	CAGAAAATGGTGCAGTACGG
1	LOC_Os12g09250|13112.m00979|intron_1	TTTTGTAGAGGCCGAGAAACACGC		3	LOC_Os12g09250|13112.m00979|intron_1	CAGAGCGCCTGGGTCGAAGCG
1	LOC_Os12g09250|13112.m00979|intron_1	TTTTTCACGAACGGAGCAAGCACA		2	LOC_Os12g09250|13112.m00979|intron_1	CAGAGCGCCTGGGTCGAAGCGGC
1	LOC_Os12g01850|13112.m00102|intron_1	AAAACACATTTTCATTTCTTCGAT		1	LOC_Os12g09250|13112.m00979|intron_1	CAGCAGGCTGTGAAGAGGATCATC
1	LOC_Os12g01850|13112.m00102|intron_1	AAAAGATTACGTACAGGGTGGT		1	LOC_Os12g09250|13112.m00979|intron_1	CAGCCGAAGACCCGCAGGTGGG
1	LOC_Os12g01850|13112.m00102|intron_1	AAACTTTCATACCTATATACATGA		1	LOC_Os12g09250|13112.m00979|intron_1	CAGCGACAGCGACCACGCCGGC
3	LOC_Os12g01850|13112.m00102|intron_1	AAAGAGACGCTAGACATCACAAGC		1	LOC_Os12g09250|13112.m00979|intron_1	CAGCTACGGTACCGTACGATGGA
62	LOC_Os12g01850|13112.m00102|intron_1	AAAGTTACCTAGTCCAAAGTGA		1	LOC_Os12g09250|13112.m00979|intron_1	CAGCTGCGGTTAGTAGGACAAC
2	LOC_Os12g01850|13112.m00102|intron_1	AAAGTTACCTAGTCCAAAGTGAAA		8	LOC_Os12g09250|13112.m00979|intron_1	CAGCTGCGGTTAGTAGGACAACAG
1	LOC_Os12g01850|13112.m00102|intron_1	AACTTTACCTTTGTTGCACAATGG		1	LOC_Os12g09250|13112.m00979|intron_1	CAGGGACGCAGCGGAAGAGCTTCT
1	LOC_Os12g01850|13112.m00102|intron_1	AAGAGACGCTAGACATCACAAGCG		1	LOC_Os12g09250|13112.m00979|intron_1	CAGGGCCAGAGCGGACTTGCT
31	LOC_Os12g01850|13112.m00102|intron_1	AAGTTACCTAGTCCAAAGTGAA		1	LOC_Os12g09250|13112.m00979|intron_1	CAGGTGCGGCACATGTGGGAG
1	LOC_Os12g01850|13112.m00102|intron_1	AATCTTTTCACTTTGGACTAGGT		1	LOC_Os12g09250|13112.m00979|intron_1	CAGTCGGAGATGGACGCGGTTCAG
8	LOC_Os12g01850|13112.m00102|intron_1	ACTTTACCTTTGTTGCACAATGGA		2	LOC_Os12g09250|13112.m00979|intron_1	CAGTTGCTAGGACAGCTGCGGT
2	LOC_Os12g01850|13112.m00102|intron_1	ACTTTCATACCTATATACATGACA		1	LOC_Os12g09250|13112.m00979|intron_1	CAGTTTGGATGCCCTCTAGGACAA
1	LOC_Os12g01850|13112.m00102|intron_1	AGGTAACTTTACCTTTGTTGCACA		1	LOC_Os12g09250|13112.m00979|intron_1	CATAAAGGAGGCATAAAGGAGA
1	LOC_Os12g01850|13112.m00102|intron_1	AGTCCAAAGTGAAAAGATTACGTA		2	LOC_Os12g09250|13112.m00979|intron_1	CATATTTTTCAGTTGCTAGGACAGC
1	LOC_Os12g01850|13112.m00102|intron_1	AGTGAAAAGATTACGTACAGGGTG		2	LOC_Os12g09250|13112.m00979|intron_1	CATCAGCCTTGTCGTTGCTGGA
5	LOC_Os12g01850|13112.m00102|intron_1	AGTGAAACTTTGGTAATAAAACAT		1	LOC_Os12g09250|13112.m00979|intron_1	CATCCAAACTGAATAAAGCATA
1	LOC_Os12g01850|13112.m00102|intron_1	AGTGAAACTTTGGTAATAAAACATG		1	LOC_Os12g09250|13112.m00979|intron_1	CATCCCCTTGAGCGTGGAATCCAA
1	LOC_Os12g01850|13112.m00102|intron_1	ATACTTTTGTCGAAAGAGACGCTA		1	LOC_Os12g09250|13112.m00979|intron_1	CATCGAGCTACCTCCAGCGGC
1	LOC_Os12g01850|13112.m00102|intron_1	ATCACAAGCGAAAAGAGTTAGGGT		1	LOC_Os12g09250|13112.m00979|intron_1	CATCGAGGGCCTTGGTAGGCGAG
1	LOC_Os12g01850|13112.m00102|intron_1	ATCTAATCTTTTCACTTTGGACTA		1	LOC_Os12g09250|13112.m00979|intron_1	CATGTGATGGGTGGCGCCGGT
1	LOC_Os12g01850|13112.m00102|intron_1	ATCTTTTCACTTTGGACTAGG		1	LOC_Os12g09250|13112.m00979|intron_1	CATTCAAATTTCGAATTTTAGACT
1	LOC_Os12g01850|13112.m00102|intron_1	ATGGACCACCCCAAAACACATT		1	LOC_Os12g09250|13112.m00979|intron_1	CATTCTCCCCCTAAGTCTTGTG
1	LOC_Os12g01850|13112.m00102|intron_1	ATGTTTTATTGTCAAAGTTTCA		1	LOC_Os12g09250|13112.m00979|intron_1	CATTGAAATTCTAACATCTGGTATC
3	LOC_Os12g01850|13112.m00102|intron_1	ATGTTTTATTGTCAAAGTTTCACT		1	LOC_Os12g09250|13112.m00979|intron_1	CCAAGCTCGGTTGAGCTCTCAGCC
1	LOC_Os12g01850|13112.m00102|intron_1	CAAAGTTTCACTTTGGACCACCCT		1	LOC_Os12g09250|13112.m00979|intron_1	CCAAGCTTGCCACAGTTGCGGC
2	LOC_Os12g01850|13112.m00102|intron_1	CTTTACCTTTGTTGCACAATGGAC		1	LOC_Os12g09250|13112.m00979|intron_1	CCAAGGACCACAAAGACTTATC
1	LOC_Os12g01850|13112.m00102|intron_1	CTTTGTTGCACAATGGACCACC		1	LOC_Os12g09250|13112.m00979|intron_1	CCACACACGGCCGGACTTGGCC
1	LOC_Os12g01850|13112.m00102|intron_1	GAAACTTTGGTAATAAAACAT		1	LOC_Os12g09250|13112.m00979|intron_1	CCACCCATCACATGACCGGC
1	LOC_Os12g01850|13112.m00102|intron_1	GACATCACAAGCGAAAAGAGTTAG		1	LOC_Os12g09250|13112.m00979|intron_1	CCACCCATCAGCCTTGTCGTTGCT
1	LOC_Os12g01850|13112.m00102|intron_1	GCTAGACATCACAAGCGAAAAGAG		1	LOC_Os12g09250|13112.m00979|intron_1	CCACGCCGGCGACATCGACA
1	LOC_Os12g01850|13112.m00102|intron_1	GTGAAAAGATTACGTACAGGGTGG		1	LOC_Os12g09250|13112.m00979|intron_1	CCAGAAAATCGCCCCATCTCGAGT
1	LOC_Os12g01850|13112.m00102|intron_1	TAATCTTTTCACTTTGGACTAGGT		1	LOC_Os12g09250|13112.m00979|intron_1	CCAGAGCGCCTGGGTCGAAGCGGC
2	LOC_Os12g01850|13112.m00102|intron_1	TACCTAGTCCAAAGTGAAAAGA		1	LOC_Os12g09250|13112.m00979|intron_1	CCAGCACCAACAGCCACTCCTCC
1	LOC_Os12g01850|13112.m00102|intron_1	TAGACATCACAAGCGAAAAGAGT		1	LOC_Os12g09250|13112.m00979|intron_1	CCCCTAAGTCTTGTGCGTCGT
1	LOC_Os12g01850|13112.m00102|intron_1	TCACTTTGGACTAGGTAACTTT		1	LOC_Os12g09250|13112.m00979|intron_1	CCCGAGGGAGGTTGGATACAT
1	LOC_Os12g01850|13112.m00102|intron_1	TCCAAAGTGAAAAGATTACGT		1	LOC_Os12g09250|13112.m00979|intron_1	CCCTTCCTCCAAGTAGCTTCGGAT
1	LOC_Os12g01850|13112.m00102|intron_1	TCGATGACTTCGAGCAAATTGTT		1	LOC_Os12g09250|13112.m00979|intron_1	CCGACTGCATCGCGGCACGCC
2	LOC_Os12g01850|13112.m00102|intron_1	TGGGCCATGTTTTATTGTCAA		1	LOC_Os12g09250|13112.m00979|intron_1	CCGAGCTTGGGAAGGGGTGGAACA
1	LOC_Os12g01850|13112.m00102|intron_1	TGTAAAATTCAAGAATGCCCTGAG		1	LOC_Os12g09250|13112.m00979|intron_1	CCGAGTGCTCGAGGCGACCAA
1	LOC_Os12g01850|13112.m00102|intron_1	TTAGGGTAGTCCATTGTGCAACA		1	LOC_Os12g09250|13112.m00979|intron_1	CCGATGGAGGAGAGACTGAAGC
2	LOC_Os12g01850|13112.m00102|intron_1	TTCTTCGATGACTTCGAGCAAATT		2	LOC_Os12g09250|13112.m00979|intron_1	CCGCAGCTGTCCTAGCAACTGA
2	LOC_Os12g01850|13112.m00102|intron_1	TTGTCGAAAGAGACGCTAGACATC		1	LOC_Os12g09250|13112.m00979|intron_1	CCGCAGCTGTCCTAGCAACTGAAA
1	LOC_Os12g01850|13112.m00102|intron_1	TTTACCTTTGTTGCACAATGGA		1	LOC_Os12g09250|13112.m00979|intron_1	CCGCGATGCAGTCGGAGATGG
1	LOC_Os12g01850|13112.m00102|intron_1	TTTCACTTTGGACTAGGTAACTTT		1	LOC_Os12g09250|13112.m00979|intron_1	CCGCTCGTGCTCTTGCTGGTG
1	LOC_Os12g01850|13112.m00102|intron_1	TTTGGACTAGGTAACTTTACCTTT		1	LOC_Os12g09250|13112.m00979|intron_1	CCGCTCGTGCTCTTGCTGGTGT
1	LOC_Os12g01850|13112.m00102|intron_1	TTTGTCGAAAGAGACGCTAGACAT		1	LOC_Os12g09250|13112.m00979|intron_1	CCGCTCTGCTCGCTCCCGTGCCCTT
1	LOC_Os12g01830|13112.m00101|intron_7	AAAGTTACCTAGTCCAAAGTG		1	LOC_Os12g09250|13112.m00979|intron_1	CCGGCAAGGAGGGCAAGGTGCT
1	LOC_Os12g01830|13112.m00101|intron_7	AACTTTACTTTTGTTGCACAATGG		1	LOC_Os12g09250|13112.m00979|intron_1	CCGGCCGTGTGTGGGTGAGGTAGC
1	LOC_Os12g01830|13112.m00101|intron_7	AAGTGAAAAGATTAGATAAAGGGT		1	LOC_Os12g09250|13112.m00979|intron_1	CCGTCTCAACACTCTCTTGCAG
4	LOC_Os12g01830|13112.m00101|intron_7	AAGTTACCTAGTCCAAAGTGA		1	LOC_Os12g09250|13112.m00979|intron_1	CCTACATCCTCAACCGCTCGCC
1	LOC_Os12g01830|13112.m00101|intron_7	AATCTTTTCACTTTGGACTAGGTA		1	LOC_Os12g09250|13112.m00979|intron_1	CCTACTAACCGCAGCTGTCCT
1	LOC_Os12g01830|13112.m00101|intron_7	AATGGACTACCCTAACTCTTTTCG		1	LOC_Os12g09250|13112.m00979|intron_1	CCTCCATCGTACGGTACCGTA
1	LOC_Os12g01830|13112.m00101|intron_7	AATTTGCTCGAAGTCATCGAAGAA		1	LOC_Os12g09250|13112.m00979|intron_1	CCTCCCACATGTGCCGCACCTGGA
1	LOC_Os12g01830|13112.m00101|intron_7	ACAATTTGCTCGAAGTCATCGAAG		1	LOC_Os12g09250|13112.m00979|intron_1	CCTCGCAGCTGGACAGGGCCACCA
1	LOC_Os12g01830|13112.m00101|intron_7	ACCTAGTCCAAAGTGAAAAGAT		1	LOC_Os12g09250|13112.m00979|intron_1	CCTCGCAGGCAGCACGGCTCTCTC
1	LOC_Os12g01830|13112.m00101|intron_7	ACCTAGTCCAAAGTGAAAAGATTA		1	LOC_Os12g09250|13112.m00979|intron_1	CCTCGTACGGTGTCCTGCCATCGA
1	LOC_Os12g01830|13112.m00101|intron_7	ACTCTTTTCGCTTGTGATGTCTAG		1	LOC_Os12g09250|13112.m00979|intron_1	CCTGCCATCGAGGGCCTTGGT
1	LOC_Os12g01830|13112.m00101|intron_7	AGTATGTCATGTATATAGGTATGA		1	LOC_Os12g09250|13112.m00979|intron_1	CCTGCGGGTCTTCGGCTGCCTCG
2	LOC_Os12g01830|13112.m00101|intron_7	AGTTACCTAGTCCAAAGTGAAAAG		1	LOC_Os12g09250|13112.m00979|intron_1	CCTGGGACGCCATCGCTGCGGCA
7	LOC_Os12g01830|13112.m00101|intron_7	AGTTTCACTTTGGACCACCCTGTA		1	LOC_Os12g09250|13112.m00979|intron_1	CCTTCCTCCAAGTAGCTTCGGATG
1	LOC_Os12g01830|13112.m00101|intron_7	ATAGGTATGAAAGTTTGCTGGCAT		2	LOC_Os12g09250|13112.m00979|intron_1	CCTTCTACCTGGGGATCGAAGTGC
1	LOC_Os12g01830|13112.m00101|intron_7	ATGTCTAGCGTCTCTTTCGAC		1	LOC_Os12g09250|13112.m00979|intron_1	CCTTGGTGTTGATGTAGCTCG
1	LOC_Os12g01830|13112.m00101|intron_7	CATTGTGCAACAAAGGTAAAGTT		6	LOC_Os12g09250|13112.m00979|intron_1	CCTTGGTGTTGATGTAGCTCGC
1	LOC_Os12g01830|13112.m00101|intron_7	CGTTAACAATTTGCTCGAAGTCAT		1	LOC_Os12g09250|13112.m00979|intron_1	CGAAATTTGAATGGGATGCTGTCC
1	LOC_Os12g01830|13112.m00101|intron_7	CTCTTTTCGCTTGTGATGTCTAGC		1	LOC_Os12g09250|13112.m00979|intron_1	CGAAGACGTGCCGAGGGTGG
8	LOC_Os12g01830|13112.m00101|intron_7	CTTTTCACTTTGGACTAGGTA		1	LOC_Os12g09250|13112.m00979|intron_1	CGAAGCCATCGTCAAGCACAAGGC
1	LOC_Os12g01830|13112.m00101|intron_7	CTTTTCACTTTGGACTAGGTAA		3	LOC_Os12g09250|13112.m00979|intron_1	CGAAGTGCACCAGGACAACTCCGG
1	LOC_Os12g01830|13112.m00101|intron_7	GAAACTTTGACAATAAAACATGGC		1	LOC_Os12g09250|13112.m00979|intron_1	CGAATTTTAGACTAGGAGGGT
1	LOC_Os12g01830|13112.m00101|intron_7	GATGTCTAGCGTCTCTTTCGACAA		3	LOC_Os12g09250|13112.m00979|intron_1	CGAATTTTAGACTAGGAGGGTG
1	LOC_Os12g01830|13112.m00101|intron_7	GTAAAGTTACCTAGTCCAAAGTGA		1	LOC_Os12g09250|13112.m00979|intron_1	CGACAAGGCTGATGGGTGGTACC
1	LOC_Os12g01830|13112.m00101|intron_7	GTAATCTTTTCACTTTGGACTAGG		1	LOC_Os12g09250|13112.m00979|intron_1	CGACCAAGGACCACAAAGACTT
1	LOC_Os12g01830|13112.m00101|intron_7	GTATGTCATGTATATAGGTATGAA		1	LOC_Os12g09250|13112.m00979|intron_1	CGACGACGGAGCACCAGCAGGC
3	LOC_Os12g01830|13112.m00101|intron_7	GTTACCTAGTCCAAAGTGAAAAGA		2	LOC_Os12g09250|13112.m00979|intron_1	CGACGACGGAGCACCAGCAGGCTG
1	LOC_Os12g01830|13112.m00101|intron_7	GTTGCACAATGGACTACCCTAACT		2	LOC_Os12g09250|13112.m00979|intron_1	CGACTGCTTAGTGATCTCCTCG
2	LOC_Os12g01830|13112.m00101|intron_7	TAAAGGGTGGTCCAAAGTGAAACT		2	LOC_Os12g09250|13112.m00979|intron_1	CGAGAGTCCCCGCAACGTAGCGGA
2	LOC_Os12g01830|13112.m00101|intron_7	TAAAGTTACCTAGTCCAAAGTGA		1	LOC_Os12g09250|13112.m00979|intron_1	CGAGCCATCCCCACAACCGTCTGG
16	LOC_Os12g01830|13112.m00101|intron_7	TAAAGTTACCTAGTCCAAAGTGAA		4	LOC_Os12g09250|13112.m00979|intron_1	CGAGCTACATCAACACCAAGGACC
1	LOC_Os12g01830|13112.m00101|intron_7	TAACAATTTGCTCGAAGTCATCGA		2	LOC_Os12g09250|13112.m00979|intron_1	CGATCTGCCTGTACTTCTCAGGGA
1	LOC_Os12g01830|13112.m00101|intron_7	TACTTTTGTTGCACAATGGAC		1	LOC_Os12g09250|13112.m00979|intron_1	CGATGCAGTCGGAGATGGACGCGG
1	LOC_Os12g01830|13112.m00101|intron_7	TAGCGTCTCTTTCGACAAAAGTA		1	LOC_Os12g09250|13112.m00979|intron_1	CGATGCCTTCGCTCCCGTGGCA
1	LOC_Os12g01830|13112.m00101|intron_7	TATAGGTATGAAAGTTTGCTGG		2	LOC_Os12g09250|13112.m00979|intron_1	CGATGGAGGAGAGACTGAAGCTGA
1	LOC_Os12g01830|13112.m00101|intron_7	TCACTTTGGACTAGGTAACTT		1	LOC_Os12g09250|13112.m00979|intron_1	CGATGGAGGATCTTCTCGGCGA
1	LOC_Os12g01830|13112.m00101|intron_7	TCTCTTTCGACAAAAGTATGTCATG		1	LOC_Os12g09250|13112.m00979|intron_1	CGCAAGCTGGTCCTTGGTGTTG
1	LOC_Os12g01830|13112.m00101|intron_7	TCTTTTCACTTTGGACTAGGT		1	LOC_Os12g09250|13112.m00979|intron_1	CGCAAGCTGGTCCTTGGTGTTGA
1	LOC_Os12g01830|13112.m00101|intron_7	TGGTCCATTGTGCAACAAAGGT		1	LOC_Os12g09250|13112.m00979|intron_1	CGCAAGGCGCGGGGAGGTGTC
1	LOC_Os12g01830|13112.m00101|intron_7	TGGTCCATTGTGCAACAAAGGTA		1	LOC_Os12g09250|13112.m00979|intron_1	CGCAGCTGTCCTAGCAACTGA
1	LOC_Os12g01830|13112.m00101|intron_7	TTCACTTTGGACTAGGTAACT		3	LOC_Os12g09250|13112.m00979|intron_1	CGCAGCTGTCCTAGCAACTGAAAA
1	LOC_Os12g01830|13112.m00101|intron_7	TTTCACTTTGGACTAGGTAAC		1	LOC_Os12g09250|13112.m00979|intron_1	CGCCATGCCGCGTGTTTCTCGG
1	LOC_Os12g01830|13112.m00101|intron_7	TTTGACAATAAAACATGGCCCAAA		1	LOC_Os12g09250|13112.m00979|intron_1	CGCCGTGGTGACCATGGCGCCGGT
1	LOC_Os12g01830|13112.m00101|intron_7	TTTTATTACCAAAGTTTCACTTT		1	LOC_Os12g09250|13112.m00979|intron_1	CGCCTACATCCTCAACCGCTCGC
1	LOC_Os12g01830|13112.m00101|intron_4	AGATTGCATATCTGAATGCCGCAT		1	LOC_Os12g09250|13112.m00979|intron_1	CGCCTCGTGCGGGCTTTGCTCGAA
1	LOC_Os12g01830|13112.m00101|intron_3	AATTGTCAATAAATGCTAACTCTC		1	LOC_Os12g09250|13112.m00979|intron_1	CGCGATCACCCTTAAGTGGGTGTT
2	LOC_Os11g39420|13111.m03895|intron_9	TATATATATATATATATATA		1	LOC_Os12g09250|13112.m00979|intron_1	CGCGTCGTTGAGCTGGCTGG
6	LOC_Os11g39420|13111.m03895|intron_6	ATAAGACGAACGGTCAAACAT		1	LOC_Os12g09250|13112.m00979|intron_1	CGCGTGCCACCAAGCGAGCCTT
1	LOC_Os11g39420|13111.m03895|intron_6	CCGTTCGTCTTATTCAAAAAATTT		1	LOC_Os12g09250|13112.m00979|intron_1	CGCGTTCGCCAAGGAGCTTGG
1	LOC_Os11g39420|13111.m03895|intron_6	CGTTCGTCTTATTCAAAAAATTT		1	LOC_Os12g09250|13112.m00979|intron_1	CGCTACCTCACCCACACACGGC
2	LOC_Os11g39420|13111.m03895|intron_6	GTTCGTCTTATTCAAAAAATTTAA		1	LOC_Os12g09250|13112.m00979|intron_1	CGCTCTGGCTTGCTCGACTGCT
1	LOC_Os11g39420|13111.m03895|intron_6	GTTTGACCGTTCGTCTTATTCA		2	LOC_Os12g09250|13112.m00979|intron_1	CGCTGCGTCCCTGAGAAGTACAGG
1	LOC_Os11g39420|13111.m03895|intron_1	AAAATATTCTCAACAACACTGTCA		19	LOC_Os12g09250|13112.m00979|intron_1	CGGCCTCGCAGCTGGACAGGGC
1	LOC_Os11g39420|13111.m03895|intron_1	AAACTAGTACTAGACACT		1	LOC_Os12g09250|13112.m00979|intron_1	CGGCGACATCACCGCCGACAGGGA
7	LOC_Os11g39420|13111.m03895|intron_1	AAACTAGTACTAGACACTACTCTT		1	LOC_Os12g09250|13112.m00979|intron_1	CGGCGTTCAAGGAGGAGATGAA
2	LOC_Os11g39420|13111.m03895|intron_1	AAACTAGTACTAGACACTACTCTTT		1	LOC_Os12g09250|13112.m00979|intron_1	CGGGAAGCTCCATCTCACTCGGG
1	LOC_Os11g39420|13111.m03895|intron_1	AAACTATGTCTAGTGTCTTGGG		1	LOC_Os12g09250|13112.m00979|intron_1	CGGGCCACGACTTCGACTACGACG
18	LOC_Os11g39420|13111.m03895|intron_1	AAACTATGTCTAGTGTCTTGGGTT		3	LOC_Os12g09250|13112.m00979|intron_1	CGGGCTGCGCTCAACACGAGCTGG
1	LOC_Os11g39420|13111.m03895|intron_1	AAACTCCACATCATCAAGAAA		1	LOC_Os12g09250|13112.m00979|intron_1	CGGTCAGGGGAGAGAGAGCCGTGC
23	LOC_Os11g39420|13111.m03895|intron_1	AAACTCCACATCATCAAGAAACT		1	LOC_Os12g09250|13112.m00979|intron_1	CGGTCTCCCACCTGCGGGTCTTCGGC
38	LOC_Os11g39420|13111.m03895|intron_1	AAACTCCACATCATCAAGAAACTA		1	LOC_Os12g09250|13112.m00979|intron_1	CGGTGAAGGTGACGGAGCCAA
1	LOC_Os11g39420|13111.m03895|intron_1	AAATGTTTTCAATTTAGACTTGGG		1	LOC_Os12g09250|13112.m00979|intron_1	CGGTGGAGCTCAGGGTGGATAG
1	LOC_Os11g39420|13111.m03895|intron_1	AAATTCGCATTGGAGAAAACGTTA		1	LOC_Os12g09250|13112.m00979|intron_1	CGTCCCTGAGAAGTACAGGCAGA
3	LOC_Os11g39420|13111.m03895|intron_1	AAATTTAATACTACTTATCTCACA		1	LOC_Os12g09250|13112.m00979|intron_1	CGTCGTCTTGTGGGGAAGTTGG
8	LOC_Os11g39420|13111.m03895|intron_1	AACATCCAAGATATCATGTGAGAT		1	LOC_Os12g09250|13112.m00979|intron_1	CGTCGTCTTGTGGGGAAGTTGGGC
1	LOC_Os11g39420|13111.m03895|intron_1	AACATTTGCATATATATGTCCTAA		2	LOC_Os12g09250|13112.m00979|intron_1	CGTCGTTGAGCTGGCTGGGCTCA
1	LOC_Os11g39420|13111.m03895|intron_1	AACTAGTACTAGACACTACTCTT		1	LOC_Os12g09250|13112.m00979|intron_1	CGTCTTGTGGGGAAGTTGGGC
4	LOC_Os11g39420|13111.m03895|intron_1	AACTATGTCTAGTGTCTTGGGTT		1	LOC_Os12g09250|13112.m00979|intron_1	CGTCTTGTGGGGAAGTTGGGCC
5	LOC_Os11g39420|13111.m03895|intron_1	AACTATGTCTAGTGTCTTGGGTTG		1	LOC_Os12g09250|13112.m00979|intron_1	CGTGCCGCAGCGATGGCGTCCC
1	LOC_Os11g39420|13111.m03895|intron_1	AACTCCACATCATCAAGAAAC		1	LOC_Os12g09250|13112.m00979|intron_1	CGTGCCGCGATGCAGTCGGAGA
1	LOC_Os11g39420|13111.m03895|intron_1	AACTCCACATCATCAAGAAACT		1	LOC_Os12g09250|13112.m00979|intron_1	CGTGCGACGACGGTGAGCCTCGGT
1	LOC_Os11g39420|13111.m03895|intron_1	AACTCCACATCATCAAGAAACTA		1	LOC_Os12g09250|13112.m00979|intron_1	CGTGGCCCGAGGGTGTGTTGGTGT
21	LOC_Os11g39420|13111.m03895|intron_1	AACTCCACATCATCAAGAAACTAG		1	LOC_Os12g09250|13112.m00979|intron_1	CGTTCAAGGAGGAGATGA
6	LOC_Os11g39420|13111.m03895|intron_1	AACTCCACATCATCAAGAAACTAGT		1	LOC_Os12g09250|13112.m00979|intron_1	CGTTCAAGGAGGAGATGAAGGC
1	LOC_Os11g39420|13111.m03895|intron_1	AACTCCACATCATCAAGAAACTAGTA		1	LOC_Os12g09250|13112.m00979|intron_1	CGTTGCTGGAGCCGTTGCAGAGGG
1	LOC_Os11g39420|13111.m03895|intron_1	AAGAAACTAGTACTAGACA		2	LOC_Os12g09250|13112.m00979|intron_1	CTAAAATTCGAAATTTGAATGGG
3	LOC_Os11g39420|13111.m03895|intron_1	AAGAAACTAGTACTAGACACTA		6	LOC_Os12g09250|13112.m00979|intron_1	CTAAAATTCGAAATTTGAATGGGA
21	LOC_Os11g39420|13111.m03895|intron_1	AAGAAACTAGTACTAGACACTACT		1	LOC_Os12g09250|13112.m00979|intron_1	CTAAACGGCGACTTGAAGGAGGA
1	LOC_Os11g39420|13111.m03895|intron_1	AAGAAACTAGTACTAGACACTACTC		1	LOC_Os12g09250|13112.m00979|intron_1	CTAAAGGGTAGATGCTGTCCT
1	LOC_Os11g39420|13111.m03895|intron_1	AAGACACTAGACATAGTTTACATA		1	LOC_Os12g09250|13112.m00979|intron_1	CTAACCGCAGCTGTCCTAGCA
2	LOC_Os11g39420|13111.m03895|intron_1	AAGAGTAGTGTCTAGTACTAGTTT		3	LOC_Os12g09250|13112.m00979|intron_1	CTAACCGCAGCTGTCCTAGCAACT
1	LOC_Os11g39420|13111.m03895|intron_1	AAGATATCATGTGAGATAAGTA		1	LOC_Os12g09250|13112.m00979|intron_1	CTAACTGCTGCTGTCCTACTAACC
2	LOC_Os11g39420|13111.m03895|intron_1	AAGATATCATGTGAGATAAGTAGT		1	LOC_Os12g09250|13112.m00979|intron_1	CTACATCAACACCAAGGACCAGC
1	LOC_Os11g39420|13111.m03895|intron_1	AAGCAATGAATATCAATTAGTCTA		1	LOC_Os12g09250|13112.m00979|intron_1	CTACCCGAGGGAGGTTGGATACATA
1	LOC_Os11g39420|13111.m03895|intron_1	AATTTAATACTACTTATCTCACA		2	LOC_Os12g09250|13112.m00979|intron_1	CTACCCTTTAGCATATTTTTCAGT
4	LOC_Os11g39420|13111.m03895|intron_1	AATTTAATACTACTTATCTCACAT		1	LOC_Os12g09250|13112.m00979|intron_1	CTACGCCAAGCGCGTCGTTGAGCT
2	LOC_Os11g39420|13111.m03895|intron_1	ACAACATCCAAGATATCATGTGAG		1	LOC_Os12g09250|13112.m00979|intron_1	CTACTAACCGCAGCTGTCCTAG
4	LOC_Os11g39420|13111.m03895|intron_1	ACATAAACTCCACATCATCAAGAA		3	LOC_Os12g09250|13112.m00979|intron_1	CTACTAACCGCAGCTGTCCTAGCA
2	LOC_Os11g39420|13111.m03895|intron_1	ACATCATCAAGAAACTAGTACT		1	LOC_Os12g09250|13112.m00979|intron_1	CTAGGACAGCATCCCATTCAAAT
2	LOC_Os11g39420|13111.m03895|intron_1	ACATCATCAAGAAACTAGTACTA		2	LOC_Os12g09250|13112.m00979|intron_1	CTAGGACAGCTGCGGTTAGTAGG
4	LOC_Os11g39420|13111.m03895|intron_1	ACATCATCAAGAAACTAGTACTAG		1	LOC_Os12g09250|13112.m00979|intron_1	CTAGGACAGCTGCGGTTAGTAGGA
2	LOC_Os11g39420|13111.m03895|intron_1	ACATCATCAAGAAACTAGTACTAGA		1	LOC_Os12g09250|13112.m00979|intron_1	CTAGTCTAAAATTCGAAATTTGA
1	LOC_Os11g39420|13111.m03895|intron_1	ACTAGTACTAGACACTACTCTTTC		2	LOC_Os12g09250|13112.m00979|intron_1	CTAGTCTAAAATTCGAAATTTGAA
3	LOC_Os11g39420|13111.m03895|intron_1	ACTATGTCTAGTGTCTTGGGTTGG		1	LOC_Os12g09250|13112.m00979|intron_1	CTCAACGACGCGCTTGGCGTAGGC
1	LOC_Os11g39420|13111.m03895|intron_1	ACTCCACATCATCAAGAAACTAG		1	LOC_Os12g09250|13112.m00979|intron_1	CTCCGCCGCTTCGACCCAGGCGC
38	LOC_Os11g39420|13111.m03895|intron_1	ACTCCACATCATCAAGAAACTAGT		1	LOC_Os12g09250|13112.m00979|intron_1	CTCCGGCGTGGAGATCAAGGGTGT
1	LOC_Os11g39420|13111.m03895|intron_1	ACTCTTTCAAAACAAACACCACTT		1	LOC_Os12g09250|13112.m00979|intron_1	CTCCTAGTCTAAAATTCGAAAT
1	LOC_Os11g39420|13111.m03895|intron_1	ACTGGACTAGTCCAAAGAGTTGTA		1	LOC_Os12g09250|13112.m00979|intron_1	CTCGACTGCTTAGTGATCTCC
2	LOC_Os11g39420|13111.m03895|intron_1	ACTTATCTCACATGATATCTTGGA		1	LOC_Os12g09250|13112.m00979|intron_1	CTCGGCCTCGCAGCTGGACAG
1	LOC_Os11g39420|13111.m03895|intron_1	ACTTATCTCACATGATATCTTGGAT		1	LOC_Os12g09250|13112.m00979|intron_1	CTCTCTCCTCGTCGTAGGTGT
3	LOC_Os11g39420|13111.m03895|intron_1	AGAAACTAGTACTAGACACTACT		1	LOC_Os12g09250|13112.m00979|intron_1	CTCTGCTCCAGGATCGGGATGGCC
16	LOC_Os11g39420|13111.m03895|intron_1	AGAAACTAGTACTAGACACTACTC		1	LOC_Os12g09250|13112.m00979|intron_1	CTGAAAAATATGCTAAAGGGT
2	LOC_Os11g39420|13111.m03895|intron_1	AGATATCATGTGAGATAAGTAGTA		1	LOC_Os12g09250|13112.m00979|intron_1	CTGAATAAAGCATAAAGGAGGCA
1	LOC_Os11g39420|13111.m03895|intron_1	AGTAGTGTCTAGTACTAGTTTCT		4	LOC_Os12g09250|13112.m00979|intron_1	CTGAATAAAGCATAAAGGAGGCAT
1	LOC_Os11g39420|13111.m03895|intron_1	AGTCCCAACCCAAGACACTAGACA		1	LOC_Os12g09250|13112.m00979|intron_1	CTGCGGACGCCATCAGGCATGC
4	LOC_Os11g39420|13111.m03895|intron_1	AGTGGCTCTGATACCAAGTTGTCA		1	LOC_Os12g09250|13112.m00979|intron_1	CTGCGGGTCTTCGGCTGCCT
1	LOC_Os11g39420|13111.m03895|intron_1	ATAAACTCCACATCATCAAGAA		1	LOC_Os12g09250|13112.m00979|intron_1	CTGCGGTTAGTAGGACAACAGCA
2	LOC_Os11g39420|13111.m03895|intron_1	ATAAACTCCACATCATCAAGAAA		1	LOC_Os12g09250|13112.m00979|intron_1	CTGCGGTTAGTAGGACAGCAGC
23	LOC_Os11g39420|13111.m03895|intron_1	ATAAACTCCACATCATCAAGAAAC		1	LOC_Os12g09250|13112.m00979|intron_1	CTGCGGTTAGTAGGACAGCAGCA
3	LOC_Os11g39420|13111.m03895|intron_1	ATAAACTCCACATCATCAAGAAACT		1	LOC_Os12g09250|13112.m00979|intron_1	CTGCGGTTAGTAGGACAGCAGCAGT
1	LOC_Os11g39420|13111.m03895|intron_1	ATCAAGAAACTAGTACTAGAC		1	LOC_Os12g09250|13112.m00979|intron_1	CTGCGTCCCTGAGAAGTACAGGCA
4	LOC_Os11g39420|13111.m03895|intron_1	ATCAAGAAACTAGTACTAGACA		1	LOC_Os12g09250|13112.m00979|intron_1	CTGCTGCTGTCCTACTAACCG
1	LOC_Os11g39420|13111.m03895|intron_1	ATCAAGAAACTAGTACTAGACAC		2	LOC_Os12g09250|13112.m00979|intron_1	CTGCTGCTGTCCTACTAACCGC
24	LOC_Os11g39420|13111.m03895|intron_1	ATCAAGAAACTAGTACTAGACACT		1	LOC_Os12g09250|13112.m00979|intron_1	CTGGCTGCTAGCCTATTGCTGCAC
1	LOC_Os11g39420|13111.m03895|intron_1	ATCAAGAAACTAGTACTAGACACTA		2	LOC_Os12g09250|13112.m00979|intron_1	CTGGGACGCCATCGCTGCGGC
1	LOC_Os11g39420|13111.m03895|intron_1	ATCATCAAGAAACTAGTACTAGA		1	LOC_Os12g09250|13112.m00979|intron_1	CTGGTCCTTGGTGTTGATGTAG
22	LOC_Os11g39420|13111.m03895|intron_1	ATCATCAAGAAACTAGTACTAGAC		6	LOC_Os12g09250|13112.m00979|intron_1	CTGGTCCTTGGTGTTGATGTAGCT
2	LOC_Os11g39420|13111.m03895|intron_1	ATCATCAAGAAACTAGTACTAGACA		1	LOC_Os12g09250|13112.m00979|intron_1	CTGGTGCACGTAGACCTCCTCCT
1	LOC_Os11g39420|13111.m03895|intron_1	ATCATGTGAGATAAGTAG		1	LOC_Os12g09250|13112.m00979|intron_1	CTGGTGTCGATGTCGCCGGCG
1	LOC_Os11g39420|13111.m03895|intron_1	ATCATGTGAGATAAGTAGTATTA		1	LOC_Os12g09250|13112.m00979|intron_1	CTGTACGGCGTGGTGTAGTGGCGC
4	LOC_Os11g39420|13111.m03895|intron_1	ATCATGTGAGATAAGTAGTATTAA		2	LOC_Os12g09250|13112.m00979|intron_1	CTGTACTTCTCAGGGACGCAGCGG
4	LOC_Os11g39420|13111.m03895|intron_1	ATCTCACATGATATCTTGGATGTT		1	LOC_Os12g09250|13112.m00979|intron_1	CTGTCCAGCTGCGAGGCCGAGTACA
1	LOC_Os11g39420|13111.m03895|intron_1	ATGTAAACTATGTCTAGTGTCTTG		1	LOC_Os12g09250|13112.m00979|intron_1	CTGTCCTAGAGGGCATCCAAACT
1	LOC_Os11g39420|13111.m03895|intron_1	ATGTCTAGTGTCTTGGGTTGGG		1	LOC_Os12g09250|13112.m00979|intron_1	CTTAGTGATCTCCTCGGCAGAGA
1	LOC_Os11g39420|13111.m03895|intron_1	ATGTCTAGTGTCTTGGGTTGGGA		3	LOC_Os12g09250|13112.m00979|intron_1	CTTCATTCACTAAACACAAAAGCC
1	LOC_Os11g39420|13111.m03895|intron_1	ATTGAATCCTTACTTAGGGGT		1	LOC_Os12g09250|13112.m00979|intron_1	CTTCGAGGCCCTGAAGCAGCT
4	LOC_Os11g39420|13111.m03895|intron_1	ATTTAATACTACTTATCTCACATG		1	LOC_Os12g09250|13112.m00979|intron_1	CTTCTTCACCTAGCGTGTCTACCC
5	LOC_Os11g39420|13111.m03895|intron_1	CAAGAAACTAGTACTAGACACT		1	LOC_Os12g09250|13112.m00979|intron_1	CTTGAACGCCGCGACCTCCGC
6	LOC_Os11g39420|13111.m03895|intron_1	CAAGAAACTAGTACTAGACACTA		2	LOC_Os12g09250|13112.m00979|intron_1	CTTGCTCCGTTCGTGAAAAACGGG
2	LOC_Os11g39420|13111.m03895|intron_1	CAAGAAACTAGTACTAGACACTAC		1	LOC_Os12g09250|13112.m00979|intron_1	CTTGGCCACATTGGCAAGCTCGAT
1	LOC_Os11g39420|13111.m03895|intron_1	CAAGAAACTAGTACTAGACACTACT		1	LOC_Os12g09250|13112.m00979|intron_1	CTTGGTAGGCGAGCGGTTGAGG
1	LOC_Os11g39420|13111.m03895|intron_1	CAAGATATCATGTGAGATAAG		2	LOC_Os12g09250|13112.m00979|intron_1	CTTGGTCGTGATTCTTCTTTTTGC
1	LOC_Os11g39420|13111.m03895|intron_1	CAAGATATCATGTGAGATAAGTAG		3	LOC_Os12g09250|13112.m00979|intron_1	CTTTATTCAGTTTGGATGCCCT
1	LOC_Os11g39420|13111.m03895|intron_1	CACATCATCAAGAAACTAGTACT		1	LOC_Os12g09250|13112.m00979|intron_1	CTTTATTCAGTTTGGATGCCCTCT
9	LOC_Os11g39420|13111.m03895|intron_1	CACATCATCAAGAAACTAGTACTA		1	LOC_Os12g09250|13112.m00979|intron_1	CTTTCCCCAGCAGACGAGCTTCC
2	LOC_Os11g39420|13111.m03895|intron_1	CATAAACTCCACATCATCAAGAA		1	LOC_Os12g09250|13112.m00979|intron_1	CTTTTGTGTTTAGTGAATGAAGA
11	LOC_Os11g39420|13111.m03895|intron_1	CATAAACTCCACATCATCAAGAAA		1	LOC_Os12g09250|13112.m00979|intron_1	CTTTTGTGTTTAGTGAATGAAGAA
1	LOC_Os11g39420|13111.m03895|intron_1	CATAAACTCCACATCATCAAGAAAC		1	LOC_Os12g09250|13112.m00979|intron_1	CTTTTTGCTTTTGGGTAGTTTCAC
2	LOC_Os11g39420|13111.m03895|intron_1	CATCAAGAAACTAGTACTAGAC		1	LOC_Os12g09250|13112.m00979|intron_1	GAAAAATATGCTAAAGGGTAGATG
2	LOC_Os11g39420|13111.m03895|intron_1	CATCAAGAAACTAGTACTAGACA		1	LOC_Os12g09250|13112.m00979|intron_1	GAAACTACCCAAAAGCAAAAAGAA
29	LOC_Os11g39420|13111.m03895|intron_1	CATCAAGAAACTAGTACTAGACAC		1	LOC_Os12g09250|13112.m00979|intron_1	GAAAGCGAGAACTGCATCTCGGG
1	LOC_Os11g39420|13111.m03895|intron_1	CATCAAGAAACTAGTACTAGACACT		2	LOC_Os12g09250|13112.m00979|intron_1	GAAAGCGAGAACTGCATCTCGGGC
1	LOC_Os11g39420|13111.m03895|intron_1	CATCATCAAGAAACTAGTACTA		2	LOC_Os12g09250|13112.m00979|intron_1	GAAAGTGTGGCTCTGATACCA
3	LOC_Os11g39420|13111.m03895|intron_1	CATCATCAAGAAACTAGTACTAGA		1	LOC_Os12g09250|13112.m00979|intron_1	GAAAGTGTGGCTCTGATACCAGA
2	LOC_Os11g39420|13111.m03895|intron_1	CATCCAAGATATCATGTGAGATA		1	LOC_Os12g09250|13112.m00979|intron_1	GAAAGTGTGGCTCTGATACCAGAT
1	LOC_Os11g39420|13111.m03895|intron_1	CCAAGATATCATGTGAGATAAGT		6	LOC_Os12g09250|13112.m00979|intron_1	GAAATTTGAATGGGATGCTGTCCT
1	LOC_Os11g39420|13111.m03895|intron_1	CCACATCATCAAGAAACTAGTA		1	LOC_Os12g09250|13112.m00979|intron_1	GAACCCAGACGGGCGCGGGCGTGC
3	LOC_Os11g39420|13111.m03895|intron_1	CCACATCATCAAGAAACTAGTACT		1	LOC_Os12g09250|13112.m00979|intron_1	GAACCGCGTCCATCTCCGACTGCA
1	LOC_Os11g39420|13111.m03895|intron_1	CCTCCTTTTGAGCAGCTCGTC		1	LOC_Os12g09250|13112.m00979|intron_1	GAACGCGAGGCAGCCGAAGAC
1	LOC_Os11g39420|13111.m03895|intron_1	CGGGTCATGACAACTTGGTATCAG		1	LOC_Os12g09250|13112.m00979|intron_1	GAACGGCTCACGCGTGTTGGT
1	LOC_Os11g39420|13111.m03895|intron_1	CTAGACATAGTTTACATAAACTCC		1	LOC_Os12g09250|13112.m00979|intron_1	GAACGGCTCACGCGTGTTGGTC
2	LOC_Os11g39420|13111.m03895|intron_1	CTATGTCTAGTGTCTTGGGTTGGG		1	LOC_Os12g09250|13112.m00979|intron_1	GAACTCCACCGGGCTGCGCTCA
1	LOC_Os11g39420|13111.m03895|intron_1	CTCACATGATATCTTGGATGTTGT		3	LOC_Os12g09250|13112.m00979|intron_1	GAAGAATCACGACCAAGGACCACA
1	LOC_Os11g39420|13111.m03895|intron_1	CTCCACATCATCAAGAAACTAGT		1	LOC_Os12g09250|13112.m00979|intron_1	GAAGCCCATCCCCTTGAGCGTGGA
2	LOC_Os11g39420|13111.m03895|intron_1	CTCCACATCATCAAGAAACTAGTA		1	LOC_Os12g09250|13112.m00979|intron_1	GAAGGGCACGGGAGCGAGCAGA
1	LOC_Os11g39420|13111.m03895|intron_1	CTTATCTCACATGATATCTTGGAT		1	LOC_Os12g09250|13112.m00979|intron_1	GAAGTCGTCGTACGTCGGAGTCGA
2	LOC_Os11g39420|13111.m03895|intron_1	CTTGATGATGTGGAGTTTATGTAA		1	LOC_Os12g09250|13112.m00979|intron_1	GAAGTGCACCAGGACAACTCCG
1	LOC_Os11g39420|13111.m03895|intron_1	CTTGATGATGTGGAGTTTATGTAAA		1	LOC_Os12g09250|13112.m00979|intron_1	GAAGTGCACCAGGACAACTCCGGG
1	LOC_Os11g39420|13111.m03895|intron_1	CTTTACGAGACGTAGGACGGG		2	LOC_Os12g09250|13112.m00979|intron_1	GAATGTTGGATAAGTCTTTGTGGT
1	LOC_Os11g39420|13111.m03895|intron_1	CTTTCTTTACGAGACGTAGGACGG		1	LOC_Os12g09250|13112.m00979|intron_1	GAATGTTGGATAAGTCTTTGTGGTCC
16	LOC_Os11g39420|13111.m03895|intron_1	GAAACTAGTACTAGACACTACTCT		3	LOC_Os12g09250|13112.m00979|intron_1	GAATTCTATCATCAGCGTGGG
1	LOC_Os11g39420|13111.m03895|intron_1	GACATACAGTGGGAGCAACCGTCC		1	LOC_Os12g09250|13112.m00979|intron_1	GAATTTTAGACTAGGAGGGTGC
1	LOC_Os11g39420|13111.m03895|intron_1	GACCTTCTTGACTTGTCCAAAGA		1	LOC_Os12g09250|13112.m00979|intron_1	GACAGCACGGCGGAGGAGGTGG
1	LOC_Os11g39420|13111.m03895|intron_1	GACGTAGGACGGGATCCAC		1	LOC_Os12g09250|13112.m00979|intron_1	GACAGCATCTACCCTTTAGCATAT
1	LOC_Os11g39420|13111.m03895|intron_1	GAGATAAGTAGTATTAAATTTAA		1	LOC_Os12g09250|13112.m00979|intron_1	GACAGCGACCACGCCGGCGACA
1	LOC_Os11g39420|13111.m03895|intron_1	GAGTAGTGTCTAGTACTAGTTTCT		1	LOC_Os12g09250|13112.m00979|intron_1	GACAGCTGCGGTTAGTAGGACAA
1	LOC_Os11g39420|13111.m03895|intron_1	GAGTGGCTCTGATACCAAGTTGTC		4	LOC_Os12g09250|13112.m00979|intron_1	GACAGCTGCGGTTAGTAGGACAGC
1	LOC_Os11g39420|13111.m03895|intron_1	GATGATGTGGAGTTTATGTAAACT		1	LOC_Os12g09250|13112.m00979|intron_1	GACCGACGACGGAGCACCAGCAGG
1	LOC_Os11g39420|13111.m03895|intron_1	GATGTGGAGTTTATGTAAACTATG		1	LOC_Os12g09250|13112.m00979|intron_1	GACCGGCCGACGGGAGT
1	LOC_Os11g39420|13111.m03895|intron_1	GATTGTATGTGCAAAACGTAGGAT		2	LOC_Os12g09250|13112.m00979|intron_1	GACCTTGCGCAGCAGCATCAACGG
1	LOC_Os11g39420|13111.m03895|intron_1	GGTGAGTGGCTCTGATACCAAGTT		1	LOC_Os12g09250|13112.m00979|intron_1	GACGACTTGGTGATCACTGGCACC
2	LOC_Os11g39420|13111.m03895|intron_1	GTAAACTATGTCTAGTGTCTTGGG		2	LOC_Os12g09250|13112.m00979|intron_1	GACGCGCTTGGCGTAGGCGGT
1	LOC_Os11g39420|13111.m03895|intron_1	GTAGTGTCTAGTACTAGTTTCT		1	LOC_Os12g09250|13112.m00979|intron_1	GACGGTGAAGTCGTCGTACGTCGG
2	LOC_Os11g39420|13111.m03895|intron_1	GTCCCAACCCAAGACACTAGACAT		1	LOC_Os12g09250|13112.m00979|intron_1	GACGGTTGTGGGGATGGCTCGGGC
1	LOC_Os11g39420|13111.m03895|intron_1	GTCTAGTGTCTTGGGTTGGGACT		1	LOC_Os12g09250|13112.m00979|intron_1	GACGTCACCGTACCGGACTGCCT
1	LOC_Os11g39420|13111.m03895|intron_1	GTGAGATAAGTAGTATTAAATTTA		1	LOC_Os12g09250|13112.m00979|intron_1	GACGTCGACTACGATGAGGATCGG
1	LOC_Os11g39420|13111.m03895|intron_1	GTTCTTCTCCCTAGACTAGATCT		1	LOC_Os12g09250|13112.m00979|intron_1	GACTCTCGACCACGGTCTCTAC
1	LOC_Os11g39420|13111.m03895|intron_1	GTTGCTCTAGAAATGTAGATCCCT		1	LOC_Os12g09250|13112.m00979|intron_1	GACTCTCGACCACGGTCTCTACT
1	LOC_Os11g39420|13111.m03895|intron_1	GTTTATCCTGTCATGGCCTCGGGT		1	LOC_Os12g09250|13112.m00979|intron_1	GACTGTCGACAGCCACGACGTGGC
3	LOC_Os11g39420|13111.m03895|intron_1	TAAACTCCACATCATCAAGAAACT		1	LOC_Os12g09250|13112.m00979|intron_1	GACTTCACCGTCGAGTACGTCCAC
1	LOC_Os11g39420|13111.m03895|intron_1	TAAATTTAATACTACTTATCTCA		1	LOC_Os12g09250|13112.m00979|intron_1	GACTTGAAGGAGGAGGTCTACGTGC
1	LOC_Os11g39420|13111.m03895|intron_1	TACCAAGTTGTCATGACCCGAGGC		1	LOC_Os12g09250|13112.m00979|intron_1	GACTTGCTCACCAAGCCTCTTGGG
1	LOC_Os11g39420|13111.m03895|intron_1	TACTCTCGCTGAACAACAAAGCAT		1	LOC_Os12g09250|13112.m00979|intron_1	GAGACCGTGGTCGAGAGTCCCC
1	LOC_Os11g39420|13111.m03895|intron_1	TAGAAGTCCGTGTTGCAGCTCG		1	LOC_Os12g09250|13112.m00979|intron_1	GAGAGAGGCCCCAGATCACTCATC
1	LOC_Os11g39420|13111.m03895|intron_1	TAGAAGTCCGTGTTGCAGCTCGAG		2	LOC_Os12g09250|13112.m00979|intron_1	GAGAGCGGAGTAGCGAACTCCACC
1	LOC_Os11g39420|13111.m03895|intron_1	TAGCCGTAGAATTTATATGGA		1	LOC_Os12g09250|13112.m00979|intron_1	GAGAGCTGGGTTGCAATCGGTGAG
1	LOC_Os11g39420|13111.m03895|intron_1	TAGTACTAGACACTACTCTTT		1	LOC_Os12g09250|13112.m00979|intron_1	GAGATCACTAAGCAGTCGAG
2	LOC_Os11g39420|13111.m03895|intron_1	TAGTACTAGACACTACTCTTTCA		1	LOC_Os12g09250|13112.m00979|intron_1	GAGATGAAGGCCACCTTCCAGA
7	LOC_Os11g39420|13111.m03895|intron_1	TAGTACTAGACACTACTCTTTCAA		1	LOC_Os12g09250|13112.m00979|intron_1	GAGATGCTAACTGCTGCTGTCCT
1	LOC_Os11g39420|13111.m03895|intron_1	TAGTGTCTTGGGTTGGG		1	LOC_Os12g09250|13112.m00979|intron_1	GAGCAAGCACATCCGAGTGA
3	LOC_Os11g39420|13111.m03895|intron_1	TATCTCACATGATATCTTGGATGT		1	LOC_Os12g09250|13112.m00979|intron_1	GAGCAAGCACATCCGAGTGAGGTA
1	LOC_Os11g39420|13111.m03895|intron_1	TATGTCTAGTGTCTTGGG		1	LOC_Os12g09250|13112.m00979|intron_1	GAGCATCAAGGCGAGCTACATC
1	LOC_Os11g39420|13111.m03895|intron_1	TATGTCTAGTGTCTTGGGTTGG		1	LOC_Os12g09250|13112.m00979|intron_1	GAGCGAGCGATCTGCCTGTACT
1	LOC_Os11g39420|13111.m03895|intron_1	TATGTCTAGTGTCTTGGGTTGGG		3	LOC_Os12g09250|13112.m00979|intron_1	GAGCGCCTGGGTCGAAGCGGC
2	LOC_Os11g39420|13111.m03895|intron_1	TCAAGAAACTAGTACTAGACACTA		1	LOC_Os12g09250|13112.m00979|intron_1	GAGCGTGGAATCCAACTTGGC
1	LOC_Os11g39420|13111.m03895|intron_1	TCATCAAGAAACTAGTACTA		2	LOC_Os12g09250|13112.m00979|intron_1	GAGCTACATCAACACCAAGGACC
15	LOC_Os11g39420|13111.m03895|intron_1	TCATCAAGAAACTAGTACTAGACA		1	LOC_Os12g09250|13112.m00979|intron_1	GAGCTCTTCGTCGACACCACCCC
1	LOC_Os11g39420|13111.m03895|intron_1	TCCACATCATCAAGAAACTAGTA		6	LOC_Os12g09250|13112.m00979|intron_1	GAGGAGATCACTAAGCAGTCGAGC
3	LOC_Os11g39420|13111.m03895|intron_1	TCCACATCATCAAGAAACTAGTAC		2	LOC_Os12g09250|13112.m00979|intron_1	GAGGAGCTGGCAAGAGGAAGGG
1	LOC_Os11g39420|13111.m03895|intron_1	TCCACATCATCAAGAAACTAGTACT		1	LOC_Os12g09250|13112.m00979|intron_1	GAGGAGGTGGATGCTACACAGT
1	LOC_Os11g39420|13111.m03895|intron_1	TCCCAACCCAAGACACTAGAC		1	LOC_Os12g09250|13112.m00979|intron_1	GAGGATGGCACTCGAGATGGGGCG
1	LOC_Os11g39420|13111.m03895|intron_1	TCTCGACTTATTAGATTAATTGGA		1	LOC_Os12g09250|13112.m00979|intron_1	GAGGATGTAGGCGGCCGTCACCAC
1	LOC_Os11g39420|13111.m03895|intron_1	TCTTGATGATGTGGAGTTTATGTA		1	LOC_Os12g09250|13112.m00979|intron_1	GAGGCAGCCGAAGACCCGCAG
1	LOC_Os11g39420|13111.m03895|intron_1	TGAAAGAGTAGTGTCTAGTACTA		2	LOC_Os12g09250|13112.m00979|intron_1	GAGGCGGCGGAAGATGCGGCA
2	LOC_Os11g39420|13111.m03895|intron_1	TGAAAGAGTAGTGTCTAGTACTAG		2	LOC_Os12g09250|13112.m00979|intron_1	GAGGGCCTTGGTAGGCGAGCG
2	LOC_Os11g39420|13111.m03895|intron_1	TGAGTGGCTCTGATACCAAGTTGT		1	LOC_Os12g09250|13112.m00979|intron_1	GAGGGCGTGGAATGCCAAGT
1	LOC_Os11g39420|13111.m03895|intron_1	TGCAAATGTTTTCAATTTAGACTT		1	LOC_Os12g09250|13112.m00979|intron_1	GAGGTAGAGGTTGAGACCTTGCGCA
1	LOC_Os11g39420|13111.m03895|intron_1	TGTCTAGTGTCTTGGGTTGGGACT		1	LOC_Os12g09250|13112.m00979|intron_1	GAGGTAGCTCGATGCTTGCGTGAG
1	LOC_Os11g39420|13111.m03895|intron_1	TTATCTCACATGATATCTTGGA		1	LOC_Os12g09250|13112.m00979|intron_1	GAGTAGACGTGCTTGGAGGAG
1	LOC_Os11g39420|13111.m03895|intron_1	TTATTAGATTAATTGGAATAGA		1	LOC_Os12g09250|13112.m00979|intron_1	GAGTCGAACCATCGTCCACCG
1	LOC_Os11g39420|13111.m03895|intron_1	TTATTGGAAGGGAGAGGTTAGACT		1	LOC_Os12g09250|13112.m00979|intron_1	GAGTGCTCGAGGCGACCAAACGCC
5	LOC_Os11g39420|13111.m03895|intron_1	TTGAAAGAGTAGTGTCTAGTACT		1	LOC_Os12g09250|13112.m00979|intron_1	GAGTTCGACTCCAGCGTCCGA
1	LOC_Os11g39420|13111.m03895|intron_1	TTGAAAGAGTAGTGTCTAGTACTA		2	LOC_Os12g09250|13112.m00979|intron_1	GATAAGTCTTTGTGGTCCTTGG
2	LOC_Os11g39420|13111.m03895|intron_1	TTGATGATGTGGAGTTTATGTAAA		27	LOC_Os12g09250|13112.m00979|intron_1	GATACCAGATGTTAGAATTTCAAT
1	LOC_Os11g39420|13111.m03895|intron_1	TTTAATACTACTTATCTCACATGA		1	LOC_Os12g09250|13112.m00979|intron_1	GATAGAATTCCTCAACGCGGGGATG
1	LOC_Os11g39420|13111.m03895|intron_1	TTTATGTAAACTATGTCTAGT		2	LOC_Os12g09250|13112.m00979|intron_1	GATCACTAAGCAGTCGAGCAAGCC
1	LOC_Os11g39420|13111.m03895|intron_1	TTTATGTAAACTATGTCTAGTG		2	LOC_Os12g09250|13112.m00979|intron_1	GATCCCCAGGTAGAAGGAGAG
1	LOC_Os11g39420|13111.m03895|intron_1	TTTCCCAAGTCTAAATTGAAAACA		1	LOC_Os12g09250|13112.m00979|intron_1	GATCTGCCTGTACTTCTCAGG
2	LOC_Os11g39420|13111.m03895|intron_1	TTTGAAAGAGTAGTGTCTAGTACT		3	LOC_Os12g09250|13112.m00979|intron_1	GATCTGCCTGTACTTCTCAGGG
3	LOC_Os11g06020|13111.m00594|intron_3	AAATGTTTGACGCCGTTGACTTTTT		3	LOC_Os12g09250|13112.m00979|intron_1	GATCTGCCTGTACTTCTCAGGGA
1	LOC_Os11g06020|13111.m00594|intron_3	TCCGTTTCATATTATAAGTCG		1	LOC_Os12g09250|13112.m00979|intron_1	GATGCAGTCGGAGATGGACGC
1	LOC_Os11g06020|13111.m00594|intron_3	TTAAATATACTTTTATGTATA		1	LOC_Os12g09250|13112.m00979|intron_1	GATGCAGTCGGAGATGGACGCGG
1	LOC_Os11g06020|13111.m00594|intron_3	TTTGAATAAGACGAACGGTCAAACA		1	LOC_Os12g09250|13112.m00979|intron_1	GATGCTAACTGCTGCTGTCCT
6	LOC_Os11g06020|13111.m00594|intron_3	TTTGACGCCGTTGACTTTTT		1	LOC_Os12g09250|13112.m00979|intron_1	GATGCTAACTGCTGCTGTCCTACT
20	LOC_Os11g06020|13111.m00594|intron_3	TTTTTGAATAAGACGAACGGTCAA		1	LOC_Os12g09250|13112.m00979|intron_1	GATGCTACACAGTACCGACGTCT
25	LOC_Os11g06020|13111.m00594|intron_1	AGAAAGAGAGAGAGAGAGAGA		1	LOC_Os12g09250|13112.m00979|intron_1	GATGCTGCTGCGCAAGGTCTCA
2	LOC_Os11g06020|13111.m00594|intron_1	GAAAGAGAGAGAGAGAGAGA		3	LOC_Os12g09250|13112.m00979|intron_1	GATGTAGCTCGCCTTGATGCTCCC
1	LOC_Os11g06020|13111.m00594|intron_1	GAAAGAGAGAGAGAGAGAGAG		1	LOC_Os12g09250|13112.m00979|intron_1	GATTCTTCTTTTTGCTTTTGGGT
1	LOC_Os10g24094|13110.m02014|intron_4	CGAGGCTGAAGCCCAAGAGGTGGT		2	LOC_Os12g09250|13112.m00979|intron_1	GATTCTTCTTTTTGCTTTTGGGTA
1	LOC_Os10g24094|13110.m02014|intron_4	CGCCCTGCCCCGCACGCCGCCG		2	LOC_Os12g09250|13112.m00979|intron_1	GCAACTGAAAAATATGCTAAAGGG
2	LOC_Os10g24094|13110.m02014|intron_4	CGGCGGCGTGCAGGGGTGGGC		1	LOC_Os12g09250|13112.m00979|intron_1	GCACCGAGGGCGTGGAATGCCAAG
1	LOC_Os10g24094|13110.m02014|intron_4	CGGCGGCGTGCAGGGGTGGGCGGT		1	LOC_Os12g09250|13112.m00979|intron_1	GCACGGGAGCGAGCAGAGCGGT
1	LOC_Os10g24094|13110.m02014|intron_4	CTGCCCCGCACGCCGCCGTCTGC		1	LOC_Os12g09250|13112.m00979|intron_1	GCACGGGAGCGAGCAGAGCGGTG
1	LOC_Os10g24094|13110.m02014|intron_4	GAGCACGGCGGCGGAGGC		1	LOC_Os12g09250|13112.m00979|intron_1	GCAGCCAGCGCAAGAAGGAGT
1	LOC_Os10g24094|13110.m02014|intron_4	GGCGTGCAGGGGTGGGCGGTGGGC		2	LOC_Os12g09250|13112.m00979|intron_1	GCAGCTACGGTACCGTACGATGGA
1	LOC_Os10g24094|13110.m02014|intron_4	TCTCTCGCCGCTGCCCACCGCCCT		1	LOC_Os12g09250|13112.m00979|intron_1	GCAGCTGTCCTAGCAACTGAA
2	LOC_Os10g24094|13110.m02014|intron_4	TGGACGGCGGCGTGCAGGGGTGGG		1	LOC_Os12g09250|13112.m00979|intron_1	GCAGCTGTCCTAGCAACTGAAA
2	LOC_Os10g21354|13110.m07745|intron_1	TTTTGAGAGAAAAGAAGAATC		1	LOC_Os12g09250|13112.m00979|intron_1	GCAGCTGTCCTAGCAACTGAAAAA
1	LOC_Os10g13700|13110.m01207|intron_8	AACATATGATATAACACTCCACAA		1	LOC_Os12g09250|13112.m00979|intron_1	GCAGTCCGGTACGGTGACGTCGA
1	LOC_Os10g13700|13110.m01207|intron_8	AATTTTTTCATAACCATTTGAGT		1	LOC_Os12g09250|13112.m00979|intron_1	GCAGTCCGGTACGGTGACGTCGAC
2	LOC_Os10g13700|13110.m01207|intron_8	AATTTTTTCATAACCATTTGAGTG		1	LOC_Os12g09250|13112.m00979|intron_1	GCAGTCGGAGATGGACGCGGTTCAG
1	LOC_Os10g13700|13110.m01207|intron_8	ACATGTTAATACATCTTCTTAATT		2	LOC_Os12g09250|13112.m00979|intron_1	GCATAAAGGAGGCATAAAGGAGAT
1	LOC_Os10g13700|13110.m01207|intron_8	ATATCCTCTCGTTCTTTGCATGTC		1	LOC_Os12g09250|13112.m00979|intron_1	GCATATTTTTCAGTTGCTAGGACA
1	LOC_Os10g13700|13110.m01207|intron_8	ATGTCACTTAAATGGTTATGA		1	LOC_Os12g09250|13112.m00979|intron_1	GCATGGGCGCAAGCCGGCGGT
1	LOC_Os10g13700|13110.m01207|intron_8	ATGTCACTTAAATGGTTATGAAAA		1	LOC_Os12g09250|13112.m00979|intron_1	GCCAGAGCGGACTTGCTAT
1	LOC_Os10g13700|13110.m01207|intron_8	ATGTCACTTAAATGGTTATGAAAAA		1	LOC_Os12g09250|13112.m00979|intron_1	GCCCTCATCAGCGCAGTACGA
2	LOC_Os10g13700|13110.m01207|intron_8	CTTAAATGGTTATGAAAAAAT		1	LOC_Os12g09250|13112.m00979|intron_1	GCCCTCATCAGCGCAGTACGAC
1	LOC_Os10g13700|13110.m01207|intron_8	CTTTGCATGTCACTTAAATGGTTA		1	LOC_Os12g09250|13112.m00979|intron_1	GCCCTCCGCGTAGCCGATGAACAC
1	LOC_Os10g13700|13110.m01207|intron_8	GCATGTCACTTAAATGGTTATGAA		1	LOC_Os12g09250|13112.m00979|intron_1	GCCCTGTCCAGCTGCGAGGCCG
1	LOC_Os10g13700|13110.m01207|intron_8	TACATCTTCTTAATTTTTTT		3	LOC_Os12g09250|13112.m00979|intron_1	GCCGCGATGCAGTCGGAGATGGAC
1	LOC_Os10g13700|13110.m01207|intron_8	TGCATGTCACTTAAATGGTTATGA		1	LOC_Os12g09250|13112.m00979|intron_1	GCCTACGCCAAGCGCGTCGTTG
1	LOC_Os10g13700|13110.m01207|intron_8	TGTCACTTAAATGGTTATGAA		2	LOC_Os12g09250|13112.m00979|intron_1	GCCTACGCCAAGCGCGTCGTTGA
1	LOC_Os10g13700|13110.m01207|intron_8	TTAAATGGTTATGAAAAAATT		1	LOC_Os12g09250|13112.m00979|intron_1	GCCTCCTTTATGCTTTATTCAGTT
1	LOC_Os10g13700|13110.m01207|intron_8	TTAAATGGTTATGAAAAAATTT		1	LOC_Os12g09250|13112.m00979|intron_1	GCCTCGCAGCTGGACAGGGCCACC
1	LOC_Os10g13700|13110.m01207|intron_8	TTAAATGGTTATGAAAAAATTTAA		1	LOC_Os12g09250|13112.m00979|intron_1	GCCTGCCGCAAGCCGTAGAGGGCC
2	LOC_Os10g13700|13110.m01207|intron_8	TTCTTTGCATGTCACTTAAATGGT		1	LOC_Os12g09250|13112.m00979|intron_1	GCCTGGGTCGAAGCGGCGGAGGC
2	LOC_Os10g13700|13110.m01207|intron_8	TTTGCATGTCACTTAAATGGT		2	LOC_Os12g09250|13112.m00979|intron_1	GCCTTGTCGTTGCTGGAGCCGT
1	LOC_Os10g13700|13110.m01207|intron_8	TTTGCATGTCACTTAAATGGTT		1	LOC_Os12g09250|13112.m00979|intron_1	GCGACATCGACACCAGCAAGAGC
1	LOC_Os10g13700|13110.m01207|intron_8	TTTGCATGTCACTTAAATGGTTA		1	LOC_Os12g09250|13112.m00979|intron_1	GCGATCTGCCTGTACTTCTCAGGG
8	LOC_Os10g13700|13110.m01207|intron_8	TTTGCATGTCACTTAAATGGTTAT		1	LOC_Os12g09250|13112.m00979|intron_1	GCGCAACCAGACGGTTGTGGGG
1	LOC_Os10g13694|13110.m07855|intron_1	AAAATGGGCATTTTGTTCAGTT		1	LOC_Os12g09250|13112.m00979|intron_1	GCGCAGCAGCATCAACGGCTCCATC
2	LOC_Os10g13694|13110.m07855|intron_1	AACCATTTAAGTGACATGCAAAGAA		1	LOC_Os12g09250|13112.m00979|intron_1	GCGCGATCACCCTTAAGTGGG
1	LOC_Os10g13694|13110.m07855|intron_1	AAGAAGATGTATTAACATGTG		1	LOC_Os12g09250|13112.m00979|intron_1	GCGCTGAGGATGTAGAGT
2	LOC_Os10g13694|13110.m07855|intron_1	AAGAGAAATTTCAAGGTATTTGCA		1	LOC_Os12g09250|13112.m00979|intron_1	GCGGAGTAGCGAACTCCACCGGGC
1	LOC_Os10g13694|13110.m07855|intron_1	AAGATGTATTAACATGTGAATTTG		1	LOC_Os12g09250|13112.m00979|intron_1	GCGGATGATCCTCTTCACAGCCT
3	LOC_Os10g13694|13110.m07855|intron_1	AAGTGACATGCAAAGAACGAGAGG		1	LOC_Os12g09250|13112.m00979|intron_1	GCGGTTGAGGATGTAGGCGGC
1	LOC_Os10g13694|13110.m07855|intron_1	AATCATCAACTAATTAGCGAGA		1	LOC_Os12g09250|13112.m00979|intron_1	GCGTCCCTGAGAAGTACAGGCA
22	LOC_Os10g13694|13110.m07855|intron_1	AATTAAGAAGATGTATTAACATGT		3	LOC_Os12g09250|13112.m00979|intron_1	GCGTCCCTGAGAAGTACAGGCAGA
1	LOC_Os10g13694|13110.m07855|intron_1	AATTTCTCTTGAACAGATCTGAC		1	LOC_Os12g09250|13112.m00979|intron_1	GCGTGCCGCAGCGATGGCGTCC
1	LOC_Os10g13694|13110.m07855|intron_1	AATTTCTCTTGAACAGATCTGACA		1	LOC_Os12g09250|13112.m00979|intron_1	GCGTGCGACGACGGTGAGCCT
5	LOC_Os10g13694|13110.m07855|intron_1	AGAAGATGTATTAACATGTGAATT		3	LOC_Os12g09250|13112.m00979|intron_1	GCTACACAGTACCGACGTCTTG
1	LOC_Os10g13694|13110.m07855|intron_1	ATCTGTTCAAGAGAAATTTCAAGG		1	LOC_Os12g09250|13112.m00979|intron_1	GCTACCTCACCCACACACGGCC
1	LOC_Os10g13694|13110.m07855|intron_1	ATTTTAGTGTTAATTTATGATACT		1	LOC_Os12g09250|13112.m00979|intron_1	GCTACGGTACCGTACGATGGA
1	LOC_Os10g13694|13110.m07855|intron_1	CAAATGGTTATGAAAAAATTTGAA		1	LOC_Os12g09250|13112.m00979|intron_1	GCTACGTTGCGGGGACTCTCG
2	LOC_Os10g13694|13110.m07855|intron_1	CAAGACTAGGTAACGAGAGAT		5	LOC_Os12g09250|13112.m00979|intron_1	GCTAGGACAGCTGCGGTTAGTAGG
1	LOC_Os10g13694|13110.m07855|intron_1	CATAACCATTTAAGTGACATGC		1	LOC_Os12g09250|13112.m00979|intron_1	GCTAGGACAGCTGCGGTTAGTAGGA
1	LOC_Os10g13694|13110.m07855|intron_1	CATAACCATTTAAGTGACATGCAA		2	LOC_Os12g09250|13112.m00979|intron_1	GCTCCTTGGCGAACGCGAGGCA
1	LOC_Os10g13694|13110.m07855|intron_1	GAGTGATGTATATGAGAAGTTGTG		1	LOC_Os12g09250|13112.m00979|intron_1	GCTCGCCTGCGCTCTTCTGCT
1	LOC_Os10g13694|13110.m07855|intron_1	GGTATTTGCAAATTACAAGAAAGG		1	LOC_Os12g09250|13112.m00979|intron_1	GCTCGCTTGGTGGCACGCGGT
1	LOC_Os10g13694|13110.m07855|intron_1	GTTTTACCGTACAAGACTAGGTAA		1	LOC_Os12g09250|13112.m00979|intron_1	GCTCGGGCCCTCCTCAAGCAGA
1	LOC_Os10g13694|13110.m07855|intron_1	TAAAAAATCCCTTTTATTTGGT		1	LOC_Os12g09250|13112.m00979|intron_1	GCTCTCCGTCTCAACACTCTCTT
4	LOC_Os10g13694|13110.m07855|intron_1	TAAATTTTTTCATAACCATTTAA		1	LOC_Os12g09250|13112.m00979|intron_1	GCTCTGATACCAGATGTTAGAA
1	LOC_Os10g13694|13110.m07855|intron_1	TATATGAGAAGTTGTGTTTATG		2	LOC_Os12g09250|13112.m00979|intron_1	GCTGAGAGCTCAACCGAGCTTGGG
1	LOC_Os10g13694|13110.m07855|intron_1	TCTTGAACAGATCTGACAGCTT		1	LOC_Os12g09250|13112.m00979|intron_1	GCTGATGATAGAATTCCTCAACGC
1	LOC_Os10g13694|13110.m07855|intron_1	TGAACAGATCTGACAGCTTTAGAA		1	LOC_Os12g09250|13112.m00979|intron_1	GCTGCGGTTAGTAGGACAACAG
1	LOC_Os10g13694|13110.m07855|intron_1	TGACATGCAAAGAACGAGAGGATA		1	LOC_Os12g09250|13112.m00979|intron_1	GCTGCGGTTAGTAGGACAACAGCA
1	LOC_Os10g13694|13110.m07855|intron_1	TGAGAAGTTGTGTTTATGACT		1	LOC_Os12g09250|13112.m00979|intron_1	GCTGCTGCAGAGGCAGAGTGCGGC
1	LOC_Os10g13694|13110.m07855|intron_1	TTAATATATATATGTCACCATC		1	LOC_Os12g09250|13112.m00979|intron_1	GCTGCTTCAGGGCCTCGAAGTGGA
1	LOC_Os10g13694|13110.m07855|intron_1	TTAATATATATATGTCACCATCCT		1	LOC_Os12g09250|13112.m00979|intron_1	GCTGGAGCATGTGGAGTCACTGGC
2	LOC_Os10g13694|13110.m07855|intron_1	TTAATTTATGATACTTTTTGGT		1	LOC_Os12g09250|13112.m00979|intron_1	GCTGGAGGTAGCTCGATGCTTGCG
1	LOC_Os10g13694|13110.m07855|intron_1	TTAGTGATCTGGCTGATGAGA		1	LOC_Os12g09250|13112.m00979|intron_1	GCTGGATGAGAACGGCTCACGC
1	LOC_Os10g13694|13110.m07855|intron_1	TTCATAACCATTTAAGTGACATGCA		1	LOC_Os12g09250|13112.m00979|intron_1	GCTGTCCTAGCAACTGAAAAATAT
2	LOC_Os10g13694|13110.m07855|intron_1	TTGCAAATTACAAGAAAGGTGG		3	LOC_Os12g09250|13112.m00979|intron_1	GCTGTCGAGAAGCTCTTCCGCTG
1	LOC_Os10g13694|13110.m07855|intron_1	TTTCTCTTGAACAGATCTGACAGC		1	LOC_Os12g09250|13112.m00979|intron_1	GCTTGCTCGACTGCTTAGTGA
1	LOC_Os10g13694|13110.m07855|intron_1	TTTGCAAATTACAAGAAAGGT		1	LOC_Os12g09250|13112.m00979|intron_1	GCTTGCTCGACTGCTTAGTGATCT
1	LOC_Os10g13694|13110.m07855|intron_1	TTTTAAATTTTTTCATAACCAT		1	LOC_Os12g09250|13112.m00979|intron_1	GGACAGCAGCAGTTAGCATC
10	LOC_Os10g13694|13110.m07855|intron_1	TTTTTAAATTTTTTCATAACCATT		1	LOC_Os12g09250|13112.m00979|intron_1	GGACAGCTGCGGTTAGTAGGAC
1	LOC_Os10g13694|13110.m07855|intron_1	TTTTTCATAACCATTTAAGTGAC		2	LOC_Os12g09250|13112.m00979|intron_1	GGACAGCTGCGGTTAGTAGGACAA
2	LOC_Os10g13694|13110.m07855|intron_1	TTTTTGGTACTTTACACTAGA		2	LOC_Os12g09250|13112.m00979|intron_1	GGACAGCTGCGGTTAGTAGGACAGC
1	LOC_Os10g13694|13110.m01205|intron_1	AAAAAAAATTAAGAAGATGTATT		1	LOC_Os12g09250|13112.m00979|intron_1	GGACGCCATCAGGCATGCGCAGG
1	LOC_Os10g13694|13110.m01205|intron_1	AAAAAAATTAAGAAGATGTATTAA		1	LOC_Os12g09250|13112.m00979|intron_1	GGACTCCATCCGTGCCACGGGA
2	LOC_Os10g13694|13110.m01205|intron_1	AAAAAATTAAGAAGATGTATTAAC		1	LOC_Os12g09250|13112.m00979|intron_1	GGACTTGCTATCCACCCTGAGCTC
2	LOC_Os10g13694|13110.m01205|intron_1	AAAAATTAAGAAGATGTATTAACA		1	LOC_Os12g09250|13112.m00979|intron_1	GGAGAGACTGAAGCTGAGCCGCG
3	LOC_Os10g13694|13110.m01205|intron_1	AAAATTAAGAAGATGTATTAACAT		1	LOC_Os12g09250|13112.m00979|intron_1	GGAGATCAAGGGTGTTGGCTC
1	LOC_Os10g13694|13110.m01205|intron_1	AAATGGTTATGAAAAAATTTGA		1	LOC_Os12g09250|13112.m00979|intron_1	GGAGATGCTAACTGCTGTTGTCCT
3	LOC_Os10g13694|13110.m01205|intron_1	AAATGGTTATGAAAAAATTTGAAA		1	LOC_Os12g09250|13112.m00979|intron_1	GGAGCGAGCAGAGCGGTG
2	LOC_Os10g13694|13110.m01205|intron_1	AAATTTTTTCATAACCATTTAAGT		1	LOC_Os12g09250|13112.m00979|intron_1	GGAGGAGAGACTGAAGCTG
1	LOC_Os10g13694|13110.m01205|intron_1	AATACCTTGAAATTTCTCTTGA		1	LOC_Os12g09250|13112.m00979|intron_1	GGAGGAGAGACTGAAGCTGAGCCG
1	LOC_Os10g13694|13110.m01205|intron_1	AATGGTTATGAAAAAATTTGA		1	LOC_Os12g09250|13112.m00979|intron_1	GGAGGCAGTCCGGTACGGTGA
3	LOC_Os10g13694|13110.m01205|intron_1	AATGGTTATGAAAAAATTTGAAAA		1	LOC_Os12g09250|13112.m00979|intron_1	GGAGTTGTCCTGGTGCACT
1	LOC_Os10g13694|13110.m01205|intron_1	ACCATTTAAGTGACATGCAAAGA		1	LOC_Os12g09250|13112.m00979|intron_1	GGATCGAAGTGCACCAGGACA
5	LOC_Os10g13694|13110.m01205|intron_1	ACCATTTAAGTGACATGCAAAGAA		1	LOC_Os12g09250|13112.m00979|intron_1	GGATCGACTACGACGATGCCTTCG
1	LOC_Os10g13694|13110.m01205|intron_1	AGAAGATGTATTAACATGTGAATTT		1	LOC_Os12g09250|13112.m00979|intron_1	GGATGTGCTTGCTCCGTTCGTGAA
1	LOC_Os10g13694|13110.m01205|intron_1	AGCAGCAATCTCATCAGCCAGA		1	LOC_Os12g09250|13112.m00979|intron_1	GGCACGGGAGCGAGCAGAGCG
2	LOC_Os10g13694|13110.m01205|intron_1	ATGAGATTGCTGCTGCAGGACCAA		1	LOC_Os12g09250|13112.m00979|intron_1	GGCAGTCCGGTACGGTGACGT
1	LOC_Os10g13694|13110.m01205|intron_1	CAAATGGTTATGAAAAAATTT		1	LOC_Os12g09250|13112.m00979|intron_1	GGCAGTCCGGTACGGTGACGTCGA
1	LOC_Os10g13694|13110.m01205|intron_1	CTTGAAATTTCTCTTGAACAGA		1	LOC_Os12g09250|13112.m00979|intron_1	GGCCCTCCTCAAGCAGAGGGGGA
2	LOC_Os10g13694|13110.m01205|intron_1	CTTTTTGGTACTTTACACTAGAGA		1	LOC_Os12g09250|13112.m00979|intron_1	GGCCGGTCATGTGATGGGTGGCGC
1	LOC_Os10g13694|13110.m01205|intron_1	GTACAAGACTAGGTAACGAGA		1	LOC_Os12g09250|13112.m00979|intron_1	GGCGAGCAGCTACGGTACCGTAC
2	LOC_Os10g13694|13110.m01205|intron_1	TAAATTTTTTCATAACCATTTAAG		2	LOC_Os12g09250|13112.m00979|intron_1	GGCGAGCTACATCAACACCAAGGA
1	LOC_Os10g13694|13110.m01205|intron_1	TAGTCTTGTACGGTAAAACTGA		1	LOC_Os12g09250|13112.m00979|intron_1	GGCGCAACCAGACGGTTGTGGGG
1	LOC_Os10g13694|13110.m01205|intron_1	TCACCATCCTCAAAATGGGCA		1	LOC_Os12g09250|13112.m00979|intron_1	GGCGGAGGTAGAGGTTGAGAC
1	LOC_Os10g13694|13110.m01205|intron_1	TCGAGGAACATAAAAAATCCCTTT		1	LOC_Os12g09250|13112.m00979|intron_1	GGCGTCCAGACGGTGGTCAGGG
1	LOC_Os10g13694|13110.m01205|intron_1	TGAAATTTCTCTTGAACAGATCTG		2	LOC_Os12g09250|13112.m00979|intron_1	GGCTCCCCACAAGACGTCGGTACT
1	LOC_Os10g13694|13110.m01205|intron_1	TGAGATTGCTGCTGCAGGACCAAA		1	LOC_Os12g09250|13112.m00979|intron_1	GGCTGTCGACAGTCTTTGGCC
1	LOC_Os10g13694|13110.m01205|intron_1	TGTTCAGTTTTACCGTACAAGACT		1	LOC_Os12g09250|13112.m00979|intron_1	GGCTTCATCCCTCTTCAGCTT
1	LOC_Os10g13694|13110.m01205|intron_1	TTAAGAAGATGTATTAACATGTGA		1	LOC_Os12g09250|13112.m00979|intron_1	GGGAGCGAGCAGAGCGGTGGG
3	LOC_Os10g13694|13110.m01205|intron_1	TTCACTCAAATGGTTATGAAAAAA		1	LOC_Os12g09250|13112.m00979|intron_1	GGGCATCCAAACTGAATAAAGCAT
1	LOC_Os10g13694|13110.m01205|intron_1	TTGCGATACATCCTCGAGGAAC		1	LOC_Os12g09250|13112.m00979|intron_1	GGGCCCTCCTCAAGCAGAGGGGGA
1	LOC_Os10g13694|13110.m01205|intron_1	TTTACCGTACAAGACTAGGTA		2	LOC_Os12g09250|13112.m00979|intron_1	GGGCCTTGGTAGGCGAGCGGT
1	LOC_Os10g13694|13110.m01205|intron_1	TTTAGTGTTAATTTATGATACT		1	LOC_Os12g09250|13112.m00979|intron_1	GGGGAAGTTGGGCCATCCCGAT
1	LOC_Os10g13694|13110.m01205|intron_1	TTTTCATAACCATTTAAGTGACAT		1	LOC_Os12g09250|13112.m00979|intron_1	GGGGATCGAAGTGCACCAGGACA
2	LOC_Os10g13694|13110.m01205|intron_1	TTTTTCATAACCATTTAAGTGACA		1	LOC_Os12g09250|13112.m00979|intron_1	GGGGATCGAAGTGCACCAGGACAA
1	LOC_Os10g13694|13110.m01204|intron_1	AAAATTAAGAAGATGTATTAACA		1	LOC_Os12g09250|13112.m00979|intron_1	GGGGGAGTAGGCAGCTCTTCT
2	LOC_Os10g13694|13110.m01204|intron_1	AAATTAAGAAGATGTATTAACATG		1	LOC_Os12g09250|13112.m00979|intron_1	GGGTAGTAGAGACCGTGGTCGAGA
29	LOC_Os10g13694|13110.m01204|intron_1	AACCATTTAAGTGACATGCAAAGA		1	LOC_Os12g09250|13112.m00979|intron_1	GGGTGGGTATGGGACAAGGCGGTG
1	LOC_Os10g13694|13110.m01204|intron_1	AATATATATATGTCACCATCCTCA		2	LOC_Os12g09250|13112.m00979|intron_1	GGGTGGTACCTCGACACCGGC
20	LOC_Os10g13694|13110.m01204|intron_1	ATAACCATTTAAGTGACATGCAAA		1	LOC_Os12g09250|13112.m00979|intron_1	GGGTGTTCAAGCTGAAGAGGGA
3	LOC_Os10g13694|13110.m01204|intron_1	ATATATGTCACCATCCTCAAAATG		1	LOC_Os12g09250|13112.m00979|intron_1	GGGTGTTCATCGGCTACGCGG
1	LOC_Os10g13694|13110.m01204|intron_1	ATGAGATTGCTGCTGCAGGAC		1	LOC_Os12g09250|13112.m00979|intron_1	GGTACGGTGACGTCGACTACGA
7	LOC_Os10g13694|13110.m01204|intron_1	ATGGTTATGAAAAAATTTGAAAAA		2	LOC_Os12g09250|13112.m00979|intron_1	GGTAGATGCTGTCCTGAAAAAGGT
1	LOC_Os10g13694|13110.m01204|intron_1	ATGTTAATACACCTTCTCAATTTT		1	LOC_Os12g09250|13112.m00979|intron_1	GGTAGTTTCACCTTTTTCAGGACA
3	LOC_Os10g13694|13110.m01204|intron_1	ATTTAAGTGACATGCAAAGAACGA		1	LOC_Os12g09250|13112.m00979|intron_1	GGTCAAGCAGCAGGTGGTGGC
2	LOC_Os10g13694|13110.m01204|intron_1	CCATTTAAGTGACATGCAAAGAAC		1	LOC_Os12g09250|13112.m00979|intron_1	GGTCCTCGGCAGCAAGGGAGAGGC
1	LOC_Os10g13694|13110.m01204|intron_1	CTAAAATATGGTATCTCTCGTTAC		1	LOC_Os12g09250|13112.m00979|intron_1	GGTCCTTGGTGTTGATGTAGCT
2	LOC_Os10g13694|13110.m01204|intron_1	CTCATCAGCCAGATCACTAACACC		1	LOC_Os12g09250|13112.m00979|intron_1	GGTCGCCTCGAGCACTCGGCG
1	LOC_Os10g13694|13110.m01204|intron_1	CTTGAAATTTCTCTTGAACAGATC		3	LOC_Os12g09250|13112.m00979|intron_1	GGTGAAGTCGTCGTACGTCGGAGT
1	LOC_Os10g13694|13110.m01204|intron_1	GCTGTCAGATCTGTTCAAGAG		1	LOC_Os12g09250|13112.m00979|intron_1	GGTGAGCCTCGGTCTTTTGTAGAG
1	LOC_Os10g13694|13110.m01204|intron_1	GGTAAAACTGAACAAAAT		1	LOC_Os12g09250|13112.m00979|intron_1	GGTGCACTTCGATCCCCAGGTA
1	LOC_Os10g13694|13110.m01204|intron_1	TAAGAAGATGTATTAACATGT		1	LOC_Os12g09250|13112.m00979|intron_1	GGTGGGTATGGGACAAGGCGG
1	LOC_Os10g13694|13110.m01204|intron_1	TAATACACCTTCTCAATTTT		1	LOC_Os12g09250|13112.m00979|intron_1	GGTGGTGACGGCCGCCTACATCCT
1	LOC_Os10g13694|13110.m01204|intron_1	TAATTTATGATACTTTTTGGTA		1	LOC_Os12g09250|13112.m00979|intron_1	GGTGGTGTCGACGAAGAGCTC
2	LOC_Os10g13694|13110.m01204|intron_1	TATACATTAAGACATACTACTA		1	LOC_Os12g09250|13112.m00979|intron_1	GGTGTAGTGGCGCTGAATGCC
1	LOC_Os10g13694|13110.m01204|intron_1	TATCATATGTTAATACACCTTCTCA		1	LOC_Os12g09250|13112.m00979|intron_1	GGTGTCGACGAAGAGCTCGTC
1	LOC_Os10g13694|13110.m01204|intron_1	TATTTTAGTGTTAATTTATGAT		3	LOC_Os12g09250|13112.m00979|intron_1	GGTTAGTAGGACAACAGCAGTT
1	LOC_Os10g13694|13110.m01204|intron_1	TCATAACCATTTAAGTGACATGCA		1	LOC_Os12g09250|13112.m00979|intron_1	GGTTAGTAGGACAACAGCAGTTAG
1	LOC_Os10g13694|13110.m01204|intron_1	TCCTCGAGGATGTATCGCAAGGTA		1	LOC_Os12g09250|13112.m00979|intron_1	GGTTCATGCAGCGACCGACGA
1	LOC_Os10g13694|13110.m01204|intron_1	TCTTGTTGTCTGTATTTCACTCAA		5	LOC_Os12g09250|13112.m00979|intron_1	GGTTTCGTGCAGCAGGAGGGGA
1	LOC_Os10g13694|13110.m01204|intron_1	TTATTTGGTATACATTAAGAC		1	LOC_Os12g09250|13112.m00979|intron_1	GTACAGCGACAGCGACCACGCCGGC
2	LOC_Os10g13694|13110.m01204|intron_1	TTTGGTATACATTAAGACATACT		1	LOC_Os12g09250|13112.m00979|intron_1	GTACCGTACGATGGAGGATCTT
1	LOC_Os10g13694|13110.m01204|intron_1	TTTTAAATTTTTTCATAACCATT		1	LOC_Os12g09250|13112.m00979|intron_1	GTACCGTACGATGGAGGATCTTCTC
2	LOC_Os10g13694|13110.m01204|intron_1	TTTTACCGTACAAGACTAGGT		1	LOC_Os12g09250|13112.m00979|intron_1	GTACGGTGACGTCGACTACGA
1	LOC_Os10g13694|13110.m01204|intron_1	TTTTCATAACCATTTAAGTGA		1	LOC_Os12g09250|13112.m00979|intron_1	GTACTGCACCATTTTCTGCAAGAGA
1	LOC_Os10g13694|13110.m01204|intron_1	TTTTCATAACCATTTAAGTGACA		1	LOC_Os12g09250|13112.m00979|intron_1	GTAGACGTGCTTGGAGGAGTGGCT
2	LOC_Os10g07584|13110.m07670|intron_5	AAAGATGTTGAAGGTACTGATGAC		1	LOC_Os12g09250|13112.m00979|intron_1	GTAGCGGATGATCCTCTTCACAGC
1	LOC_Os10g07584|13110.m07670|intron_5	AGCCGAATTGGCAAAGCAGAGAGA		3	LOC_Os12g09250|13112.m00979|intron_1	GTAGGACAACAGCAGTTAGCATCT
1	LOC_Os10g07584|13110.m07670|intron_5	ATTGTTTTTTGATTAATCGATATG		1	LOC_Os12g09250|13112.m00979|intron_1	GTAGGACAGCAGCAGTTAGCATCT
1	LOC_Os10g07584|13110.m07670|intron_5	CGCCTCGTTCCTGAGATGGATTCT		1	LOC_Os12g09250|13112.m00979|intron_1	GTAGGCGAGCGGTTGAGGATGTAG
1	LOC_Os10g07584|13110.m07670|intron_5	CTGAAAGATGTTGAAGGTACT		1	LOC_Os12g09250|13112.m00979|intron_1	GTAGTCGAAGTCGTGGCCCGA
[truncated: 27,656 more rows]
