# Supplementary material for: Genome-wide analysis of plant nat-siRNAs reveals insights into their distribution, biogenesis and function
Source: Genome Biol. 2012 Mar 22;13(3):R20. doi: 10.1186/gb-2012-13-3-r20 (PMC3439971; doi:10.1186/gb-2012-13-3-r20)
Supplement: Additional file 10 — Normalized reads of siRNAs mapped to 84 Arabidopsis NATs under different conditions. Each library was normalized to a million reads that perfectly mapped to the genome. The fold change with maximum absolute value between treated sample and corresponding control is listed as a supplemental value. The pairs with more than two-fold change were annotated in red (up) or in blue (down). (a) Reads of small RNAs mapped to overlapping region of NATs under different conditions. (b) Reads of small RNAs mapped to whole region of NAT under different conditions. [file gb-2012-13-3-r20-S10.XLS]

## Sheet: Sheet1
Additional file 10. Normalized reads of siRNAs mapped to 84 Arabidopsis NATs under different conditions.
Each library was normalized to million reads that perfectly mapped to the genome.
The fold change with maximum absolute value between treated sample and corresponding control was listed as a supplemental value.
The pairs with more than + (up)/-(down) 2 were annotated in red (up) or in blue (down) when reads of treated libraries were compared to control libraries
A. Reads of small RNAs mapped to overlapping region of 84 Arabidopsis NAT under different conditions
		Biotic-stress challenged Arabidopsis										Abiotic-stress challenged Arabidopsis
	type	mock_6hpi	ev_6hpi	hrcc_6hpi	R2_6hpi	fold change	mock_14hpi	ev_14hpi	hrcc_14hpi	R2_14hpi	fold change	untreated	drought	cold	salt	fold change
AT1G53230_AT1G53233	5'-5'	0.481317	6.15209	0	2.59175	4.83109	2.04329	2.02561	2.33462	4.44557	1.79276	5.15638	4.32141	4.20207	4.37318	-1.18462
AT2G45680_AT2G45685	5'-5'	0.481317	6.15209	0	0	4.83109	0.681095	0	0	1.66709	-1.68	0.814166	0.288094	0	0.485909	-1.81
AT4G03935_AT4G03930	enclosed	3.85054	21.5323	17.3626	7.77524	4.64536	6.81095	12.1537	5.44746	5.55696	1.68374	15.4691	13.8285	17.4086	17.4927	1.12265
AT5G15845_AT5G15850	3'-3'	0	3.07604	0	1.29587	4.08	4.76767	4.05122	2.33462	2.22278	-1.79193	0.271389	0.288094	1.20059	1.70068	2.12598
AT1G17744_AT1G17745	5'-5'	0	0	2.89377	2.59175	3.89	2.72438	2.02561	5.44746	5.55696	1.76344	0	1.15238	0.300148	1.94363	2.94001
AT4G21366_AT4G21370	3'-3'	0	0	2.89377	0	3.89	0.681095	0	0	0	-1.68	14.3836	19.8785	14.4071	14.5773	1.35761
AT2G24545_AT2G24540	5'-5'	0	0	2.89377	0	3.89	2.04329	2.02561	1.55642	0	-3.04	0	0	0.600295	0.242954	1.6
AT2G33793_AT2G33796	enclosed	2.40659	9.22813	11.5751	5.1835	3.68915	6.12986	2.02561	7.78208	3.33417	-2.35313	0.542777	0.864282	3.00148	2.18659	2.5974
AT2G31880_AT2G31890	3'-3'	0.962635	6.15209	2.89377	1.29587	3.64796	3.40548	0	2.33462	3.33417	-4.41	0.542777	0.288094	0	0	-1.54
AT1G24822_AT1G24825	5'-5'	0.962635	0	5.78754	0	3.46429	0.681095	0	1.55642	0.555696	-1.68	2.98527	1.72856	3.90192	2.91545	-1.46154
AT5G66558_AT5G66560	5'-5'	0.962635	3.07604	5.78754	2.59175	3.46429	1.36219	0	0.778208	1.66709	-2.36001	1.35694	1.44047	2.10103	0.242954	-1.90323
AT1G33415_AT1G33420	enclosed	1.92527	6.15209	0	9.07112	3.43686	1.36219	10.1281	5.44746	3.88987	4.71609	4.61361	2.88094	3.30162	6.07386	-1.44588
AT3G22070_AT3G22072	5'-5'	0.481317	0	2.89377	0	2.62837	0.681095	2.02561	0.778208	0	1.80357	0.271389	0.288094	1.80089	0.242954	2.20473
AT4G01026_AT4G01030	3'-3'	0.481317	0	2.89377	0	2.62837	2.04329	0	0	0.555696	-3.04	0	0	0.900443	0.971817	1.97
AT1G13330_AT1G13340	3'-3'	0.962635	0	0	3.88762	2.4949	0.681095	8.10245	2.33462	18.8937	11.8393	0	0.288094	0.300148	0	1.3
AT3G27990_AT3G27980	enclosed	7.70108	6.15209	20.2564	12.9587	2.44367	11.5786	8.10245	6.22567	7.22404	-1.73997	16.0119	10.3714	17.4086	15.0632	-1.49604
AT5G53048_AT5G53050	3'-3'	0.481317	0	0	2.59175	2.42568	1.36219	0	0.778208	0.555696	-2.36001	0.271389	0	0.600295	0	-1.27
AT2G41590_AT2G41600	3'-3'	7.21976	15.3802	17.3626	18.1422	2.32847	18.3896	24.3073	15.5642	9.44683	-1.8555	24.425	26.5046	25.8127	21.6229	-1.12378
AT5G41610_AT5G41612	enclosed	0	0	0	1.29587	2.29999	0.681095	0	0	1.66709	-1.68	6.78471	3.45713	6.90339	3.88727	-1.74439
AT5G59730_AT5G59732	enclosed	2.40659	6.15209	2.89377	5.1835	2.09677	4.08657	2.02561	2.33462	5.55696	-1.67987	2.17111	2.01666	2.70133	0.728863	-1.83237
AT5G01595_AT5G01600	3'-3'	0.962635	3.07604	0	0	2.08164	0.681095	2.02561	0.778208	0.555696	1.80357	0.542777	1.72856	1.50074	0.728863	1.77273
AT4G16400_AT4G16410	enclosed	0.962635	3.07604	0	1.29587	2.08164	0.681095	0	0.778208	0	-1.68	0	0.576188	0	0.485909	1.58
AT2G30760_AT2G30766	5'-5'	0.962635	3.07604	2.89377	1.29587	2.08164	6.12986	2.02561	3.89104	3.88987	-2.35313	0.271389	0.576188	0	0.485909	-1.27
AT1G50900_AT1G50910	3'-3'	0.481317	0	0	1.29587	1.55405	2.04329	0	0.778208	0	-3.04	0.542777	0.576188	0	0.485909	-1.54
AT3G13060_AT3G13061	enclosed	0.481317	0	0	1.29587	1.55405	2.04329	0	0.778208	0.555696	-3.04	0.271389	0.576188	0.300148	0.485909	1.24409
AT4G34070_AT4G34071	5'-5'	14.9208	12.3042	23.1502	23.3257	1.52827	33.3737	14.1793	12.4513	17.2266	-2.55538	68.6613	66.8378	58.2286	63.1681	-1.17609
AT3G21755_AT3G21760	5'-5'	10.589	15.3802	11.5751	7.77524	1.41329	17.0274	18.2305	10.8949	13.8924	-1.5164	7.59888	7.49044	9.00443	7.04567	1.16279
AT3G46668_AT3G46670	enclosed	3.85054	3.07604	5.78754	2.59175	1.4	2.04329	6.07684	3.89104	5.00126	2.32895	1.08555	0.288094	1.20059	1.21477	-1.62016
AT1G24388_AT1G24390	5'-5'	1.92527	3.07604	2.89377	1.29587	1.39249	1.36219	2.02561	3.89104	2.77848	2.07204	3.25666	3.45713	1.20059	2.91545	-1.93636
AT1G76880_AT1G76878	enclosed	4.33186	6.15209	5.78754	3.88762	1.34146	6.12986	8.10245	4.66925	4.44557	-1.30826	3.79944	4.6095	3.00148	5.10204	1.27083
AT5G06310_AT5G06320	3'-3'	0	0	0	0	-1	0.681095	0	0.778208	4.44557	3.24404	0	0	0.900443	0.242954	1.9
AT2G02800_AT2G02795	enclosed	0	0	0	0	-1	0	2.02561	0	0.555696	3.03	20.6255	15.5571	19.2094	24.5384	-1.30616
AT2G04378_AT2G04380	enclosed	0	0	0	0	-1	0.681095	2.02561	0	1.11139	1.80357	1.89972	0.864282	0.900443	1.21477	-1.55914
AT2G21185_AT2G21187	5'-5'	0	0	0	0	-1	1.36219	2.02561	0.778208	0.555696	-1.51282	0.542777	1.15238	1.20059	1.70068	1.75325
AT2G13430_AT2G13431	enclosed	0	0	0	0	-1	0.681095	0	0	0	-1.68	11.9411	8.93091	8.40413	8.01749	-1.43459
AT1G51645_AT1G51640	3'-3'	0	0	0	0	-1	1.36219	0	2.33462	1.66709	-2.36001	0	0.288094	0.600295	0.728863	1.73
AT4G35850_AT4G35860	3'-3'	0.481317	0	0	0	-1.48	2.72438	0	0	305.077	82.2794	0.271389	0	0	0.242954	-1.27
AT2G16580_AT2G16575	enclosed	0.481317	0	0	0	-1.48	0	0	0	0	-1	182.916	366.455	91.545	198.008	1.99793
AT5G16230_AT5G16235	enclosed	0.481317	0	0	0	-1.48	2.04329	2.02561	0.778208	1.66709	-1.70787	0.271389	0	0.600295	0	-1.27
AT2G07213_AT2G07215	enclosed	0.481317	0	0	0	-1.48	2.04329	0	0	0.555696	-3.04	4.61361	2.59285	3.90192	1.94363	-1.90816
AT5G64570_AT5G64572	enclosed	5.77581	3.07604	2.89377	7.77524	-1.74293	2.04329	6.07684	3.89104	1.66709	2.32895	0.814166	1.72856	0	0.728863	-1.81
AT5G02370_AT5G02380	enclosed	5.29449	6.15209	8.68131	2.59175	-1.75209	2.72438	0	3.11283	1.11139	-3.71999	1.08555	3.16903	1.20059	1.70068	1.99521
AT4G37270_AT4G37260	enclosed	5.29449	3.07604	5.78754	2.59175	-1.75209	1.36219	4.05122	5.44746	3.88987	2.73305	0.542777	0.576188	0.300148	0.728863	-1.18462
AT2G23670_AT2G23672	5'-5'	5.77581	6.15209	5.78754	2.59175	-1.88858	14.9841	4.05122	7.00387	4.44557	-3.16435	3.25666	2.88094	1.80089	2.6725	-1.52143
AT4G38545_AT4G38540	enclosed	0.962635	0	0	2.59175	-1.96	0	0	0.778208	3.33417	4.33001	0	0	0	0	-1
AT4G04077_AT4G04078	enclosed	0.962635	0	0	0	-1.96	0.681095	2.02561	0.778208	2.22278	1.91667	0	0.288094	0.300148	0.242954	1.3
AT1G76890_AT1G76892	enclosed	0.962635	0	0	2.59175	-1.96	1.36219	0	3.89104	0	-2.36001	0.814166	1.15238	1.80089	1.70068	1.54696
AT4G04220_AT4G04221	3'-3'	0.962635	0	0	0	-1.96	2.04329	0	0.778208	0.555696	-3.04	0.271389	0.576188	0	0	-1.27
AT2G44140_AT2G44130	enclosed	4.33186	3.07604	2.89377	1.29587	-2.31739	1.36219	0	3.89104	3.33417	-2.36001	1.89972	2.30475	1.20059	2.18659	-1.31818
AT1G25097_AT1G25098	enclosed	1.44395	3.07604	0	0	-2.44	0	6.07684	0	0.555696	7.08	0.271389	0.864282	3.60177	2.42954	3.62206
AT5G67300_AT5G67310	3'-3'	1.44395	0	2.89377	1.29587	-2.44	0	0	0.778208	1.11139	2.11	0.542777	0.288094	0.600295	0.242954	-1.24194
AT4G17098_AT4G17100	3'-3'	1.44395	3.07604	0	0	-2.44	0.681095	0	1.55642	0	-1.68	0.271389	0	0.900443	0.485909	1.49606
AT4G37430_AT4G37432	enclosed	1.44395	0	0	0	-2.44	0.681095	0	0	1.66709	-1.68	1.35694	1.72856	0.300148	0.728863	-1.81538
AT1G26208_AT1G26210	enclosed	1.44395	0	2.89377	0	-2.44	2.72438	4.05122	0.778208	1.11139	-2.08989	0.542777	0.576188	0.600295	0.485909	1.03896
AT3G24520_AT3G24518	enclosed	10.1077	3.07604	11.5751	3.88762	-2.72304	8.17315	12.1537	8.56029	3.33417	-2.11778	2.4425	3.45713	3.00148	3.40136	1.29651
AT5G06865_AT5G06860	enclosed	1.92527	6.15209	0	0	-2.93	0	2.02561	1.55642	1.66709	3.03	0	0.288094	0.300148	0.485909	1.49
AT2G47115_AT2G47110	enclosed	1.92527	0	2.89377	0	-2.93	2.04329	2.02561	6.22567	1.66709	2.37828	0.271389	0	1.20059	0.485909	1.73228
AT5G10540_AT5G10550	3'-3'	1.92527	0	0	0	-2.93	2.04329	4.05122	2.33462	1.66709	1.66118	0.271389	0.576188	0.600295	1.21477	1.74016
AT2G36790_AT2G36792	5'-5'	1.92527	3.07604	2.89377	0	-2.93	2.04329	0	0	0.555696	-3.04	0.271389	1.15238	0.900443	0.728863	1.69291
AT2G28671_AT2G28670	enclosed	1.92527	0	5.78754	6.47937	-2.93	1.36219	2.02561	0.778208	0.555696	-1.51282	1.89972	1.44047	0.300148	0.242954	-2.33871
AT2G33810_AT2G33815	enclosed	1.92527	0	0	0	-2.93	3.40548	0	2.33462	0.555696	-4.41	1.89972	1.44047	1.20059	0.971817	-1.47208
AT1G53440_AT1G53450	3'-3'	1.92527	6.15209	0	1.29587	-2.93	4.08657	0	2.33462	0.555696	-5.09002	1.35694	0.288094	0.900443	0.728863	-1.82946
AT5G19140_AT5G19150	3'-3'	11.5516	3.07604	2.89377	5.1835	-3.22623	8.17315	2.02561	8.56029	5.00126	-3.02639	0.542777	0.288094	1.50074	0.728863	1.62338
AT3G46658_AT3G46660	3'-3'	2.40659	6.15209	2.89377	0	-3.41	0	2.02561	2.33462	3.33417	4.33001	0.814166	1.44047	0.600295	1.45773	1.35912
AT3G05905_AT3G05900	enclosed	2.40659	0	0	0	-3.41	0	0	2.33462	0	3.32999	0.271389	0.288094	0.600295	0.485909	1.25984
AT1G35540_AT1G35545	3'-3'	2.40659	0	0	2.59175	-3.41	0.681095	0	0	0.555696	-1.68	15.7405	8.06663	12.0059	9.71817	-1.84564
AT4G26095_AT4G26090	5'-5'	2.40659	0	5.78754	2.59175	-3.41	4.08657	2.02561	0.778208	4.44557	-2.85955	0	0.576188	0.300148	0.485909	1.58
AT5G28919_AT5G28920	3'-3'	2.40659	3.07604	0	1.29587	-3.41	2.72438	0	1.55642	4.44557	-3.71999	0.542777	0.576188	1.20059	0.485909	1.42857
AT5G19220_AT5G19221	enclosed	2.40659	6.15209	0	0	-3.41	2.72438	0	2.33462	0.555696	-3.71999	1.08555	0	0	0.728863	-2.09
AT5G63190_AT5G63195	enclosed	2.40659	0	0	1.29587	-3.41	4.08657	2.02561	1.55642	0	-5.09002	0	0.288094	0.600295	1.21477	2.21001
AT2G35940_AT2G35945	enclosed	12.5143	12.3042	2.89377	2.59175	-3.76323	10.8975	20.2561	9.3385	8.89113	1.78655	5.42777	8.35472	6.00295	6.55977	1.45412
AT5G01215_AT5G01210	5'-5'	2.8879	0	2.89377	5.1835	-3.89	2.04329	4.05122	4.66925	5.55696	2.15789	1.08555	1.72856	2.40118	0.971817	1.62679
AT1G21770_AT1G21780	5'-5'	2.8879	3.07604	0	0	-3.89	6.12986	0	1.55642	4.44557	-7.12999	0.814166	0.576188	1.20059	0.728863	1.21547
AT1G51400_AT1G51402	5'-5'	2.8879	0	0	2.59175	-3.89	7.49205	0	2.33462	5.00126	-8.48997	0.814166	0.576188	0.300148	0.971817	-1.39231
AT2G30360_AT2G30362	5'-5'	3.36922	3.07604	0	3.88762	-4.36999	0.681095	2.02561	3.11283	1.66709	2.44643	0.814166	0.864282	0.900443	0.728863	1.04972
AT1G53480_AT1G53490	5'-5'	3.36922	0	2.89377	3.88762	-4.36999	2.04329	6.07684	3.89104	2.77848	2.32895	5.97055	5.47378	4.80236	5.58795	-1.20172
AT2G24750_AT2G24755	3'-3'	3.36922	0	5.78754	2.59175	-4.36999	4.08657	8.10245	3.11283	2.77848	1.78782	9.76999	6.04997	8.10398	6.31681	-1.52766
AT2G45310_AT2G45315	enclosed	3.36922	6.15209	0	1.29587	-4.36999	4.76767	6.07684	3.11283	2.77848	-1.52645	4.34222	6.04997	2.70133	4.13022	-1.44324
AT3G56408_AT3G56410	enclosed	3.36922	3.07604	0	2.59175	-4.36999	4.08657	2.02561	6.22567	7.22404	-1.67987	1.85833	0	0.300148	0.485909	-2.85833
AT1G69570_AT1G69572	enclosed	3.36922	9.22813	2.89377	0	-4.36999	2.72438	4.05122	2.33462	1.11139	-1.76303	2.17111	2.01666	2.10103	2.91545	1.23659
AT5G23235_AT5G23240	enclosed	3.85054	3.07604	0	3.88762	-4.84998	0	0	0.778208	0	1.78	0.542777	0.576188	0.300148	0.728863	-1.18462
AT3G22120_AT3G22121	5'-5'	5.77581	0	14.4688	2.59175	-6.78002	7.49205	2.02561	2.33462	4.44557	-2.80199	1.89972	1.44047	1.50074	2.18659	-1.18852
AT4G13505_AT4G13510	5'-5'	6.73844	6.15209	0	7.77524	-7.73998	21.7951	2.02561	35.7976	17.7823	-7.52473	2.17111	2.30475	1.20059	2.6725	-1.44091
AT3G60952_AT3G60955	3'-3'	8.66371	0	11.5751	10.367	-9.65998	5.44876	8.10245	4.66925	6.11265	1.41085	17.3689	22.1832	20.41	17.4927	1.26184
B. Reads of small RNAs mapped to whole region of 84 Arabidopsis NATs under different conditions
		Biotic-stress challenged Arabidopsis										Abiotic-stress challenged Arabidopsis
	type	mock_6hpi	ev_6hpi	hrcc_6hpi	R2_6hpi	fold change	mock_14hpi	ev_14hpi	hrcc_14hpi	R2_14hpi	fold change	untreated	drought	cold	salt	fold change
AT2G45680_AT2G45685	5'-5'	0.481317	6.15209	0	0	4.83109	0.681095	0	0	2.22278	1.91667	0.814166	0.576188	0	0.485909	-1.81
AT1G53230_AT1G53233	5'-5'	0.481317	6.15209	0	2.59175	4.83109	2.04329	2.02561	1.55642	4.44557	1.79276	5.42777	4.8976	4.50221	4.85909	-1.16909
AT5G15845_AT5G15850	3'-3'	0	3.07604	0	1.29587	4.08	4.76767	4.05122	2.33462	2.22278	-1.79193	0.814166	0.576188	1.20059	1.94363	1.62431
AT2G24545_AT2G24540	5'-5'	0	0	2.89377	0	3.89	2.04329	2.02561	1.55642	0	-3.04	0.271389	0	0.900443	0.485909	1.49606
AT2G33793_AT2G33796	enclosed	2.40659	9.22813	11.5751	5.1835	3.68915	7.49205	2.02561	9.3385	3.33417	-2.80199	0.542777	0.864282	3.00148	2.18659	2.5974
AT5G66558_AT5G66560	5'-5'	0.962635	3.07604	5.78754	2.59175	3.46429	1.36219	0	0.778208	1.66709	-2.36001	1.35694	1.44047	2.10103	0.242954	-1.90323
AT2G13430_AT2G13431	enclosed	4.33186	3.07604	14.4688	7.77524	2.90245	4.08657	0	3.89104	7.22404	-5.09002	45.5933	37.7403	43.8215	43.7318	-1.20263
AT3G22070_AT3G22072	5'-5'	0.481317	0	2.89377	0	2.62837	0.681095	4.05122	0.778208	0	3.00595	0.271389	0.288094	1.80089	0.242954	2.20473
AT3G27990_AT3G27980	enclosed	10.589	6.15209	28.9377	18.1422	2.58325	21.114	22.2817	13.2295	9.44683	-2.1158	62.4194	47.5355	59.7294	49.0768	-1.30655
AT5G06310_AT5G06320	3'-3'	9.62635	9.22813	14.4688	25.9175	2.53246	14.303	8.10245	39.6886	76.686	5.07779	0.542777	1.44047	3.00148	1.21477	2.5974
AT1G13330_AT1G13340	3'-3'	0.962635	0	0	3.88762	2.4949	0.681095	10.1281	2.33462	22.7835	14.1548	0.542777	0.288094	0.600295	0.242954	-1.24194
AT4G03935_AT4G03930	enclosed	26.9538	67.6729	37.619	41.468	2.45688	38.1413	54.6915	26.4591	31.119	-1.42535	139.222	93.6305	145.572	116.618	-1.48177
AT2G02800_AT2G02795	enclosed	33.6922	18.4563	83.9193	32.3968	2.44796	37.4602	121.537	33.463	35.0088	3.18616	158.762	108.035	146.772	144.558	-1.46515
AT5G41610_AT5G41612	enclosed	0	0	0	1.29587	2.29999	0.681095	2.02561	0.778208	2.22278	1.91667	32.5666	19.3023	27.0133	25.5102	-1.65369
AT4G34070_AT4G34071	5'-5'	69.3097	132.27	159.157	137.363	2.27791	118.511	200.536	76.2644	70.5734	1.68639	297.17	256.692	296.846	261.419	-1.15709
AT1G24822_AT1G24825	5'-5'	32.7296	18.4563	72.3442	41.468	2.17433	38.8224	46.5891	18.677	32.2304	-2.02337	103.399	104.578	115.257	116.132	1.12193
AT5G01595_AT5G01600	3'-3'	0.962635	3.07604	0	0	2.08164	0.681095	2.02561	0.778208	0.555696	1.80357	0.542777	2.01666	1.50074	0.971817	1.96104
AT4G16400_AT4G16410	enclosed	0.962635	3.07604	0	1.29587	2.08164	0.681095	0	0.778208	0.555696	-1.68	0	0.576188	0	0.728863	1.73
AT1G76890_AT1G76892	enclosed	0.962635	3.07604	0	2.59175	2.08164	1.36219	0	3.89104	0	-2.36001	1.08555	1.15238	1.80089	1.70068	1.33971
AT2G41590_AT2G41600	3'-3'	15.4022	18.4563	31.8315	31.101	2.00183	27.9249	40.5122	22.568	15.5595	-1.74638	42.608	44.3665	41.1202	37.9009	-1.12108
AT2G16580_AT2G16575	enclosed	0.962635	0	2.89377	0	1.98469	0	0	0	0	-1	266.504	538.448	134.466	293.975	2.01664
AT1G50900_AT1G50910	3'-3'	0.962635	0	2.89377	1.29587	1.98469	2.04329	4.05122	1.55642	0.555696	-1.94872	1.35694	0.576188	0.300148	0.971817	-1.81538
AT4G21366_AT4G21370	3'-3'	0.962635	0	2.89377	1.29587	1.98469	1.36219	0	0.778208	2.22278	-2.36001	129.452	178.042	110.154	127.794	1.37248
AT5G28919_AT5G28920	3'-3'	2.8879	6.15209	5.78754	2.59175	1.83805	2.72438	2.02561	1.55642	6.66835	2.06182	6.51332	4.03332	6.3031	3.64431	-1.61853
AT5G59730_AT5G59732	enclosed	2.8879	6.15209	5.78754	5.1835	1.83805	4.76767	2.02561	3.89104	6.66835	-1.90429	2.4425	2.30475	3.00148	1.45773	-1.39837
AT2G24750_AT2G24755	3'-3'	11.0703	6.15209	20.2564	10.367	1.76139	14.303	16.2049	7.78208	8.89113	-1.7426	36.3661	27.3689	43.2212	33.5277	-1.31724
AT2G30760_AT2G30766	5'-5'	1.44395	3.07604	2.89377	2.59175	1.67213	7.49205	2.02561	3.89104	5.00126	-2.80199	3.79944	2.59285	2.40118	3.40136	-1.41177
AT1G35540_AT1G35545	3'-3'	41.8746	39.9886	69.4505	41.468	1.64334	59.2553	74.9476	34.2412	49.4569	-1.70999	178.845	126.761	164.481	146.744	-1.40772
AT3G13060_AT3G13061	enclosed	0.481317	0	0	1.29587	1.55405	2.72438	2.02561	2.33462	2.22278	-1.22772	0.271389	1.15238	0.900443	0.728863	1.69291
AT5G16230_AT5G16235	enclosed	0.481317	0	0	1.29587	1.55405	2.04329	2.02561	0.778208	1.66709	-1.70787	0.271389	0.864282	0.900443	0.485909	1.49606
AT3G46668_AT3G46670	enclosed	3.85054	3.07604	5.78754	2.59175	1.4	2.04329	6.07684	3.89104	5.00126	2.32895	1.08555	0.288094	1.20059	1.21477	-1.62016
AT1G24388_AT1G24390	5'-5'	1.92527	3.07604	2.89377	2.59175	1.39249	3.40548	2.02561	5.44746	5.55696	1.48753	11.9411	9.79519	51.9255	8.26045	4.09042
AT1G17744_AT1G17745	5'-5'	39.9493	39.9886	54.9816	33.6927	1.36703	22.4761	44.5635	44.3579	41.6772	1.94037	74.3605	57.6188	79.2389	51.2634	-1.44202
AT1G25097_AT1G25098	enclosed	36.0988	30.7604	43.4065	37.5803	1.19703	27.9249	48.6147	22.568	30.5633	1.71542	102.856	101.697	107.453	106.657	1.04419
AT2G21185_AT2G21187	5'-5'	0	0	0	0	-1	2.04329	2.02561	0.778208	0.555696	-1.94872	0.542777	1.44047	1.20059	1.70068	1.75325
AT1G51645_AT1G51640	3'-3'	0	0	0	0	-1	1.36219	0	2.33462	1.66709	-2.36001	0.271389	0.288094	0.600295	0.728863	1.36221
AT1G76880_AT1G76878	enclosed	5.29449	6.15209	5.78754	3.88762	-1.2863	7.49205	10.1281	5.44746	5.00126	-1.415	8.41304	5.76188	14.1069	5.8309	1.60574
AT2G07213_AT2G07215	enclosed	0.481317	0	0	0	-1.48	2.04329	0	0	0.555696	-3.04	5.69916	2.88094	5.7028	2.42954	-1.95335
AT4G37270_AT4G37260	enclosed	5.77581	3.07604	5.78754	2.59175	-1.88858	2.72438	6.07684	6.22567	5.55696	1.94355	0.814166	0.864282	0.600295	1.70068	1.49171
AT2G23670_AT2G23672	5'-5'	5.77581	6.15209	5.78754	2.59175	-1.88858	14.9841	4.05122	7.00387	4.44557	-3.16435	3.25666	2.88094	1.80089	3.15841	-1.52143
AT5G02370_AT5G02380	enclosed	5.77581	6.15209	8.68131	2.59175	-1.88858	2.72438	0	3.11283	1.66709	-3.71999	1.35694	3.45713	1.50074	1.70068	1.88983
AT3G22120_AT3G22121	5'-5'	11.0703	6.15209	14.4688	5.1835	-1.95307	10.8975	12.1537	7.78208	6.66835	-1.5515	5.69916	6.04997	9.00443	4.13022	1.49254
AT4G38545_AT4G38540	enclosed	0.962635	0	0	2.59175	-1.96	0	0	1.55642	3.88987	4.88998	0	0	0	0	-1
AT2G44140_AT2G44130	enclosed	6.73844	3.07604	2.89377	3.88762	-1.98972	2.72438	6.07684	4.66925	4.44557	1.90323	2.71389	2.59285	2.10103	2.18659	-1.19677
AT5G64570_AT5G64572	enclosed	7.21976	3.07604	5.78754	9.07112	-2.01471	3.40548	6.07684	4.66925	2.77848	1.60544	0.814166	2.59285	0.300148	0.728863	1.98343
AT5G19140_AT5G19150	3'-3'	12.0329	6.15209	5.78754	5.1835	-2.10842	10.2164	2.02561	9.3385	5.55696	-3.70296	0.542777	0.576188	1.80089	0.971817	1.81818
AT4G37430_AT4G37432	enclosed	1.44395	0	0	0	-2.44	0.681095	0	0	1.66709	-1.68	1.62833	2.01666	0.300148	0.728863	-2.02308
AT3G24520_AT3G24518	enclosed	10.1077	3.07604	11.5751	3.88762	-2.72304	8.85424	12.1537	8.56029	3.33417	-2.27483	2.4425	3.74522	3.00148	3.40136	1.38081
AT2G35940_AT2G35945	enclosed	16.3648	12.3042	5.78754	5.1835	-2.80906	19.0707	22.2817	14.0077	15.0038	-1.33711	6.51332	10.9476	7.20354	7.53158	1.59121
AT4G35850_AT4G35860	3'-3'	1.92527	0	2.89377	1.29587	-2.93	4.08657	2.02561	2.33462	305.633	60.2417	0.271389	0.288094	0.300148	0.242954	-1.02419
AT2G47115_AT2G47110	enclosed	1.92527	0	2.89377	0	-2.93	2.04329	2.02561	6.22567	1.66709	2.37828	0.271389	0	1.20059	0.485909	1.73228
AT5G53048_AT5G53050	3'-3'	1.92527	0	0	2.59175	-2.93	2.04329	2.02561	1.55642	3.33417	1.42434	0.271389	0	0.600295	0	-1.27
AT1G26208_AT1G26210	enclosed	1.92527	3.07604	2.89377	0	-2.93	2.72438	4.05122	1.55642	1.66709	-1.45313	1.35694	0.864282	1.20059	1.21477	-1.26882
AT2G28671_AT2G28670	enclosed	1.92527	0	5.78754	6.47937	-2.93	1.36219	2.02561	0.778208	0.555696	-1.51282	1.89972	1.44047	0.300148	0.242954	-2.33871
AT4G04077_AT4G04078	enclosed	1.92527	0	0	1.29587	-2.93	4.08657	6.07684	2.33462	3.33417	-1.52853	6.24194	7.20235	3.90192	5.10204	-1.47755
AT2G36790_AT2G36792	5'-5'	1.92527	3.07604	2.89377	0	-2.93	2.04329	0	0	0.555696	-3.04	0.271389	1.15238	0.900443	0.728863	1.69291
AT2G33810_AT2G33815	enclosed	1.92527	0	0	0	-2.93	3.40548	0	2.33462	0.555696	-4.41	1.89972	1.44047	1.20059	0.971817	-1.47208
AT2G31880_AT2G31890	3'-3'	5.77581	12.3042	5.78754	1.29587	-2.94782	17.7085	6.07684	14.0077	14.4481	-2.64266	1.08555	0.576188	1.20059	0.728863	-1.32278
AT1G53440_AT1G53450	3'-3'	5.77581	9.22813	2.89377	1.29587	-2.94782	6.12986	0	3.11283	5.00126	-7.12999	1.89972	1.72856	1.50074	1.21477	-1.31222
AT5G67300_AT5G67310	3'-3'	11.5516	3.07604	5.78754	7.77524	-3.07599	4.08657	8.10245	6.22567	5.55696	1.78782	2.17111	1.44047	2.70133	1.45773	-1.29918
AT1G33415_AT1G33420	enclosed	2.40659	6.15209	0	9.07112	-3.41	1.36219	10.1281	5.44746	5.00126	4.71609	5.97055	4.8976	4.20207	6.55977	-1.34038
AT3G46658_AT3G46660	enclosed	2.40659	6.15209	2.89377	0	-3.41	0	2.02561	2.33462	3.33417	4.33001	0.814166	1.44047	0.600295	1.45773	1.35912
AT5G06865_AT5G06860	enclosed	2.40659	6.15209	0	0	-3.41	0	2.02561	1.55642	1.66709	3.03	0	0.288094	0.300148	0.971817	1.97
AT5G19220_AT5G19221	enclosed	2.40659	6.15209	0	0	-3.41	4.76767	2.02561	3.11283	2.22278	-1.90429	1.08555	0.288094	0	1.21477	-2.09
AT4G17098_AT4G17100	3'-3'	2.40659	3.07604	0	0	-3.41	1.36219	4.05122	1.55642	0	-2.36001	0.271389	0.288094	0.900443	0.728863	1.49606
AT5G63190_AT5G63195	enclosed	2.40659	0	0	2.59175	-3.41	5.44876	2.02561	1.55642	0.555696	-4.13461	1.08555	0.576188	0.900443	1.21477	-1.32278
AT3G05905_AT3G05900	enclosed	2.8879	0	0	0	-3.89	0	0	2.33462	0	3.32999	0.271389	0.576188	0.600295	0.485909	1.25984
AT5G01215_AT5G01210	5'-5'	2.8879	0	2.89377	5.1835	-3.89	2.04329	4.05122	4.66925	5.55696	2.15789	1.08555	1.72856	2.40118	0.971817	1.62679
AT4G26095_AT4G26090	5'-5'	2.8879	0	5.78754	3.88762	-3.89	4.08657	2.02561	1.55642	4.44557	-1.98828	0	0.576188	0.300148	0.485909	1.58
AT4G01026_AT4G01030	3'-3'	2.8879	3.07604	5.78754	0	-3.89	5.44876	2.02561	1.55642	1.66709	-2.51954	0	0.576188	1.50074	1.94363	2.94001
AT2G30360_AT2G30362	5'-5'	3.36922	6.15209	0	3.88762	-4.36999	1.36219	2.02561	3.89104	3.88987	2.07204	0.814166	0.864282	1.20059	0.728863	1.21547
AT1G69570_AT1G69572	enclosed	3.36922	9.22813	2.89377	0	-4.36999	2.72438	6.07684	2.33462	1.11139	1.90323	2.71389	2.01666	2.10103	2.91545	-1.22848
AT2G45310_AT2G45315	enclosed	3.36922	6.15209	0	1.29587	-4.36999	4.08657	6.07684	3.89104	2.77848	1.39096	4.88499	6.04997	2.70133	4.13022	-1.58919
AT4G04220_AT4G04221	3'-3'	3.36922	0	0	2.59175	-4.36999	3.40548	4.05122	3.11283	2.77848	-1.16667	1.08555	1.44047	0.300148	0.728863	-1.60769
AT3G56408_AT3G56410	enclosed	3.36922	3.07604	0	2.59175	-4.36999	4.76767	2.02561	6.22567	7.22404	-1.90429	1.85833	0	0.300148	0.728863	-2.85833
AT1G21770_AT1G21780	5'-5'	3.36922	3.07604	0	1.29587	-4.36999	6.81095	0	1.55642	5.55696	-7.80999	0.814166	0.864282	1.20059	0.728863	1.21547
AT5G23235_AT5G23240	enclosed	3.85054	3.07604	0	3.88762	-4.84998	0	0	1.55642	0	2.55999	0.542777	0.576188	0.900443	0.728863	1.23377
AT1G53480_AT1G53490	5'-5'	3.85054	0	2.89377	3.88762	-4.84998	2.04329	6.07684	4.66925	3.33417	2.32895	11.6697	10.6595	8.40413	12.3907	-1.34787
AT1G51400_AT1G51402	5'-5'	3.85054	0	2.89377	2.59175	-4.84998	12.2597	0	3.11283	6.66835	-13.26	1.35694	0.864282	1.20059	1.21477	-1.26882
AT5G10540_AT5G10550	3'-3'	4.33186	3.07604	0	1.29587	-5.33002	2.04329	4.05122	3.11283	2.77848	1.66118	1.08555	0.864282	1.80089	1.94363	1.4067
AT2G04378_AT2G04380	enclosed	4.33186	0	0	0	-5.33002	4.08657	2.02561	2.33462	4.44557	-1.67987	15.4691	5.47378	74.4366	8.01749	4.58045
AT4G13505_AT4G13510	5'-5'	7.21976	9.22813	0	7.77524	-8.22001	22.4761	2.02561	36.5758	17.7823	-7.74916	2.98527	2.59285	1.80089	2.6725	-1.425
AT3G60952_AT3G60955	3'-3'	8.66371	0	11.5751	10.367	-9.65998	5.44876	8.10245	4.66925	6.66835	1.41085	19.54	23.3356	20.41	18.4645	1.185
