# Supplementary material for: Genome-wide analysis of plant nat-siRNAs reveals insights into their distribution, biogenesis and function
Source: Genome Biol. 2012 Mar 22;13(3):R20. doi: 10.1186/gb-2012-13-3-r20 (PMC3439971; doi:10.1186/gb-2012-13-3-r20)
Supplement: Additional file 11 — Normalized reads of siRNAs mapped to 119 rice NATs under different conditions. siRNAs matching 100% to the genome were analyzed and each library was normalized to a million reads before analyzing. The fold change with maximum absolute value between treated and untreated libraries is listed. The pairs with more than a two-fold change are displayed in red (up, +) or blue (down, -). (a) Reads of small RNAs mapped to overlapping region of NATs under different conditions. (b) Reads of small RNAs mapped to whole region of NATs under different conditions. [file gb-2012-13-3-r20-S11.XLS]

## Sheet: Sheet1
Additional file 11. Normalized reads of siRNAs mapped to 119 rice NATs under different conditions.
Each library was normalized to million reads that perfectly mapped to the genome. The fold change with maximum absolute value between treated sample and untreated libraries was listed.
The pair with more than +(up)/-(down) 2 fold change was annotated in red (up) or in blue (down) when reads of treated libraries were compared to control the library
A. Reads of small RNAs mapped to overlapping region of 119 rice NAT under different conditions									B. Reads of small RNAs mapped to whole region of 119 rice NAT under different conditions
	type	untreated	drought	cold	salt	fold change				type	untreated	drought	cold	salt	fold change
Chr5_t04405_t04404	enclosed	1.39282	4.02444	21.1375	2.61187	9.26358			Chr5_t04649_t04650	3'-3'	1.8571	14.9479	2.64218	2.28538	5.57693
Chr3_t00595_t00596	3'-3'	0	6.03667	0	0	7.04002			Chr5_t04405_t04404	enclosed	0.696412	0.574921	5.28436	0.326483	3.69412
Chr1_t04712_t04713	3'-3'	1.16069	4.59937	7.17164	2.93835	3.78239			Chr7_t00049_t00048	enclosed	0	0.574921	2.64218	2.61187	3.64
Chr5_t04152_t04153	3'-3'	0	2.58714	1.88727	1.30593	3.58999			Chr4_t02923_t02924	enclosed	1.62496	7.76143	3.01964	2.28538	3.3435
Chr5_t04649_t04650	3'-3'	0.696412	4.88683	0.754909	0	3.4647			Chr1_t04624_t04625	3'-3'	1.16069	1.14984	6.03927	2.61187	3.25925
Chr3_t04734_t04735	3'-3'	0.232137	3.16206	2.64218	0	3.38213			Chr5_t00562_t00563	3'-3'	4.17847	9.48619	15.4756	4.89725	3.18146
Chr4_t02923_t02924	enclosed	1.39282	6.32413	2.26473	1.63242	3.06276			Chr7_t04555_t04556	3'-3'	1.16069	5.74921	3.01964	1.63242	3.12501
Chr5_t00562_t00563	3'-3'	3.01778	7.76143	10.5687	2.61187	2.87811			Chr1_t04712_t04713	3'-3'	3.24992	6.61159	12.0785	3.59132	3.07765
Chr2_t05354_t05353	enclosed	1.39282	3.44952	5.66182	4.57077	2.78661			Chr3_t01191_t01192	3'-3'	1.8571	1.4373	6.79418	1.9589	2.72378
Chr7_t00049_t00048	enclosed	0.464274	1.4373	2.64218	2.93835	2.69864			Chr10_t01760_t01759	enclosed	0.696412	3.44952	2.26473	0.97945	2.61765
Chr8_t02737_t02738	3'-3'	0.232137	2.29968	1.88727	0.97945	2.68293			Chr3_t01166_t01167	3'-3'	1.39282	5.17429	3.77455	5.22373	2.6025
Chr4_t05120_t05121	3'-3'	0.232137	0.28746	0.377455	2.28538	2.6748			Chr5_t04152_t04153	3'-3'	0.928549	4.02444	3.77455	2.61187	2.60104
Chr1_t02713_t02712	enclosed	0.464274	1.72476	2.64218	0.652967	2.49315			Chr4_t05120_t05121	3'-3'	0.696412	1.14984	2.26473	3.26483	2.50588
Chr1_t04624_t04625	3'-3'	0.928549	0.862381	3.77455	1.63242	2.47151			Chr10_t03623_t03599	enclosed	7.19625	19.2598	16.2305	12.7329	2.47073
Chr1_t00271_t00270	5'-5'	0.696412	1.4373	3.01964	2.28538	2.3647			Chr5_t04464_t04465	3'-3'	11.1426	27.0213	17.7404	12.4064	2.30807
Chr9_t02272_t02271	5'-5'	1.62496	5.17429	3.77455	2.93835	2.35496			Chr4_t05470_t05460	enclosed	6.03557	14.6605	9.81382	12.7329	2.22444
Chr10_t03623_t03599	enclosed	2.08923	4.88683	6.03927	1.63242	2.27832			Chr3_t04694_t04695	3'-3'	0.928549	1.4373	3.01964	1.30593	2.08289
Chr4_t05297_t05298	3'-3'	1.8571	5.46175	2.26473	3.9178	2.25874			Chr2_t05354_t05353	enclosed	8.1248	11.4984	17.7404	15.0182	2.05483
Chr2_t04683_t04684	3'-3'	0.232137	1.72476	1.13236	0.652967	2.21138			Chr5_t02945_t02946	3'-3'	2.08923	5.17429	3.01964	2.61187	1.99676
Chr8_t03585_t03586	3'-3'	0.232137	1.72476	0.754909	0.97945	2.21138			Chr3_t04012_t04013	enclosed	1.39282	3.44952	3.77455	0.326483	1.99582
Chr5_t04464_t04465	3'-3'	1.62496	4.59937	3.39709	2.28538	2.1374			Chr12_t03651_t03652	3'-3'	1.8571	4.59937	3.39709	1.63242	1.95804
Chr4_t05483_t05485	enclosed	3.01778	6.32413	7.54909	3.59132	2.12687			Chr1_t05619_t05620	3'-3'	0.696412	2.29968	0.377455	1.9589	1.94118
Chr4_t05470_t05460	enclosed	2.78565	6.89905	2.64218	2.93835	2.08443			Chr1_t05789_t05790	3'-3'	1.62496	4.02444	1.13236	1.30593	1.91603
Chr8_t00545_t00546	enclosed	0.464274	2.01222	0.754909	0.326483	2.06165			Chr10_t01093_t01094	3'-3'	38.5348	49.4432	74.3586	49.299	1.9064
Chr10_t03129_t03130	enclosed	1.16069	3.16206	1.88727	1.9589	1.92593			Chr6_t03518_t03517	5'-5'	12.0711	23.8592	14.7207	12.4064	1.90207
Chr1_t00058_t00057	5'-5'	0.696412	0.28746	2.26473	0.326483	1.91765			Chr1_t00271_t00270	5'-5'	1.16069	2.58714	3.01964	2.93835	1.86111
Chr9_t01735_t01736	3'-3'	0.696412	1.72476	2.26473	0.326483	1.91765			Chr5_t03394_t03395	3'-3'	4.64274	4.59937	7.92655	9.14153	1.79787
Chr3_t03853_t03854	3'-3'	0.928549	0.862381	2.64218	0.97945	1.88601			Chr6_t04759_t04758	enclosed	4.17847	4.02444	7.92655	8.16208	1.76834
Chr1_t05619_t05620	3'-3'	0.464274	1.72476	0	0.97945	1.86301			Chr9_t03496_t03501	enclosed	8.1248	14.9479	9.81382	8.81505	1.7489
Chr8_t04056_t04057	3'-3'	0.464274	1.72476	0.754909	0.97945	1.86301			Chr4_t05297_t05298	3'-3'	3.24992	6.32413	3.01964	4.24428	1.72235
Chr1_t03757_t03758	3'-3'	1.16069	2.29968	3.01964	0.97945	1.86111			Chr8_t03834_t03835	3'-3'	35.7491	57.7795	61.1477	38.525	1.69116
Chr3_t01191_t01192	3'-3'	1.16069	0.862381	3.01964	0.97945	1.86111			Chr12_t01804_t01805	5'-5'	207.995	349.264	318.572	273.267	1.67596
Chr3_t01166_t01167	3'-3'	2.08923	4.59937	2.64218	3.59132	1.8123			Chr5_t03429_t03430	3'-3'	1.16069	2.58714	1.13236	0.97945	1.66204
Chr5_t03394_t03395	3'-3'	4.64274	4.59937	7.54909	9.14153	1.79787			Chr4_t05483_t05485	enclosed	14.8568	25.009	21.1375	19.2625	1.63998
Chr10_t03549_t03550	3'-3'	1.39282	3.16206	0.377455	1.30593	1.74059			Chr3_t00607_t00606	enclosed	3.48206	4.59937	6.03927	2.28538	1.57143
Chr5_t00006_t00007	3'-3'	0.696412	0.862381	1.88727	0.652967	1.7			Chr7_t03267_t03266	enclosed	1.8571	0.862381	3.39709	1.30593	1.53846
Chr1_t04999_t05000	3'-3'	2.32137	4.59937	3.39709	3.26483	1.68675			Chr3_t01528_t01527	enclosed	5.10702	8.33635	7.54909	3.26483	1.52864
Chr7_t04588_t04590	enclosed	2.32137	4.59937	4.152	3.9178	1.68675			Chr1_t05758_t05759	3'-3'	1.8571	2.58714	1.50982	3.26483	1.48951
Chr8_t03834_t03835	3'-3'	15.5532	19.5473	26.7993	18.936	1.67976			Chr5_t03591_t03592	3'-3'	276.708	348.689	407.274	285.673	1.47013
Chr10_t01760_t01759	enclosed	0.464274	1.4373	0.377455	0.652967	1.67123			Chr5_t02309_t02310	3'-3'	473.328	694.217	599.775	521.067	1.46569
Chr2_t01722_t01723	3'-3'	2.55351	1.72476	4.90691	3.9178	1.66479			Chr9_t02272_t02271	5'-5'	9.51763	12.6483	14.3433	10.121	1.45818
Chr5_t03429_t03430	3'-3'	1.16069	2.58714	1.13236	0.652967	1.66204			Chr12_t02540_t02541	3'-3'	40.8561	50.593	59.6378	57.7876	1.44864
Chr6_t04759_t04758	enclosed	0.464274	0.28746	1.13236	1.30593	1.58219			Chr1_t03757_t03758	3'-3'	5.80343	4.3119	8.68146	3.9178	1.42353
Chr3_t00607_t00606	enclosed	3.24992	4.59937	5.66182	2.28538	1.56706			Chr3_t05513_t05514	enclosed	23.9101	22.7094	33.9709	27.7511	1.40385
Chr4_t02345_t02346	3'-3'	0.928549	2.01222	1.88727	1.9589	1.55959			Chr12_t00081_t00082	3'-3'	14.3925	19.2598	20.3826	19.9155	1.38921
Chr3_t04694_t04695	3'-3'	0.928549	0.862381	1.88727	0.652967	1.49741			Chr8_t00517_t00518	3'-3'	49.4452	42.2567	69.0742	65.9496	1.3889
Chr2_t01074_t01075	3'-3'	13.464	18.6849	20.0051	16.3242	1.45297			Chr9_t02760_t02761	3'-3'	61.7485	63.8162	86.0597	62.6848	1.38741
Chr12_t01804_t01805	5'-5'	97.4976	142.005	103.423	111.004	1.45188			Chr2_t04916_t04917	enclosed	110.962	121.021	153.624	116.228	1.38103
Chr12_t03651_t03652	3'-3'	0.696412	1.4373	1.13236	0.326483	1.43529			Chr3_t04734_t04735	3'-3'	13.6961	17.8225	19.2502	16.9771	1.37755
Chr6_t03518_t03517	5'-5'	0.696412	1.4373	1.13236	0.652967	1.43529			Chr5_t01846_t01847	3'-3'	982.173	1351.06	1236.92	1120.49	1.3752
Chr12_t02540_t02541	3'-3'	19.9638	23.5717	29.064	24.4863	1.43416			Chr7_t04588_t04590	enclosed	8.82121	12.3608	12.456	10.121	1.37067
Chr6_t02239_t02240	enclosed	25.0708	35.9325	33.5935	21.2214	1.41657			Chr3_t04647_t04648	3'-3'	21.3566	29.6084	24.1571	22.8538	1.36896
Chr7_t03064_t03063	5'-5'	5.57129	4.59937	8.304	6.85615	1.41552			Chr2_t01074_t01075	3'-3'	11.3747	15.8103	12.8335	14.3653	1.35893
Chr8_t00517_t00518	3'-3'	41.3204	35.0702	57.7506	58.767	1.41233			Chr1_t05977_t05978	3'-3'	31.8028	29.0335	43.4073	30.363	1.35396
Chr3_t01528_t01527	enclosed	0.928549	1.72476	0.754909	1.30593	1.40933			Chr4_t05191_t05190	enclosed	39.6955	41.3943	52.8436	40.8104	1.32285
Chr8_t03862_t03863	3'-3'	0.928549	1.72476	0.754909	0.652967	1.40933			Chr1_t01229_t01230	3'-3'	128.604	139.993	170.232	144.632	1.32122
Chr3_t05446_t05447	3'-3'	20.1959	23.5717	28.6866	25.1392	1.40047			Chr4_t03987_t03988	3'-3'	7.19625	8.33635	9.81382	7.8356	1.31829
Chr3_t05406_t05407	3'-3'	1.39282	2.29968	1.88727	0.97945	1.38075			Chr6_t02239_t02240	enclosed	420.168	547.899	448.416	412.675	1.30327
Chr9_t02713_t02712	enclosed	1.8571	1.4373	2.64218	2.93835	1.37762			Chr8_t02677_t02678	enclosed	0.928549	1.4373	1.50982	0.97945	1.30052
Chr3_t05513_t05514	enclosed	23.9101	21.847	33.216	27.0981	1.37375			Chr6_t04797_t04798	3'-3'	2.55351	2.8746	3.01964	3.59132	1.29296
Chr12_t00081_t00082	3'-3'	14.3925	18.6849	20.0051	19.9155	1.36517			Chr5_t02622_t02623	3'-3'	51.0702	50.3056	65.2997	61.0524	1.27329
Chr6_t04797_t04798	3'-3'	1.39282	1.72476	2.26473	1.9589	1.36402			Chr8_t03585_t03586	3'-3'	129.533	128.782	163.438	133.205	1.25979
Chr1_t03784_t03785	3'-3'	7.42839	10.3486	9.81382	8.48857	1.34638			Chr2_t05220_t05221	3'-3'	96.8012	118.434	121.918	106.434	1.25685
Chr3_t04647_t04648	3'-3'	21.3566	28.4586	23.7796	22.8538	1.31753			Chr8_t02737_t02738	3'-3'	105.39	100.611	131.732	101.536	1.24758
Chr10_t01093_t01094	3'-3'	17.6424	20.1222	23.4022	20.5685	1.30901			Chr1_t02713_t02712	enclosed	37.8384	37.0824	46.0495	47.3401	1.24459
Chr3_t02537_t02536	enclosed	4.41061	4.02444	6.03927	4.24428	1.30129			Chr2_t01455_t01454	5'-5'	83.8015	104.061	87.5695	70.5204	1.23891
Chr2_t00149_t00150	3'-3'	2.55351	3.44952	2.64218	3.59132	1.29296			Chr6_t02616_t02617	enclosed	606.575	750.559	703.575	613.462	1.23699
Chr4_t03987_t03988	3'-3'	6.49984	7.18651	8.68146	6.20318	1.29067			Chr2_t04683_t04684	3'-3'	4.41061	5.17429	5.66182	3.9178	1.23105
Chr8_t02677_t02678	enclosed	0.696412	1.14984	1.13236	0.652967	1.26471			Chr12_t00928_t00929	enclosed	317.796	284.298	390.666	355.214	1.22858
Chr1_t05758_t05759	3'-3'	0.928549	1.4373	1.13236	1.30593	1.26425			Chr10_t03129_t03130	enclosed	165.746	172.189	203.071	158.344	1.22381
Chr1_t05977_t05978	3'-3'	33.4278	30.4708	41.8975	31.9954	1.24601			Chr1_t03784_t03785	3'-3'	58.7307	57.7795	72.0938	61.3789	1.22367
Chr4_t05191_t05190	enclosed	28.3207	27.5962	35.1033	25.7922	1.23124			Chr5_t00006_t00007	3'-3'	15.5532	15.8103	19.2502	15.0182	1.22357
Chr5_t03909_t03910	3'-3'	13.9282	16.3852	16.2305	14.6918	1.16477			Chr5_t03909_t03910	3'-3'	141.604	148.904	169.477	147.244	1.19551
Chr2_t04613_t04614	3'-3'	140.211	127.345	154.756	137.776	1.10304			Chr1_t01471_t01472	3'-3'	110.729	104.061	131.354	101.536	1.18455
Chr3_t01074_t01075	3'-3'	145.782	140.281	150.982	158.997	1.09007			Chr10_t03549_t03550	3'-3'	380.937	451.313	396.705	361.417	1.18424
Chr6_t02616_t02617	enclosed	69.1769	72.7275	75.4909	66.9291	1.08991			Chr2_t04613_t04614	3'-3'	99.3547	92.2748	117.388	94.3537	1.17977
Chr7_t04498_t04497	5'-5'	3.01778	2.8746	3.01964	2.93835	-1.03876			Chr8_t00545_t00546	enclosed	55.2487	57.4921	65.2997	59.0935	1.17867
Chr1_t01471_t01472	3'-3'	23.9101	25.2965	26.0444	20.242	-1.17279			Chr3_t00595_t00596	3'-3'	230.977	269.35	255.159	243.883	1.1654
Chr5_t01846_t01847	3'-3'	27.1601	27.0213	22.6473	23.1803	-1.1907			Chr4_t04449_t04450	enclosed	565.486	549.049	658.281	543.595	1.1638
Chr9_t03496_t03501	enclosed	3.7142	3.16206	3.77455	2.93835	-1.19543			Chr7_t04498_t04497	5'-5'	11.3747	12.9357	12.0785	13.3858	1.1633
Chr1_t06348_t06349	3'-3'	6.49984	6.89905	7.54909	5.22373	-1.20579			Chr1_t04903_t04902	enclosed	325.921	339.203	373.68	374.803	1.14952
Chr10_t01830_t01829	enclosed	0.928549	0.574921	0.754909	0.97945	-1.2293			Chr10_t01830_t01829	enclosed	65.4627	69.5654	73.6037	60.0729	1.12248
Chr5_t03591_t03592	3'-3'	13.464	15.5229	15.4756	10.4475	-1.26288			Chr8_t03862_t03863	3'-3'	224.245	202.947	250.63	228.538	1.11716
Chr11_t03482_t03481	enclosed	68.0162	53.4676	81.1527	61.3789	-1.26712			Chr9_t01735_t01736	3'-3'	111.426	102.048	123.05	102.516	1.10335
Chr2_t05220_t05221	3'-3'	0.696412	1.14984	0.754909	0.326483	-1.2782			Chr1_t04999_t05000	3'-3'	8.82121	9.77365	9.05891	8.48857	1.09674
Chr5_t02622_t02623	3'-3'	0.696412	1.14984	1.13236	0.326483	-1.2782			Chr3_t01074_t01075	3'-3'	147.871	140.856	152.492	162.262	1.09666
Chr7_t04555_t04556	3'-3'	0.696412	1.14984	1.13236	0.326483	-1.2782			Chr11_t00505_t00504	5'-5'	425.275	386.922	446.906	425.081	-1.09889
Chr2_t04916_t04917	enclosed	123.033	104.348	115.501	93.7007	-1.30972			Chr5_t02933_t02934	enclosed	287.618	260.152	308.003	277.837	-1.10519
Chr8_t04214_t04215	3'-3'	1.62496	1.14984	1.50982	0.97945	-1.32323			Chr2_t00149_t00150	3'-3'	18.1067	15.8103	17.7404	19.589	-1.13682
Chr6_t04269_t04270	3'-3'	1.16069	0.574921	1.13236	1.9589	-1.3758			Chr2_t02003_t02004	5'-5'	21.1245	18.3975	21.1375	18.936	-1.14021
Chr3_t03442_t03441	5'-5'	18.3388	18.11	12.8335	17.3036	-1.39841			Chr3_t02537_t02536	enclosed	65.927	58.067	75.1135	56.8081	-1.15776
Chr5_t02933_t02934	enclosed	50.3738	43.119	51.3338	35.5867	-1.40394			Chr11_t03482_t03481	enclosed	436.186	375.998	485.784	426.061	-1.15966
Chr4_t04449_t04450	enclosed	1.62496	0.862381	1.50982	0.97945	-1.4086			Chr6_t04269_t04270	3'-3'	4.87488	4.02444	4.52946	4.24428	-1.16932
Chr12_t00928_t00929	enclosed	260.69	181.675	310.645	333.666	-1.43258			Chr3_t03853_t03854	3'-3'	79.1588	74.1648	69.4517	67.2556	-1.17433
Chr3_t05515_t05516	enclosed	0.928549	1.14984	0.377455	0.326483	-1.45113			Chr1_t06348_t06349	3'-3'	136.265	115.847	133.619	115.249	-1.18073
Chr7_t00969_t00970	3'-3'	16.4817	10.3486	19.2502	11.1004	-1.54009			Chr3_t05446_t05447	3'-3'	162.96	156.378	160.796	137.776	-1.18144
Chr5_t02945_t02946	3'-3'	1.16069	1.14984	0.377455	0.97945	-1.56522			Chr3_t03442_t03441	5'-5'	628.395	545.6	529.191	541.309	-1.18712
Chr3_t01397_t01396	enclosed	1.16069	1.14984	1.50982	0.326483	-1.62406			Chr8_t04056_t04057	3'-3'	133.479	111.535	144.188	136.47	-1.19506
Chr6_t03107_t03108	3'-3'	22.9816	22.9968	21.5149	13.3858	-1.66643			Chr4_t02345_t02346	3'-3'	1099.63	1059.87	980.25	896.523	-1.2263
Chr10_t00396_t00397	3'-3'	1.16069	0.28746	1.13236	0.97945	-1.67442			Chr2_t03161_t03162	enclosed	7.66053	6.03667	9.05891	6.52967	-1.23011
Chr7_t03267_t03266	enclosed	1.8571	0.862381	2.64218	0.652967	-1.73333			Chr3_t05406_t05407	3'-3'	81.4802	92.8497	93.9862	64.9702	-1.25027
Chr9_t02320_t02319	enclosed	1.39282	2.29968	2.26473	0.326483	-1.79699			Chr9_t02713_t02712	enclosed	2.78565	2.01222	2.64218	3.59132	-1.25914
Chr3_t05140_t05141	3'-3'	1.39282	0.28746	1.13236	0.97945	-1.85271			Chr1_t00058_t00057	5'-5'	14.8568	13.2232	11.3236	11.7534	-1.28734
Chr3_t05047_t05048	3'-3'	0.928549	1.72476	0.377455	0	-1.93			Chr10_t00396_t00397	3'-3'	48.2845	36.7949	47.9367	48.3195	-1.30405
Chr1_t01229_t01230	3'-3'	1.62496	0.862381	1.13236	0.326483	-1.96993			Chr7_t00089_t00090	5'-5'	35.0527	31.9081	26.7993	26.1187	-1.32928
Chr3_t00175_t00176	enclosed	1.62496	0.862381	0.377455	0.326483	-1.96993			Chr8_t04214_t04215	3'-3'	3.01778	2.58714	2.26473	1.9589	-1.35811
Chr5_t02309_t02310	3'-3'	3.94633	4.3119	1.50982	1.30593	-2.14286			Chr3_t05047_t05048	3'-3'	6.2677	5.17429	8.304	4.24428	-1.38741
Chr7_t00089_t00090	5'-5'	1.8571	0.574921	0.377455	0.326483	-2.15038			Chr6_t03107_t03108	3'-3'	80.5516	74.4522	76.6233	57.4611	-1.39497
Chr3_t04012_t04013	enclosed	1.16069	2.8746	2.64218	0	-2.16			Chr7_t03064_t03063	5'-5'	35.7491	27.5962	37.7455	25.1392	-1.40589
Chr1_t05789_t05790	3'-3'	1.16069	1.4373	0	0.97945	-2.16			Chr7_t00969_t00970	3'-3'	22.9816	16.0978	23.7796	14.3653	-1.56018
Chr8_t03880_t03881	3'-3'	2.08923	2.8746	1.88727	0.326483	-2.32331			Chr3_t01397_t01396	enclosed	1.16069	1.14984	1.50982	0.326483	-1.62406
Chr2_t02003_t02004	5'-5'	1.39282	0.574921	0	1.30593	-2.39			Chr3_t05515_t05516	enclosed	1.16069	1.14984	1.13236	0.326483	-1.62406
Chr2_t03161_t03162	enclosed	1.39282	1.14984	0	1.30593	-2.39			Chr1_t04574_t04573	enclosed	9.51763	5.17429	9.43637	7.50912	-1.70502
Chr11_t00505_t00504	5'-5'	3.48206	0.862381	3.77455	4.57077	-2.40861			Chr3_t05140_t05141	3'-3'	1.8571	0.862381	1.13236	0.652967	-1.73333
Chr1_t04574_t04573	enclosed	3.01778	0.574921	4.152	3.26483	-2.56051			Chr9_t02320_t02319	enclosed	1.39282	2.29968	2.64218	0.326483	-1.79699
Chr9_t02760_t02761	3'-3'	1.62496	0.28746	0.754909	0	-2.62001			Chr3_t00175_t00176	enclosed	1.62496	0.862381	0.377455	0.326483	-1.96993
Chr2_t01455_t01454	5'-5'	2.55351	1.4373	1.50982	0.326483	-2.66917			Chr8_t03880_t03881	3'-3'	6.03557	6.03667	6.03927	2.28538	-2.13982
Chr12_t00804_t00805	enclosed	355.402	137.119	97.0058	166.18	-3.63637			Chr12_t00804_t00805	enclosed	462.185	224.794	189.482	242.904	-2.43169
Chr1_t04903_t04902	enclosed	12.0711	0.862381	0	5.55022	-13.07			Chr2_t01722_t01723	3'-3'	13.9282	3.73698	5.66182	13.7123	-3.1498
