# Supplementary material for: Genome-wide analysis of plant nat-siRNAs reveals insights into their distribution, biogenesis and function
Source: Genome Biol. 2012 Mar 22;13(3):R20. doi: 10.1186/gb-2012-13-3-r20 (PMC3439971; doi:10.1186/gb-2012-13-3-r20)
Supplement: Additional file 12 — Arabidopsis cis-NATs that are up-regulated in the dcl1-7 mutant. (a) List of probes of the 93 genes of the 84 cis-NAT pairs. Annotations of the Affymetrix ATH1-121501 chip were used and no probes were found for the rest of the cis-NAT genes. (b) The 23 cis-NAT genes up-regulated in dcl1-7. [file gb-2012-13-3-r20-S12.XLS]

## Sheet: Sheet1
Additional file 12. Arabidopsis cis-NAT genes that are up-regulated in the dcl1-7 mutant.
A. List of probes of the 93 cis-NAT genes.						B. List of 22 cis-NATs up-regulated in dcl1-7
Annotation of Affymetrix ATH1-121501 chips were used.						NAT genes	Probe used	fold change	p_vallue
No probes were found for the rest cis-NAT genes.						AT1G13340	259410_at	2.11795	0.000502412
NAT genes	Probe used					AT1G17745	259403_at	2.15896	2.29586e-05
AT1G13330	259409_at					AT1G21770	262499_at	1.61954	0.0475231
AT1G13340	259410_at					AT1G51400	265149_at	1.59999	0.00374454
AT1G17744	259405_at					AT1G53230	260618_at	2.09798	0.00135694
AT1G17745	259403_at					AT1G76890	256332_at	1.69271	0.00977534
AT1G21770	262499_at					AT2G02800	267486_at	1.82212	0.0326455
AT1G21780	262495_at					AT2G21185	264022_at	1.792	0.00395928
AT1G24390	265017_at					AT2G30360	255872_at	1.67597	0.00683549
AT1G24822	245638_s_at					AT2G31880	263478_at	2.39662	0.00228678
AT1G25097	245638_s_at					AT2G44130	267238_at	1.84463	0.00354215
AT1G26210	245816_at					AT2G45680	267515_at	1.71238	0.0178359
AT1G33420	256426_at					AT3G05900	258736_at	1.80208	0.00326651
AT1G50900	256215_at					AT3G46670	252482_at	1.54342	0.0231762
AT1G50910	256206_at					AT4G17100	245432_at	1.63886	0.00112986
AT1G51400	265149_at					AT4G37430	253101_at	1.69702	0.0230945
AT1G51640	256176_at					AT4G38540	252993_at	2.09732	0.000201341
AT1G53230	260618_at					AT5G01210	251144_at	1.57899	0.000238854
AT1G53440	260974_at					AT5G01600	251109_at	1.56881	0.00554633
AT1G53450	260989_at					AT5G15850	246523_at	1.623	0.00974409
AT1G53490	260973_at					AT5G63190	247374_at	1.68413	0.000836532
AT1G69570	259834_at					AT5G67300	246987_at	2.25116	0.0458825
AT1G76880	256331_at
AT1G76890	256332_at
AT2G02800	267486_at
AT2G04380	263857_at
AT2G13430	263052_at
AT2G16580	263238_at
AT2G21185	264022_at
AT2G23670	267294_at
AT2G24540	263796_at
AT2G28670	263437_at
AT2G30360	255872_at
AT2G30760	267566_at
AT2G31880	263478_at
AT2G31890	263471_at
AT2G33810	267460_at
AT2G35940	263956_at
AT2G36790	265200_s_at
AT2G41590	245103_at
AT2G41600	245104_at
AT2G44130	267238_at
AT2G45310	245133_at
AT2G45680	267515_at
AT2G47110	266768_s_at
AT3G05900	258736_at
AT3G13060	257849_at
AT3G21760	257954_at
AT3G22070	257263_at
AT3G22120	256825_at
AT3G24520	258139_at
AT3G27980	256846_at
AT3G46660	252487_at
AT3G46670	252482_at
AT3G56410	251684_at
AT4G01026	255602_at
AT4G01030	255601_at
AT4G03930	255357_at
AT4G04220	255319_at
AT4G13510	254723_at
AT4G16400	245495_at
AT4G16410	245388_at
AT4G17100	245432_at
AT4G21370	254407_at
AT4G26090	253997_at
AT4G35850	253116_at
AT4G35860	253114_at
AT4G37260	246253_at
AT4G37270	246276_at
AT4G37430	253101_at
AT4G38540	252993_at
AT5G01210	251144_at
AT5G01600	251109_at
AT5G02370	251046_at
AT5G02380	250991_at
AT5G06320	250676_at
AT5G06860	250670_at
AT5G10540	250441_at
AT5G10550	250424_at
AT5G15850	246523_at
AT5G16230	246498_at
AT5G19140	249922_at
AT5G19150	249925_at
AT5G19220	249927_at
AT5G23240	249850_at
AT5G28920	246717_at
AT5G41610	249255_at
AT5G53050	248293_at
AT5G58140	247853_at
AT5G59730	247693_at
AT5G63190	247374_at
AT5G64570	247266_at
AT5G66560	247048_at
AT5G67300	246987_at
AT5G67310	246984_at
