# Supplementary material for: Genome-wide analysis of plant nat-siRNAs reveals insights into their distribution, biogenesis and function
Source: Genome Biol. 2012 Mar 22;13(3):R20. doi: 10.1186/gb-2012-13-3-r20 (PMC3439971; doi:10.1186/gb-2012-13-3-r20)
Supplement: Additional file 14 — Association of 20- to 22-nucleotide and 23- to 26-nucleotide classes of nat-siRNAs with different AGOs in Arabidopsis. Unique reads of nat-siRNAs associated with AGO1, AGO2, AGO4 and AGO7 were analyzed. Loaded reads represent unique reads of nat-siRNAs that were loaded into distinct AGOs. The percentage in total nat-siRNA-AGO libraries indicates the distribution of loaded nat-siRNAs in different AGOs. [file gb-2012-13-3-r20-S14.XLS]

## Sheet: Table
Additional file 14. Association of 20-22 nt and 23-26 nt classes of nat-siRNAs with different AGOs in Arabidopsis.
Loaded reads represent unique reads of nat-siRNAs that were loaded into distinct AGOs. The percentage in total nat-siRNA-AGO libraries
indicates the distribution of loaded nat-siRNA in different AGOs.
	20-22				23-26
	AGO1	AGO2	AGO4	AGO7	AGO1	AGO2	AGO4	AGO7
loaded reads (unique)	52.623	168.616	51.5597	28.9717	162.653	48.1761	163.272	115.887
percentage in total nat-siRNA-AGO pulldown libraries	0.174381	0.558756	0.170857	0.0960056	0.331953	0.0983209	0.333217	0.236509
